# Supplementary material for: Relative effects of land conversion and land-use intensity on terrestrial vertebrate diversity
Source: Nat Commun. 2022 Feb 1;13:615. doi: 10.1038/s41467-022-28245-4 (PMC8807604; doi:10.1038/s41467-022-28245-4)
Supplement: Supplementary file 4 — Supplementary Data 1 [file 41467_2022_28245_MOESM4_ESM.xlsx]

## Sheet: SI Tab. 1
Metric	Taxonomic group	LU-type	LU-practice	Summary statistic	Ensemble	Set 1	Set 2	Intensification scenario
% impending loss	All	All	All	% impending total species loss including wilderness cells	11.4184	11.23	11.6206	20.4806
% impending loss	All	All	All	% impending total species loss	14.8152	14.5708	15.0776	26.5733
% impending loss	All	All	Conversion	% impending total species loss due to conversion	11.2624	11.2167	11.2931	11.2167
% impending loss	All	All	Intensity	% impending total species loss due to intensity across all LU-types	3.55288	3.35412	3.78446	15.3565
% impending loss	All	All	Intensity	% impending total species loss due to intensity excluding grazing land and forests	1.09312	0.890541	1.26625	2.84824
% impending loss	All	Builtup	All	% impending total species loss caused by builtup	0.606449	0.594921	0.615738	0.683675
% impending loss	All	Pastures	All	% impending total species loss caused by pastures	4.14967	4.03538	4.24517	4.95933
% impending loss	All	Grazing Land	All	% impending total species loss caused by grazing land	1.5264	1.57298	1.53976	6.06947
% impending loss	All	Plantations	All	% impending total species loss caused by plantations	1.91202	1.89114	1.92927	2.08402
% impending loss	All	Forests	All	% impending total species loss caused by forests	0.934815	0.892011	0.97997	6.44128
% impending loss	All	Cropland	All	% impending total species loss caused by cropland	5.69304	5.59277	5.77408	6.34602
% impending loss	All	Builtup	Conversion	% impending total species loss due to conversion caused by builtup	0.56578	0.565957	0.565957	0.565957
% impending loss	All	Pastures	Conversion	% impending total species loss due to conversion caused by pastures	3.70783	3.68767	3.68767	3.68767
% impending loss	All	Grazing Land	Conversion	% impending total species loss due to conversion caused by grazing land	0	0	0	0
% impending loss	All	Plantations	Conversion	% impending total species loss due to conversion caused by plantations	1.80607	1.8019	1.8019	1.8019
% impending loss	All	Forests	Conversion	% impending total species loss due to conversion caused by forests	0	0	0	0
% impending loss	All	Cropland	Conversion	% impending total species loss due to conversion caused by cropland	5.18773	5.16763	5.16763	5.16763
% impending loss	All	Builtup	Intensity	% impending total species loss due to intensity caused by builtup	0.0406681	0.0289632	0.0499134	0.117718
% impending loss	All	Pastures	Intensity	% impending total species loss due to intensity caused by pastures	0.441834	0.347713	0.523149	1.27166
% impending loss	All	Grazing Land	Intensity	% impending total species loss due to intensity caused by grazing land	1.5264	1.57298	1.53976	6.06947
% impending loss	All	Plantations	Intensity	% impending total species loss due to intensity caused by plantations	0.105949	0.0892386	0.11994	0.282119
% impending loss	All	Forests	Intensity	% impending total species loss due to intensity caused by forests	0.934815	0.892011	0.97997	6.44128
% impending loss	All	Cropland	Intensity	% impending total species loss due to intensity caused by cropland	0.505301	0.425138	0.573978	1.17838
% impending loss	Birds	All	All	% impending birds loss	14.9856	14.7917	15.2653	26.7826
% impending loss	Reptiles	All	All	% impending reptiles loss	15.2159	14.9119	15.4903	27.1366
% impending loss	Amphibians	All	All	% impending amphibians loss	12.1713	11.7784	12.5181	24.2457
% impending loss	Mammals	All	All	% impending mammals loss	14.5996	14.3789	14.8314	26.5031
% impending loss	Birds	All	All	% impending birds loss including wilderness cells	11.5497	11.3972	11.8142	20.635
% impending loss	Reptiles	All	All	% impending reptiles loss including wilderness cells	12.7838	12.4997	13.0122	22.7468
% impending loss	Amphibians	All	All	% impending amphibians loss including wilderness cells	10.5475	10.205	10.8473	21.0065
% impending loss	Mammals	All	All	% impending mammals loss including wilderness cells	11.25	11.0726	11.4269	20.4078
% impending loss	Birds	All	Conversion	% impending birds loss due to conversion	11.4715	11.4533	11.5011	11.4533
% impending loss	Reptiles	All	Conversion	% impending reptiles loss due to conversion	11.4178	11.3648	11.5241	11.3648
% impending loss	Amphibians	All	Conversion	% impending amphibians loss due to conversion	8.1698	8.02198	8.29524	8.02198
% impending loss	Mammals	All	Conversion	% impending mammals loss due to conversion	10.9719	11.0003	10.9686	11.0003
% impending loss	Birds	All	Intensity	% impending birds loss due to intensity	3.51406	3.3366	3.76327	15.3243
% impending loss	Reptiles	All	Intensity	% impending reptiles loss due to intensity	3.79815	3.54641	3.96542	15.7707
% impending loss	Amphibians	All	Intensity	% impending amphibians loss due to intensity	4.0015	3.75602	4.22222	16.2224
% impending loss	Mammals	All	Intensity	% impending mammals loss due to intensity	3.62779	3.37762	3.86228	15.4993
% land-area	All	All	All	% land-area with >75% species loss including wilderness cells	0.598784	0.554639	0.657987	0.929175
% land-area	All	All	All	% land-area with >75% species loss	0.776914	0.719638	0.85373	1.20559
% land-area	All	All	All	% land-area with >50% species loss including wilderness cells	6.68832	6.4379	6.84283	8.81497
% land-area	All	All	All	% land-area with >50% species loss	8.67801	8.35309	8.87848	11.4373
% land-area	All	All	All	% land-area with >25% species loss including wilderness cells	17.0192	16.3541	18.3561	33.8589
% land-area	All	All	All	% land-area with >25% species loss	22.0822	21.2192	23.8169	43.9314
