# Supplementary material for: Relative effects of land conversion and land-use intensity on terrestrial vertebrate diversity
Source: Nat Commun. 2022 Feb 1;13:615. doi: 10.1038/s41467-022-28245-4 (PMC8807604; doi:10.1038/s41467-022-28245-4)
Supplement: Supplementary file 5 — Supplementary Data 2 [file 41467_2022_28245_MOESM5_ESM.xlsx]

## Sheet: SI Tab. 2
LU type aggregates used here	Short description	PREDICTS categories	IUCN habitat affiliation	Land cover data sources	Intensity indicator Set 1 (systemic HANPPharv)	Intensity indicator Set 2 (combined input-output)
Builtup	sealed areas for infrastructure	Urban	Artificial/Terrestrial - Urban Areas	HYDE builtup + cropland infrastructure	Haberl et al. 2007, 17% of NPPpot	Corbane et al. 2018, built-up area density
Cropland	30 annual crop types	Cropland	Artificial/Terrestrial - Arable Land	HYDE cropland, including the SPAM categories for annual crops (Wheat, rice, maize, barley, millet, sorghum, other cereals, potato, sweet potato, yams, cassava, other roots, bean, chickpea, cowpea, pidgeonpea, lentil, other pulses, soybean, groundnut, sunflower, rapeseed, sesameseed, other oil crops, sugarbeet, other fibre crops, plantain, vegetables, rest of crops,fodder)	Krausmann et al. 2013, FAOSTAT biomass production spatially downscaled to all SPAM categories for annual crops	Mueller et al. 2012, West et al. 2014, nitrogen application rates for annual crops, grid-cell average for unavailable SPAM categories for annual crops
Pastures	non-grassland converted to grassland	Pasture	Artificial/Terrestrial - Pastureland	HYDE pastures+converted rangelands; other land, maybe grazed (including ESA CCI categories 130, 140, 150, 151, 152, 153, 120, 121, 122, 180, 30*, 40* and areas not attributed elsewhere) on potential forest sites (from Olson et al. 2001)	Krausmann et al. 2013, harvest based on feed demand allocated following patterns of available aboveground NPP	Gilbert et al. 2018, FAO 2011, gridded livestock units scaled to livestock densities per grid cell
Grazing land	natural/ near-natural areas with livestock grazing	Pasture	All native	HYDE natural rangelands; 50% per gridcell of open forests (based on ESA CCI land cover categories 62, 72, 82, 100, 110 and 30* and 40*); 25% per gridcell of peripheral wilderness (based on Venter et al. 2016 and Potapov et al. 2017); other land, maybe grazed (including ESA CCI categories 130, 140, 150, 151, 152, 153, 120, 121, 122, 180, 30*, 40* and areas not attributed elsewhere) not on potentia…	Krausmann et al. 2013, harvest based on feed demand allocated following patterns of available aboveground NPP	Gilbert et al. 2018, FAO 2011, gridded livestock units scaled to livestock densities per grid cell
Forests	natural/ near-natural forests under forestry	Plantation	All native	all non plantation (Jung et al. 2020) areas of closed forests (based on ESA CCI land cover categories 50, 60, 61, 70, 71, 80, 81, 90, 160,170 and 30* and 40*); 50% per gridcell of open forests (based on ESA CCI land cover categories 62, 72, 82, 100, 110 and 30* and 40*); 25% per gridcell of peripheral wilderness (based on Venter et al. 2016 and Potapov et al. 2017)	Krausmann et al. 2013, Smith et al. 2001, FAOSTAT forest harvest allocated following patterns of NPPpot	Krausmann et al. 2013, Smith et al. 2001, FAOSTAT forest harvest allocated based on patterns of potential and actual biomass stocks
Plantations	11 permanent crop types plus timber plantations	Plantation	Artificial/Terrestrial - Plantations	all plantation (Jung et al. 2020) areas overlapping with: closed forests (based on ESA CCI land cover categories 50, 60, 61, 70, 71, 80, 81, 90, 160,170); 50% per gridcell of open forests (based on ESA CCI land cover categories 62, 72, 82, 100, 110 and 30* and 40*); 25% per gridcell of peripheral wilderness (based on Venter et al. 2016 and Potapov et al. 2017); and HYDE cropland, including the SP…	Krausmann et al. 2013, Smith et al. 2001, FAOSTAT forest harvest allocated following patterns of NPPpot for plantation forests. Krausmann et al. 2013, FAOSTAT biomass production spatially downscaled to all SPAM categories for permanent/plantation crops	Krausmann et al. 2013, Smith et al. 2001, FAOSTAT forest harvest allocated based on patterns of potential and actual biomass stocks for plantation forests. Mueller et al. 2012, West et al. 2014, nitrogen application rates for permanent/plantation crops, grid-cell average for unavailable SPAM categories for permanent/plantation crops
wilderness and non-productive areas	areas without land-use			100% core wilderness and 50% peripheral wildereness (based on Venter et al. 2016 and Potapov et al. 2017) and bare areas from ESA CCI including categories 200, 201, 202, 220
				30* and 40*: ESA CCI categories refer to land cover mosaics. After deducting other land uses, the remaining areas were split proportionally between open forests and other land maybe grazed, according to the proportions of forests and open, non-cropland vegetation in the pixel
				References:
				HYDE: Klein Goldewijk, Kees, Arthur Beusen, Jonathan Doelman, and Elke Stehfest. “Anthropogenic Land Use Estimates for the Holocene – HYDE 3.2.” Earth System Science Data 9, no. 2 (December 1, 2017): 927–53. https://doi.org/10.5194/essd-9-927-2017.
				SPAM: Yu, Qiangyi, Liangzhi You, Ulrike Wood-Sichra, Yating Ru, Alison Joglekar, Steffen Fritz, Wei Xiong, Miao Lu, Wenbin Wu, and Peng Yang. “A Cultivated Planet in 2010: 2. the Global Gridded Agricultural Production Maps.” Earth System Science Data Discussions, 2020. https://doi.org/10.5194/essd-2020-11.
				ESA CCI: ESA. “Land Cover CCI Product User Guide Version 2. Tech. Rep.,” 2017. maps.elie.ucl.ac.be/CCI/viewer/download/ESACCI-LC-Ph2-PUGv2_2.0.pdf.
				Venter et al. 2016: Venter, Oscar, Eric W Sanderson, Ainhoa Magrach, James R Allan, Jutta Beher, Kendall R Jones, Hugh P Possingham, et al. “Global Terrestrial Human Footprint Maps for 1993 and 2009.” Scientific Data 3 (2016): 1–10. https://doi.org/10.1038/sdata.2016.67.
				Potapov et al. 2017: Potapov, Peter, Matthew C. Hansen, Lars Laestadius, Svetlana Turubanova, Alexey Yaroshenko, Christoph Thies, Wynet Smith, et al. “The Last Frontiers of Wilderness: Tracking Loss of Intact Forest Landscapes from 2000 to 2013.” Science Advances, 2017. https://doi.org/10.1126/sciadv.1600821.
				Jung et al. 2020: Jung, Martin, Prabhat Raj Dahal, Stuart H.M. Butchart, Paul F. Donald, Xavier De Lamo, Myroslava Lesiv, Valerie Kapos, Carlo Rondinini, and Piero Visconti. “A Global Map of Terrestrial Habitat Types.” Scientific Data, 2020. https://doi.org/10.1038/s41597-020-00599-8.
				Olson et al. 2001: Olson, David M., Eric Dinerstein, Eric D. Wikramanayake, Neil D. Burgess, George V. N. Powell, Emma C. Underwood, Jennifer A. D’amico, et al. “Terrestrial Ecoregions of the World: A New Map of Life on Earth.” BioScience 51, no. 11 (2001): 933. https://doi.org/10.1641/0006-3568(2001)051[0933:teotwa]2.0.co;2.
				Haberl et al. 2007: Haberl, H. et al. Quantifying and mapping the human appropriation of net primary production in earth’s terrestrial ecosystems. Proc. Natl. Acad. Sci. U. S. A. 104, 12942–12947 (2007).
				Krausmann et al. 2013: Krausmann, F. et al. Global human appropriation of net primary production doubled in the 20th century. Proc. Natl. Acad. Sci. U. S. A. (2013) doi:10.1073/pnas.1211349110.
				Smith et al. 2001: Smith, B., Prentice, I. C. & Sykes, J. M. Representation of vegetation dynamics in the modelling of terrestrial ecosystems: comparing two contrasting approaches within European climate space. Glob. Ecol. Biogeogr. 621–637 (2001).
				Corbane et al. 2018: Corbane, C., Florczyk, A., Pesaresi, M., Politis, P. & Syrris, V. GHS built-up grid, derived from Landsat, multitemporal (1975-1990-2000-2014). (2018) doi:10.2905/jrc-ghsl-10007.
				Mueller et al. 2012: Mueller, N. D. et al. Closing yield gaps through nutrient and water management. Nature 490, 254–257 (2012).
				West et al. 2014: West, P. C. et al. Leverage points for improving global food security and the environment. Science (80-. ). 345, 325–328 (2014).
				Gilbert et al. 2018: Gilbert, M. et al. Global distribution data for cattle, buffaloes, horses, sheep, goats, pigs, chickens and ducks in 2010. Sci. Data 5, 1–11 (2018).
				FAO 2011: FAO. Guidelines for the preparation of livestock sector reviews. Animal Production and Health Guidelines vol. 5 (2011).
