# Supplementary material for: Relative effects of land conversion and land-use intensity on terrestrial vertebrate diversity
Source: Nat Commun. 2022 Feb 1;13:615. doi: 10.1038/s41467-022-28245-4 (PMC8807604; doi:10.1038/s41467-022-28245-4)
Supplement: Supplementary file 6 — Supplementary Data 3 [file 41467_2022_28245_MOESM6_ESM.xlsx]

## Sheet: SI Tab. 3
IUCN status	Modelled mean	Modelled lower CI	Modelled upper CI	Significance group
CR	0.170659	0.137033	0.210524	ab
EN	0.169663	0.149446	0.191997	a
VU	0.160799	0.143834	0.179345	a
NT	0.157049	0.140123	0.175602	ab
LC	0.133541	0.128476	0.138774	b
DD	0.157251	0.139976	0.176222	ab
LU type
Builtup	0.0104705	0.00923836	0.0118649	a
Cropland	0.0305172	0.0283795	0.0328104	b
Pastures	0.0592768	0.0563097	0.06239	c
Grazing land	0.0137933	0.0123701	0.0153778	d
Plantations	0.0136574	0.0122414	0.0152345	d
Forests	0.0135563	0.0121458	0.015128	d
Taxonomic group
Amphibians	0.142662	0.132199	0.153807	a
Birds	0.141545	0.134803	0.148567	a
Mammals	0.131882	0.122598	0.141756	a
Reptiles	0.14942	0.139309	0.160128	a
