# Supplementary material for: Relative effects of land conversion and land-use intensity on terrestrial vertebrate diversity
Source: Nat Commun. 2022 Feb 1;13:615. doi: 10.1038/s41467-022-28245-4 (PMC8807604; doi:10.1038/s41467-022-28245-4)
Supplement: Supplementary file 7 — Supplementary Data 4 [file 41467_2022_28245_MOESM7_ESM.xlsx]

## Sheet: SI Tab. 4
	"Artificial/Aquatic - Aquaculture Ponds"	"Artificial/Aquatic - Canals and Drainage Channels, Ditches"	"Artificial/Aquatic - Excavations (open)"	"Artificial/Aquatic - Irrigated Land (includes irrigation channels)"	"Artificial/Aquatic - Karst and Other Subterranean Hydrological Systems (human-made)"	"Artificial/Aquatic - Ponds (below 8ha)"	"Artificial/Aquatic - Salt Exploitation Sites"	"Artificial/Aquatic - Seasonally Flooded Agricultural Land"	"Artificial/Aquatic - Wastewater Treatment Areas"	"Artificial/Aquatic - Water Storage Areas (over 8ha)"	"Artificial/Marine - Mari/Brackishculture Ponds"	"Artificial/Marine - Mariculture Cages"	"Artificial/Marine - Marine Anthropogenic Structures"	"Artificial/Terrestrial - Arable Land"	"Artificial/Terrestrial - Pastureland"	"Artificial/Terrestrial - Plantations"	"Artificial/Terrestrial - Rural Gardens"	"Artificial/Terrestrial - Subtropical/Tropical Heavily Degraded Former Forest"	"Artificial/Terrestrial - Urban Areas"	"Caves and Subterranean Habitats (non-aquatic) - Caves"	"Caves and Subterranean Habitats (non-aquatic) - Other Subterranean Habitats"	"Desert - Cold"	"Desert - Hot"	"Desert - Temperate"	"Forest - Boreal"	"Forest - Subantarctic"	"Forest - Subarctic"	"Forest - Subtropical/Tropical Dry"	"Forest - Subtropical/Tropical Mangrove Vegetation Above High Tide Level"	"Forest - Subtropical/Tropical Moist Lowland"	"Forest - Subtropical/Tropical Moist Montane"	"Forest - Subtropical/Tropical Swamp"	"Forest - Temperate"	"Grassland - Subantarctic"	"Grassland - Subarctic"	"Grassland - Subtropical/Tropical Dry"	"Grassland - Subtropical/Tropical High Altitude"	"Grassland - Subtropical/Tropical Seasonally Wet/Flooded"	"Grassland - Temperate"	"Grassland - Tundra"	"Introduced vegetation"	"Marine Coastal/Supratidal - Coastal Sand Dunes"	"Marine Coastal/Supratidal - Sea Cliffs and Rocky Offshore Islands"	"Marine Intertidal - Mangrove Submerged Roots"	"Marine Intertidal - Mud Flats and Salt Flats"	"Marine Intertidal - Rocky Shoreline"	"Marine Intertidal - Salt Marshes (Emergent Grasses)"	"Marine Intertidal - Sandy Shoreline and/or Beaches, Sand Bars, Spits, Etc"	"Marine Intertidal - Shingle and/or Pebble Shoreline and/or Beaches"
Tropical & Subtropical Moist Broadleaf Forests				x		x		x						x	x	x	x	x	x										x	x	x	x
Tropical & Subtropical Dry Broadleaf Forests				x		x		x						x	x	x	x	x	x									x	x			x
Tropical & Subtropical Coniferous Forests				x		x		x						x	x	x	x	x	x									x		x	x	x
Temperate Broadleaf & Mixed Forests				x		x		x						x	x	x	x		x						x	x	x						x
Temperate Conifer Forests				x		x		x						x	x	x	x		x														x
Boreal Forests/Taiga				x		x								x	x	x	x		x						x	x	x
Tropical & Subtropical Grasslands, Savannas & Shrublands				x		x		x						x	x	x	x	x	x				x					x				x				x	x
Temperate Grasslands, Savannas & Shrublands				x		x		x						x	x	x	x		x					x															x
Flooded Grasslands & Savannas				x		x		x						x	x	x	x	x	x									x				x				x		x
Montane Grasslands & Shrublands				x		x		x						x	x	x	x	x	x																		x		x	x
Tundra						x								x	x				x			x												x	x					x
Mediterranean Forests, Woodlands & Scrub				x		x		x						x	x	x	x	x	x									x				x	x
Deserts & Xeric Shrublands				x		x		x						x	x	x	x	x	x			x	x	x				x								x	x
Mangroves				x		x		x						x	x	x	x		x										x	x		x												x	x
[truncated: 31 more columns]
