# Supplementary material for: Relative effects of land conversion and land-use intensity on terrestrial vertebrate diversity
Source: Nat Commun. 2022 Feb 1;13:615. doi: 10.1038/s41467-022-28245-4 (PMC8807604; doi:10.1038/s41467-022-28245-4)
Supplement: Supplementary file 8 — Supplementary Data 5 [file 41467_2022_28245_MOESM8_ESM.xlsx]

## Sheet: SI Tab. 5
Nation	% impending total species loss	% impending total species loss due to conversion	% impending total species loss due to intensity across all LU-types
Singapore	81.7919	80.9071	0.884828
Mauritius	66.3486	65.2907	1.05791
Tonga	62.1461	61.7298	0.416346
American Samoa	61.8772	61.8772	0
Haiti	57.8399	49.112	8.72784
Bangladesh	56.8698	48.6949	8.1749
Comoros	51.3096	43.6252	7.68435
Netherlands	50.4992	41.8243	8.67491
Ireland	47.1594	38.0117	9.14768
Belgium	46.1707	34.5674	11.6033
Thailand	44.962	38.345	6.61696
India	43.0126	31.8577	11.1549
Denmark	42.9208	33.9683	8.95244
Lebanon	42.7705	37.1236	5.64691
Germany	42.3006	32.4722	9.82838
United Kingdom	42.0134	34.2737	7.73971
Hungary	41.8329	34.7376	7.09525
Poland	41.8282	33.9374	7.89078
France	41.5234	31.1591	10.3642
Burundi	40.585	28.4681	12.1169
Rwanda	40.1141	29.4624	10.6517
Vietnam	39.4158	32.7641	6.65175
Moldova	38.7796	35.6955	3.08406
Gaza Strip	38.5347	34.6313	3.90347
Czech Republic	37.7793	29.0403	8.73905
El Salvador	36.9692	23.5022	13.467
Sri Lanka	36.6225	30.2816	6.34095
Isle of Man	36.2173	28.2805	7.93676
San Marino	36.2099	34.3452	1.86476
Luxembourg	35.4645	25.3494	10.1151
South Korea	33.0647	28.808	4.25661
Ukraine	33.0079	30.4549	2.55309
Romania	32.7586	28.2732	4.48539
The Gambia	32.1351	15.5985	16.5367
Cambodia	31.2439	29.7027	1.54119
Tunisia	31.1124	28.3877	2.72461
Belarus	30.9846	27.7851	3.19945
Japan	30.8308	27.5447	3.2861
Serbia	30.261	24.0726	6.18838
Jersey	30.2209	26.1255	4.09539
Lithuania	29.8595	24.0943	5.76518
Slovakia	29.3116	21.4687	7.84292
Philippines	29.2748	25.6937	3.58113
Ghana	29.1338	22.099	7.03486
Barbados	29.0804	22.5353	6.54514
Greece	29.0252	26.4989	2.52637
Italy	28.9954	26.0462	2.9492
Spain	28.8889	24.9572	3.9317
Turkey	28.7752	24.9722	3.80303
Austria	28.7223	20.328	8.3943
Myanmar	27.9817	23.8362	4.14545
Morocco	27.972	24.7628	3.20916
Cote d'Ivoire	27.9242	26.4576	1.46664
Portugal	27.4357	18.2637	9.17196
Uganda	26.9931	16.4366	10.5565
Algeria	26.9897	25.1759	1.81377
Switzerland	26.5947	18.9114	7.68333
Bulgaria	26.3375	23.5843	2.75315
Cyprus	24.8819	22.4278	2.4541
Dominican Republic	24.723	23.2755	1.4475
West Bank	24.5686	22.4847	2.08397
Swaziland	24.202	6.95728	17.2447
Sao Tome & Principe	24.1556	19.3596	4.79591
Latvia	24.1458	15.3237	8.82206
Sierra Leone	24.0112	19.9242	4.087
Azerbaijan	23.8716	15.0347	8.83694
Puerto Rico	23.6821	23.2949	0.387209
Pakistan	23.6807	16.9032	6.77746
New Zealand	23.6027	15.9387	7.66406
China	23.5506	17.7969	5.75378
Sweden	23.497	20.3319	3.16503
Nigeria	23.3778	16.167	7.21083
Armenia	22.2118	13.9712	8.24054
Uruguay	22.1689	3.92991	18.239
Togo	21.7638	16.0926	5.67112
North Korea	21.6701	19.2728	2.39727
Croatia	21.4554	17.3803	4.07507
Timor-Leste	21.3806	18.8739	2.50664
Niger	21.1167	12.8686	8.24809
Estonia	21.095	13.9411	7.15387
Liberia	21.0532	20.0205	1.03268
Macedonia	20.901	18.8628	2.03819
Finland	20.411	15.8089	4.60203
Cuba	20.1756	18.4009	1.77466
Albania	20.1166	17.1444	2.97217
Iceland	19.6589	19.637	0.0218183
United States	19.3239	13.6235	5.70039
Nepal	19.2953	9.41393	9.88141
Chile	19.2245	15.2785	3.946
Syria	18.9905	16.7528	2.23775
Laos	18.9816	18.2837	0.697857
Bosnia & Herzegovina	18.5935	17	1.59354
Malaysia	18.455	16.6863	1.76875
Malawi	18.4313	12.0222	6.40907
Burkina Faso	18.3439	6.13925	12.2047
Mayotte	18.1724	15.6553	2.51706
Trinidad & Tobago	17.9578	17.3612	0.596661
Slovenia	17.7594	11.2495	6.50993
Guatemala	17.1335	12.6197	4.51381
Mexico	17.074	13.0024	4.07155
Iran	17.0558	14.5189	2.53689
Indonesia	16.5891	15.2614	1.32773
Cape Verde	15.9518	12.7447	3.20714
Reunion	15.5818	15.2939	0.287947
Kenya	15.508	5.48813	10.0199
Israel	15.3583	12.1395	3.21876
Senegal	15.3375	5.52534	9.81211
Guinea-Bissau	15.0607	5.66146	9.39928
Brazil	14.9402	11.3482	3.59193
Georgia	14.8667	13.2731	1.5936
Montenegro	14.8531	11.6672	3.18593
Liechtenstein	13.9546	4.79373	9.16089
Uzbekistan	13.9405	5.66517	8.27535
Virgin Is.	13.883	12.3043	1.57874
South Africa	13.7904	6.45932	7.33108
Benin	13.5239	7.31678	6.20716
Ethiopia	13.5134	5.33573	8.17766
Andorra	13.365	12.5359	0.829051
Jamaica	13.3553	12.9451	0.410288
Montserrat	12.9488	11.7955	1.15328
Lesotho	12.8296	2.95367	9.87593
Argentina	12.8006	5.65582	7.14476
Colombia	12.7266	10.7458	1.98073
Iraq	12.6296	9.18116	3.44845
The Bahamas	12.494	11.9021	0.591872
Nicaragua	12.2762	10.7351	1.54114
Honduras	12.029	10.5349	1.4941
Netherlands Antilles	11.8181	11.394	0.42404
Libya	11.7624	10.2994	1.46302
Eritrea	11.6855	1.73702	9.94847
Egypt	11.3645	9.81725	1.54723
Panama	10.9956	9.82696	1.16862
Ecuador	10.8214	9.43234	1.38905
Malta	10.7889	7.81729	2.97158
Sudan	10.1999	3.41229	6.78762
Paraguay	9.75417	5.89205	3.86212
Fiji	9.64952	8.79002	0.859494
Venezuela	9.46299	7.22891	2.23408
Antigua & Barbuda	9.38028	6.34916	3.03112
Somalia	9.18093	2.26732	6.91361
Tanzania	8.57961	5.34957	3.23004
St. Kitts & Nevis	8.48157	8.48142	0.000145412
Guinea	8.32165	5.21858	3.10307
Dominica	8.29775	8.21283	0.0849192
Costa Rica	8.29198	6.41295	1.87903
Martinique	8.23125	7.93612	0.295133
Mauritania	8.20382	0.429217	7.7746
Grenada	8.18082	8.18057	0.000249971
New Caledonia	8.05155	7.84877	0.202779
Afghanistan	7.75683	5.7102	2.04663
Australia	7.75575	7.25799	0.497761
Vanuatu	7.74988	7.60657	0.143311
Cameroon	7.57767	6.53361	1.04406
Bhutan	7.5702	1.97131	5.59889
Norway	7.39446	7.13213	0.262334
Jordan	7.30753	6.05336	1.25417
Zimbabwe	7.18143	2.80789	4.37354
Mali	7.13431	2.4936	4.64072
Bolivia	6.98636	5.95771	1.02865
Russia	6.79082	6.48906	0.301765
Peru	6.76588	5.6402	1.12568
St. Vincent & the Grenadines	6.73474	6.7294	0.00533556
Guadeloupe	6.64857	6.2564	0.392172
Yemen	6.48046	2.01621	4.46425
Tajikistan	6.40133	2.23391	4.16742
Belize	6.26168	6.08957	0.172111
Kyrgyzstan	6.23377	3.88539	2.34838
Canada	6.2145	5.56767	0.646829
Turkmenistan	6.18194	1.99946	4.18248
Mozambique	5.43538	5.31879	0.116586
Chad	5.09586	1.62693	3.46892
Brunei	5.08096	5.02014	0.0608237
Samoa	5.03083	4.14812	0.882707
Madagascar	4.97826	3.40529	1.57297
St. Lucia	4.8749	4.85357	0.0213264
Bahrain	4.66284	1.81098	2.85185
Turks & Caicos Is.	4.53293	3.83686	0.696075
United Arab Emirates	4.51429	2.80556	1.70873
Solomon Is.	4.39914	4.26367	0.135463
Western Sahara	3.71987	3.6584	0.0614706
Kuwait	3.71377	3.26535	0.448424
Papua New Guinea	3.68547	3.68427	0.00120134
Kazakhstan	3.60916	3.36786	0.241295
Mongolia	3.36966	2.64132	0.728338
Equatorial Guinea	3.01053	3.00027	0.0102618
Oman	2.68688	0.471524	2.21535
Saudi Arabia	2.66323	1.95416	0.709072
Congo, DRC	2.3539	2.31871	0.0351931
Faroe Is.	1.83284	0.137491	1.69535
Angola	1.7218	0.992603	0.7292
Qatar	1.67938	1.12998	0.549407
Congo	1.63872	1.59709	0.0416327
Zambia	1.61727	1.23625	0.381024
Gabon	1.61505	1.61279	0.00226107
Central African Republic	1.56354	0.921863	0.64168
Djibouti	1.48863	0.0405153	1.44811
Guyana	1.2509	1.22583	0.0250655
Botswana	0.888832	0.16337	0.725462
Namibia	0.662364	0.281079	0.381285
Suriname	0.573429	0.556933	0.0164962
Falkland Is.	0.491653	0.00246023	0.489193
French Guiana	0.306941	0.292624	0.0143163
Svalbard	0.092318	0.092318	0
Greenland	0.00560176	0.00560176	0
St. Pierre & Miquelon	0	0	0
Guernsey
Midway Is.
Cayman Is.
Northern Mariana Is.
Guam
Aruba
Palau
Micronesia
Kiribati
French Polynesia
Christmas I.
Wallis & Futuna
St. Helena
Niue
Cook Is.
Pitcairn Is.
Norfolk I.
French Southern & Antarctic Lands
Heard I. & McDonald Is.
South Georgia & the South Sandwich Is.
Antarctica
Jan Mayen
