# Supplementary material for: Relative effects of land conversion and land-use intensity on terrestrial vertebrate diversity
Source: Nat Commun. 2022 Feb 1;13:615. doi: 10.1038/s41467-022-28245-4 (PMC8807604; doi:10.1038/s41467-022-28245-4)
Supplement: Supplementary file 9 — Supplementary Data 6 [file 41467_2022_28245_MOESM9_ESM.xlsx]

## Sheet: SI Tab. 6
Biome	% impending total species loss	% impending total species loss due to conversion	% impending total species loss due to intensity across all LU-types
Tropical & Subtropical Dry Broadleaf Forests	33.6132	29.317	4.29628
Temperate Broadleaf & Mixed Forests	32.4916	27.5337	4.95796
Mediterranean Forests, Woodlands & Scrub	31.2499	28.33	2.91983
Mangroves	22.6636	18.5718	4.09176
Tropical & Subtropical Coniferous Forests	19.1677	16.0614	3.10627
Tropical & Subtropical Moist Broadleaf Forests	18.3746	15.241	3.13356
Temperate Conifer Forests	15.0445	12.3107	2.73384
Temperate Grasslands, Savannas & Shrublands	14.6515	10.0707	4.58078
Flooded Grasslands & Savannas	8.33952	3.46328	4.87623
Tropical & Subtropical Grasslands, Savannas & Shrublands	7.94097	3.31435	4.62663
Deserts & Xeric Shrublands	7.05684	3.92084	3.13599
Montane Grasslands & Shrublands	5.9668	2.06368	3.90312
Boreal Forests/Taiga	3.62268	3.37177	0.250914
Tundra	0.687218	0.356864	0.330353
