# Supplementary material for: Relative effects of land conversion and land-use intensity on terrestrial vertebrate diversity
Source: Nat Commun. 2022 Feb 1;13:615. doi: 10.1038/s41467-022-28245-4 (PMC8807604; doi:10.1038/s41467-022-28245-4)
Supplement: Supplementary file 10 — Supplementary Data 7 [file 41467_2022_28245_MOESM10_ESM.csv]

Species	Area-of-habitat	Median	Mean	Lower	Upper
Abavorana_luctuosa	37063871615	0.036097559	0.036425352	0.025367259	0.05171119
Acanthixalus_sonjae	6322273696	0.175706622	0.174891248	0.114563377	0.256755698
Acanthixalus_spinosus	1.04E+12	0.036396504	0.036334011	0.033578773	0.038845689
Acris_crepitans	3.17E+12	0.122126865	0.122167086	0.119698957	0.125015454
Acris_gryllus	6.49E+11	0.09688345	0.096932351	0.090584468	0.102924899
Adelastes_hylonomos	85853302	0	0	0	0
Adelophryne_adiastola	2.21E+11	0.015322873	0.015377005	0.011667617	0.018842306
Adelophryne_baturitensis	941892801.8	0.181838845	0.212729161	0	0.454553054
Adelophryne_gutturosa	2.55E+11	0.01880208	0.01892008	0.015942821	0.022830847
Adelophryne_pachydactyla	5570794476	0.059968843	0.064436238	0.014927624	0.134871514
Adelotus_brevis	4.75E+11	0.180713568	0.180698263	0.172722218	0.187422726
Adelphobates_castaneoticus	23669206109	0.089176563	0.08934888	0.066739768	0.114749312
Adelphobates_galactonotus	5.62E+11	0.160027491	0.159787783	0.153573515	0.164913646
Adelphobates_quinquevittatus	1.44E+12	0.021734537	0.021846691	0.020391805	0.023578535
Adenomera_ajurauna	0
Adenomera_andreae	5.39E+12	0.033281117	0.033248382	0.032381766	0.034212176
Adenomera_araucaria	3836031904	0.372644255	0.377948571	0.255015647	0.500652192
Adenomera_bokermanni	2.19E+11	0.302962849	0.302750431	0.288630689	0.317454
Adenomera_coca	0
Adenomera_diptyx	4.55E+11	0.112266163	0.11275573	0.106541785	0.119938155
Adenomera_heyeri	1.91E+11	0.010501548	0.010624274	0.007246836	0.01494035
Adenomera_hylaedactyla	8.74E+12	0.040360104	0.040376365	0.039010578	0.041473029
Adenomera_lutzi	2222737382	0.038464912	0.031929227	0	0.097128736
Adenomera_marmorata	1.64E+11	0.362768926	0.36309726	0.347929193	0.377028527
Adenomera_martinezi	6.74E+11	0.072930281	0.073116738	0.067981278	0.081147291
Adenomera_nana	7428597011	0.144315912	0.142504156	0.077023997	0.196032987
Adenomera_thomei	1854729102	0.174158804	0.187133924	0.086749984	0.348446443
Adenomus_dasi	0
Adenomus_kelaartii	2218024298	0.115403966	0.126145757	0	0.230759728
Afghanodon_mustersi	282765399.7	0.249874632	0.18002758	0	0.500250735
Afrixalus_aureus	52272994203	0.293676751	0.292654032	0.261687026	0.319187344
Afrixalus_brachycnemis	3.10E+11	0.018335929	0.018164585	0.014064902	0.0216343
Afrixalus_clarkei	85152999.5	0	0.14	0	1
Afrixalus_crotalus	1.96E+11	0.033172759	0.03337874	0.026206867	0.040989712
Afrixalus_delicatus	4.78E+11	0.044689631	0.044757535	0.03981064	0.050211301
Afrixalus_dorsalis	5.97E+11	0.216517408	0.216827838	0.20931043	0.223929055
Afrixalus_dorsimaculatus	3165717993	0.297336686	0.298680271	0.189228347	0.419638155
Afrixalus_enseticola	1788871997	0.14296744	0.158616781	0.022588835	0.333518583
Afrixalus_equatorialis	5.50E+11	0.029624142	0.029696224	0.026409328	0.033066694
Afrixalus_fornasini	8.69E+11	0.082853297	0.082680596	0.078866219	0.08594713
Afrixalus_fulvovittatus	96137026383	0.170057273	0.169000129	0.152353586	0.187743686
Afrixalus_knysnae	142367800.1	0.499754862	0.499754862	0.499754862	0.499754862
Afrixalus_lacteus	85508801.58	0	0.1	0	1
Afrixalus_laevis	1.21E+12	0.042780189	0.042826582	0.040458309	0.045048545
Afrixalus_leucostictus	18028026390	0.057140341	0.056902901	0.035590288	0.08095021
Afrixalus_morerei	7053706797	0.096420119	0.100610413	0.041866267	0.162961871
Afrixalus_nigeriensis	3.50E+11	0.308088086	0.30897677	0.297378497	0.319593265
Afrixalus_orophilus	0
Afrixalus_osorioi	1.81E+12	0.049438917	0.049586041	0.047894908	0.051611442
Afrixalus_paradorsalis	4.49E+11	0.025236168	0.025149691	0.021346279	0.029027492
Afrixalus_quadrivittatus	5.07E+12	0.066499053	0.066464992	0.064928423	0.068097146
Afrixalus_schneideri	78247802.73	1	1	1	1
Afrixalus_septentrionalis	36978496716	0.133708719	0.131975217	0.110539755	0.15116383
Afrixalus_spinifrons	47082920681	0.270795985	0.271303361	0.241727369	0.293978249
Afrixalus_stuhlmanni	51776612275	0.15449328	0.153091962	0.127993989	0.175002413
Afrixalus_sylvaticus	7681093780	0.290801415	0.292384824	0.230768509	0.371754793
Afrixalus_uluguruensis	341718200.7	0	0.044995262	0	0.250078001
Afrixalus_upembae	5222380439	0	0.005698983	0	0.028165281
Afrixalus_vibekensis	6068233704	0.197314312	0.200520577	0.126811531	0.27513426
Afrixalus_vittiger	1.52E+12	0.137768422	0.137819484	0.13424874	0.141916253
Afrixalus_weidholzi	2.16E+12	0.102158236	0.102249592	0.099792244	0.105571924
Afrixalus_wittei	9.50E+11	0.016340706	0.01630707	0.014768266	0.017827891
Agalychnis_annae	676599703.1	0.249984148	0.244983827	0.124992074	0.374976226
Agalychnis_aspera	566017292.6	0.144576325	0.154862848	0	0.426450829
Agalychnis_buckleyi	58337904052	0.093986985	0.094006906	0.076953997	0.107980557
Agalychnis_callidryas	4.32E+11	0.089863382	0.090265881	0.084294514	0.097367576
Agalychnis_dacnicolor	67875746987	0.171369863	0.170879412	0.150799209	0.188016017
Agalychnis_granulosa	19091068502	0.653528161	0.651415991	0.584121424	0.700043779
Agalychnis_hulli	33127253108	0.002591178	0.00277253	0	0.009132846
Agalychnis_lemur	1100623911	0.076896025	0.068497694	0	0.230999712
Agalychnis_litodryas	0
Agalychnis_medinae	0
Agalychnis_moreletii	34763975107	0.085134102	0.085035783	0.064872321	0.111242006
Agalychnis_psilopygion	0
Agalychnis_saltator	9705597181	0.026106204	0.028592073	0.008620035	0.05206647
Agalychnis_spurrelli	56567590681	0.039796942	0.041624657	0.033180604	0.056159872
Agalychnis_terranova	2133736797	0.199955403	0.195946509	0.079957255	0.27999327
Aglyptodactylus_australis	0
Aglyptodactylus_chorus	4607274513	0.017541716	0.022406439	0	0.053325128
Aglyptodactylus_inguinalis	20811999597	0.02686755	0.029324299	0.013172936	0.04967853
Aglyptodactylus_laticeps	1220846807	0	0.03531074	0	0.133326147
Aglyptodactylus_madagascariensis	25982329936	0.055509802	0.056713859	0.042032009	0.073264567
Aglyptodactylus_securifer	89611028628	0.057081362	0.057545211	0.047084519	0.070053443
Alcalus_baluensis	66714414659	0.050129342	0.050298277	0.041146743	0.061099953
Alcalus_mariae	0
Alcalus_rajae	600554112.4	0	0.045737624	0	0.142964975
Alcalus_tasanae	5877502203	0.199681236	0.19651504	0.114826803	0.286270707
Alexteroon_hypsiphonus	3.00E+11	0.029672974	0.029766019	0.024823714	0.034924356
Alexteroon_jynx	0
Alexteroon_obstetricans	2.62E+11	0.015907068	0.016143484	0.012170971	0.019783691
Allobates_alessandroi	0
Allobates_algorei	0
Allobates_amissibilis	0
Allobates_brunneus	1.91E+12	0.025063751	0.025094971	0.023407582	0.026759101
Allobates_caeruleodactylus	1653921999	0.0518204	0.066443967	0	0.168775186
Allobates_conspicuus	3.70E+11	0.012565674	0.012406208	0.009529967	0.015396344
Allobates_crombiei	12444116541	0.047518733	0.049875613	0.026857249	0.07448885
Allobates_femoralis	5.53E+12	0.061504231	0.061570728	0.060238885	0.063054692
Allobates_fratisenescus	171680097.6	0	0.160002029	0	0.500008455
Allobates_fuscellus	6.76E+11	0.017727639	0.017735127	0.015463582	0.020228271
Allobates_gasconi	96983317197	0.020233212	0.020615125	0.014485342	0.027733566
Allobates_goianus	25765096880	0.086745439	0.086584857	0.061067044	0.114093228
Allobates_granti	29743148030	0.0028834	0.003920787	0	0.008647175
Allobates_humilis	0
Allobates_ignotus	0
Allobates_insperatus	48397115483	0.015912742	0.015264766	0.007096406	0.02661071
Allobates_juanii	0
Allobates_kingsburyi	1545407902	0	0.029998785	0	0.111109499
Allobates_mandelorum	0
Allobates_marchesianus	3.36E+12	0.029754113	0.029762484	0.028555874	0.030831891
Allobates_masniger	9735378849	0.051269181	0.052819573	0.026731063	0.083732858
Allobates_mcdiarmidi	82985899.22	0	0.18	0	1
Allobates_melanolaemus	26492116587	0.031695206	0.031694369	0.014393609	0.048453978
Allobates_myersi	85859499.22	0	0	0	0
Allobates_nidicola	85691499.26	0	0.01	0	0
Allobates_niputidea	3581391595	0.809299784	0.797844107	0.690157537	0.904688262
Allobates_olfersioides	2.15E+11	0.445075945	0.445248638	0.42585276	0.461523047
Allobates_ornatus	0
Allobates_paleovarzensis	0
Allobates_picachos	0
Allobates_pittieri	6747415541	0.367106675	0.367830928	0.285041333	0.452226788
Allobates_ranoides	0
Allobates_sanmartini	0
Allobates_spumaponens	0
Allobates_subfolionidificans	0
Allobates_sumtuosus	1.52E+11	0.054263092	0.054472013	0.046543616	0.062212605
Allobates_talamancae	81787378902	0.058843541	0.059113416	0.04915616	0.071093736
Allobates_trilineatus	7.98E+11	0.029957099	0.030163922	0.027847654	0.032874862
Allobates_undulatus	0
Allobates_vanzolinius	93005608752	0.032167535	0.032062351	0.023897563	0.04002195
Allobates_wayuu	0
Allobates_zaparo	32592370370	0.002633874	0.00350262	0	0.010533743
Allopaa_hazarensis	41813489339	0.137842156	0.136355408	0.107712694	0.159934007
Allophryne_ruthveni	3.03E+12	0.03527948	0.035275383	0.033776611	0.036644005
Alsodes_australis	2154065598	0.294505029	0.290197804	0.220544213	0.37570215
Alsodes_barrioi	203788094.6	0	0	0	0
Alsodes_gargola	1991326703	0.120309064	0.118282057	0.06429613	0.188548247
Alsodes_hugoi	0
Alsodes_igneus	0
Alsodes_kaweshkari	11238900.18	1	1	1	1
Alsodes_montanus	0
Alsodes_monticola	53960400.52	0	0.01	0	0
Alsodes_nodosus	30471055443	0.619018206	0.619206543	0.585224301	0.657604442
Alsodes_norae	0
Alsodes_tumultuosus	0
Alsodes_valdiviensis	0
Alsodes_vanzolinii	688359707.2	0	0.060004246	0	0.202143298
Alsodes_verrucosus	0
Alsodes_vittatus	0
Altiphrynoides_malcolmi	340893004.2	0	0.052501571	0	0.250022445
Altiphrynoides_osgoodi	85359699.08	0	0.24	0	1
Alytes_cisternasii	1.41E+11	0.101431293	0.101595153	0.090397225	0.113036812
Alytes_dickhilleni	14946711828	0.113565577	0.114114356	0.08154155	0.147822077
Alytes_maurus	4017021089	0.140009434	0.135926451	0.070070461	0.219908803
Alytes_muletensis	66134900	0	0	0	0
Alytes_obstetricans	9.50E+11	0.094435059	0.094594608	0.089705235	0.099522187
Amazophrynella_bokermanni	16747296743	0.106540006	0.105921403	0.07564706	0.136195322
Amazophrynella_minuta	5.05E+12	0.03822905	0.038211032	0.036919837	0.039463027
Ambystoma_altamirani	405415000.6	0	0.057993009	0	0.200053585
Ambystoma_annulatum	1.40E+11	0.142643524	0.142814052	0.127627455	0.156045518
Ambystoma_barbouri	69203781112	0.213026436	0.212557399	0.184158397	0.231756878
Ambystoma_bishopi	27486870363	0.054522158	0.053727746	0.033479992	0.072325977
Ambystoma_bombypellum	0
Ambystoma_californiense	17819316932	0.164302934	0.163544608	0.121846738	0.206306712
Ambystoma_cingulatum	87550376693	0.061198327	0.061016463	0.04946806	0.077923428
Ambystoma_flavipiperatum	80315899.66	0	0.46	0	1
Ambystoma_gracile	2.99E+11	0.098553326	0.09849505	0.093022459	0.104759356
Ambystoma_granulosum	161751198.5	0.500000006	0.390000001	0	1
Ambystoma_jeffersonianum	4.65E+11	0.136016926	0.136109992	0.129617956	0.142028555
Ambystoma_laterale	1.88E+12	0.09052748	0.090716856	0.088299084	0.093584541
Ambystoma_leorae	0
Ambystoma_lermaense	81000597.81	0	0.33	0	1
Ambystoma_mabeei	1.06E+11	0.078853215	0.079391554	0.070250227	0.090232718
Ambystoma_macrodactylum	1.35E+12	0.120938796	0.120957226	0.118602245	0.1236274
Ambystoma_maculatum	3.04E+12	0.108224798	0.108499218	0.106570571	0.111149533
Ambystoma_mavortium	3.66E+12	0.107880503	0.107841717	0.10588752	0.110033752
Ambystoma_opacum	1.67E+12	0.130774213	0.130496896	0.126272047	0.135212067
Ambystoma_ordinarium	0
Ambystoma_rivulare	81083199.65	0	0.1	0	1
Ambystoma_rosaceum	69462901179	0.06306705	0.063070015	0.051704657	0.075639141
Ambystoma_silvense	0
Ambystoma_talpoideum	6.67E+11	0.106718623	0.106626149	0.100893216	0.111222086
Ambystoma_texanum	1.38E+12	0.130098692	0.130111735	0.125464135	0.134035658
Ambystoma_tigrinum	5.07E+12	0.107577325	0.107506989	0.105316902	0.109603426
Ambystoma_velasci	1.50E+11	0.140979801	0.141145563	0.124923171	0.154715537
Ameerega_andina	0
Ameerega_bassleri	8782543401	0.019446787	0.023612614	0.009722286	0.048559807
Ameerega_berohoka	0
Ameerega_bilinguis	61036838452	0.032353935	0.03258275	0.023871081	0.040719302
Ameerega_boehmei	0
Ameerega_boliviana	248466798.9	0	0.003337323	0	0
Ameerega_braccata	2.78E+11	0.106312002	0.106723131	0.099284821	0.115572529
Ameerega_cainarachi	511533798.5	0	0.018331508	0	0.166676767
Ameerega_erythromos	0
Ameerega_flavopicta	8.99E+11	0.188883389	0.189030962	0.18463581	0.194450267
Ameerega_hahneli	3.92E+12	0.027543573	0.02754185	0.026620439	0.028558724
Ameerega_ignipedis	85018997.19	0	0.01	0	0
Ameerega_macero	79521665775	0.001069871	0.001733809	0	0.004272183
Ameerega_parvula	71326002747	0.007195051	0.006926764	0.001203776	0.012035696
Ameerega_pepperi	425110595.9	0	0.024000667	0	0.200073811
Ameerega_petersi	90611504094	0.011987184	0.012270247	0.006841112	0.018948786
Ameerega_picta	7.83E+11	0.072843577	0.07323841	0.068635978	0.078752272
Ameerega_planipaleae	0
Ameerega_pongoensis	1960317023	0	0.003478475	0	0.043485772
Ameerega_pulchripecta	7124464113	0.036140831	0.035780158	0.012046534	0.066562811
Ameerega_rubriventris	0
Ameerega_shihuemoy	586208898.5	0	0.002856739	0	0
Ameerega_silverstonei	0
Ameerega_simulans	6709406378	0	0.001123668	0	0.012496113
Ameerega_trivittata	4.30E+12	0.028552175	0.028592699	0.027529869	0.029703994
Ameerega_yoshina	170400404	0	0	0	0
Ameerega_yungicola	0
Amietia_amieti	0
Amietia_angolensis	3.39E+11	0.009598189	0.009637079	0.007268237	0.012310176
Amietia_chapini	22699763965	0	0.000260746	0	0.003721818
Amietia_delalandii	1.17E+12	0.19941034	0.199587653	0.196050739	0.203584169
Amietia_desaegeri	15361609074	0.307305024	0.309036355	0.25967837	0.357595194
Amietia_dracomontana	0
Amietia_fuscigula	3.16E+11	0.219122295	0.219343617	0.209289584	0.229786109
Amietia_hymenopus	150436600.2	0.499399756	0.52943577	0.499399756	1
Amietia_inyangae	244691297.4	0	0.01	0	0.174916178
Amietia_johnstoni	0
Amietia_lubrica	0
Amietia_moyerorum	7127905595	0.047594275	0.048432488	0.011869029	0.089537082
Amietia_nutti	5.21E+11	0.191483246	0.191269803	0.182256361	0.198654929
Amietia_poyntoni	5.62E+11	0.191003811	0.191084881	0.18532111	0.198178461
Amietia_ruwenzorica	1498668502	0.224568841	0.215045633	0.114584178	0.343750736
Amietia_tenuoplicata	1363854297	0.031174996	0.040172015	0	0.158435896
Amietia_vandijki	2213256901	0.806773493	0.803533484	0.69313645	0.903465159
Amietia_vertebralis	19319748989	0.370300857	0.369756199	0.333426425	0.403298035
Amietia_wittei	13993164386	0.362010536	0.36378688	0.306783438	0.420444547
Amnirana_albolabris	3.60E+12	0.083129384	0.083103751	0.081074204	0.084975513
Amnirana_amnicola	3.58E+11	0.021112741	0.021042699	0.017642433	0.024060388
Amnirana_asperrima	10262946478	0.049954265	0.0488058	0.016649547	0.083284309
Amnirana_darlingi	1.39E+12	0.018153275	0.01819974	0.016263887	0.019861251
Amnirana_fonensis	0
Amnirana_galamensis	5.01E+12	0.092321449	0.092291331	0.090285449	0.094487281
Amnirana_lemairei	5.93E+11	0.001854753	0.001815581	0.000998246	0.002640678
Amnirana_lepus	1.94E+12	0.037957793	0.037972491	0.036205232	0.039564774
Amnirana_longipes	37672355249	0.034869334	0.034641058	0.020380846	0.048750016
Amnirana_nicobariensis	0
Amnirana_occidentalis	3.20E+11	0.315281744	0.315498796	0.301956323	0.329155985
Amnirana_parkeriana	0
Amolops_aniqiaoensis	0
Amolops_archotaphus	0
Amolops_assamensis	1077176004	0.214267306	0.19789868	0	0.466156882
Amolops_bellulus	383132396.3	0	0.082287408	0	0.402356788
Amolops_caelumnoctis	0
Amolops_chakrataensis	665035396.3	0.223626438	0.274346919	0	0.61308577
Amolops_chunganensis	23973887923	0.157504193	0.159622634	0.121382419	0.204756648
Amolops_compotrix	7210325881	0.161140358	0.161170979	0.097531679	0.218908881
Amolops_cremnobatus	64264843442	0.250833628	0.250440115	0.220023776	0.276230463
Amolops_cucae	0
Amolops_daiyunensis	155584401.1	0	0.03	0	0.5
Amolops_formosus	1.52E+11	0.160645486	0.160554721	0.147215526	0.172702754
Amolops_gerbillus	75299132275	0.245044916	0.245000487	0.216470515	0.270367844
Amolops_granulosus	5526708399	0.170739332	0.16555068	0.085015223	0.256240322
Amolops_hainanensis	6738737916	0.180799286	0.185950773	0.114167002	0.247393032
Amolops_hongkongensis	0
Amolops_jaunsari	522782305.5	0.285546008	0.232850754	0	0.571507187
Amolops_jinjiangensis	0
Amolops_kaulbacki	303718594.6	0	0.022508639	0	0.250095986
Amolops_larutensis	63203323252	0.04932282	0.048935904	0.035839308	0.06079692
Amolops_liangshanensis	0
Amolops_lifanensis	952537194.1	0.153716726	0.162945753	0	0.348108991
Amolops_loloensis	13926141104	0.188970134	0.192294509	0.148709615	0.243641326
Amolops_longimanus	387413696.4	0.200041712	0.233998055	0	0.600194566
Amolops_mantzorum	41512708191	0.15903798	0.158556184	0.130693374	0.185114981
Amolops_marmoratus	2.94E+11	0.230453114	0.230596289	0.214657001	0.246070549
Amolops_medogensis	0
Amolops_mengyangensis	1831393897	0.173893122	0.178690819	0.043431782	0.327386272
Amolops_minutus	0
Amolops_monticola	51189878267	0.161830328	0.160557982	0.140600169	0.176868517
Amolops_panhai	23961572262	0.157225025	0.157848806	0.116774808	0.193924504
Amolops_ricketti	8.18E+11	0.20358443	0.204271867	0.197530706	0.212737478
Amolops_spinapectoralis	6965390794	0.131067083	0.132859113	0.083378404	0.185091657
Amolops_splendissimus	0
Amolops_torrentis	7550646418	0.182788992	0.18598993	0.129090209	0.263818237
Amolops_tuberodepressus	470537800.6	0.166756851	0.226717773	0	0.587590294
Amolops_viridimaculatus	11148362501	0.171666884	0.172763786	0.115405765	0.241754545
Amolops_vitreus	956350591.5	0.083414807	0.115012911	0	0.250145524
Amolops_wuyiensis	67329985263	0.130880748	0.13218225	0.11385111	0.150132761
Amolops_xinduqiao	5839475005	0.050638602	0.055637053	0.012689568	0.101773282
Amphiuma_means	4.73E+11	0.082529752	0.082862698	0.077193167	0.089467372
Amphiuma_pholeter	51253890381	0.058524835	0.058928571	0.044427422	0.073515208
Amphiuma_tridactylum	4.61E+11	0.136884319	0.136610739	0.129821312	0.143513679
Anaxyrus_americanus	5.05E+12	0.086322093	0.086322819	0.084458906	0.088452645
Anaxyrus_baxteri	129193198.1	0	0.140000001	0	0.500000006
Anaxyrus_boreas	2.70E+12	0.078900423	0.078922458	0.076575875	0.081758066
Anaxyrus_californicus	57111457904	0.27111482	0.272818706	0.251975848	0.299829646
Anaxyrus_canorus	10256330095	0.125528614	0.128432168	0.092378605	0.175157268
Anaxyrus_cognatus	2.64E+12	0.108394454	0.108350416	0.105587368	0.111092017
Anaxyrus_compactilis	1.09E+11	0.188648272	0.189004979	0.171450142	0.20645813
Anaxyrus_debilis	1.45E+12	0.132323264	0.132432055	0.129019406	0.136109682
Anaxyrus_exsul	136467599.1	0	0.07	0	0.500000005
Anaxyrus_fowleri	1.97E+12	0.118220954	0.118402437	0.113772712	0.122574213
Anaxyrus_hemiophrys	1.35E+12	0.080238042	0.080293137	0.077915706	0.082763933
Anaxyrus_houstonensis	11849117591	0.374653291	0.373828008	0.296620607	0.449917904
Anaxyrus_kelloggi	0
Anaxyrus_mexicanus	25665805091	0.246572949	0.248043299	0.215287524	0.279816147
Anaxyrus_microscaphus	2.40E+11	0.15418525	0.154319154	0.143375723	0.166309586
Anaxyrus_punctatus	1.91E+12	0.119048322	0.118983181	0.115583303	0.122244976
Anaxyrus_quercicus	4.34E+11	0.116167422	0.116633803	0.110738007	0.123901158
Anaxyrus_retiformis	52010064584	0.101990179	0.102883029	0.082169178	0.126937164
Anaxyrus_speciosus	1.06E+12	0.117466968	0.117464912	0.111006458	0.123410819
Anaxyrus_terrestris	5.27E+11	0.114078448	0.11436205	0.107059392	0.121434106
Anaxyrus_woodhousii	3.22E+12	0.109140443	0.109046704	0.106003649	0.111673404
Andinobates_altobueyensis	0
Andinobates_bombetes	171157199.5	0	0.205008641	0	0.500029795
Andinobates_daleswansoni	0
Andinobates_fulguritus	1958370492	0.129786216	0.117333348	0.086517235	0.216588189
Andinobates_minutus	47487426234	0.039344096	0.040142311	0.02708189	0.054620352
Andinobates_opisthomelas	511607795.4	0.166709537	0.185000968	0	0.500071735
Andinobates_viridis	85706901.55	0	0	0	0
Andinobates_virolinensis	170759499.7	0	0.00500039	0	0
Andrias_davidianus	4.83E+11	0.227624873	0.228030671	0.220697338	0.234880543
Andrias_japonicus	56331191208	0.091598005	0.091169693	0.076276661	0.105188974
Aneides_aeneus	1.73E+11	0.113826651	0.113746142	0.102487092	0.124625869
Aneides_ferreus	1.10E+11	0.079069562	0.07891954	0.068830909	0.088622804
Aneides_flavipunctatus	46248862004	0.153719192	0.154699106	0.135602983	0.173866019
Aneides_hardii	9927446591	0.344944767	0.348912241	0.293358746	0.417505022
Aneides_lugubris	1.05E+11	0.356558098	0.35711207	0.336035592	0.376524529
Aneides_vagrans	3631558295	0.033238637	0.038618636	0	0.098726578
Anhydrophryne_hewitti	43081745428	0.27858651	0.278263642	0.25168834	0.302310123
Anhydrophryne_ngongoniensis	0
Anhydrophryne_rattrayi	0
Anodonthyla_boulengeri	5412246203	0.029286971	0.030229611	0	0.073454626
Anodonthyla_emilei	0
Anodonthyla_hutchisoni	0
Anodonthyla_jeanbai	0
Anodonthyla_montana	0
Anodonthyla_moramora	0
Anodonthyla_nigrigularis	312060696.5	0	0.060005041	0	0.250292329
Anodonthyla_pollicaris	0
Anodonthyla_rouxae	0
Anodonthyla_vallani	0
Anomaloglossus_ayarzaguenai	0
Anomaloglossus_baeobatrachus	6.81E+11	0.019599491	0.019602155	0.016826032	0.022138873
Anomaloglossus_beebei	1368161486	0.06250724	0.047503521	0	0.125014482
Anomaloglossus_blanci	685215198.2	0	0.012499807	0	0.124996787
Anomaloglossus_confusus	0
Anomaloglossus_guanayensis	0
Anomaloglossus_kaiei	1282596994	0.066677217	0.062669713	0	0.199996415
Anomaloglossus_lacrimosus	0
Anomaloglossus_leopardus	257451903.3	0	0.046666667	0	0.333333338
Anomaloglossus_megacephalus	0
Anomaloglossus_parkerae	0
Anomaloglossus_praderioi	0
Anomaloglossus_roraima	0
Anomaloglossus_rufulus	0
Anomaloglossus_shrevei	1370829596	0	0.004376147	0	0.062516379
Anomaloglossus_stepheni	24191904179	0.042481013	0.041622452	0.021287066	0.060311557
Anomaloglossus_surinamensis	94239287767	0.007794234	0.008163405	0.004484084	0.012917305
Anomaloglossus_tamacuarensis	515040299.4	0	0	0	0
Anomaloglossus_tepuyensis	2649145494	0.032246248	0.023548942	0	0.081458605
Anotheca_spinosa	0
Ansonia_albomaculata	857498697.1	0.099705575	0.052858575	0	0.100004501
Ansonia_fuliginea	0
Ansonia_glandulosa	85767399.27	0	0	0	0
Ansonia_guibei	0
Ansonia_hanitschi	4621904816	0.037018504	0.048658167	0.018485344	0.092599832
Ansonia_inthanon	1057654707	0.155101138	0.201891198	0	0.461882988
Ansonia_jeetsukumarani	0
Ansonia_kraensis	0
Ansonia_latidisca	0
Ansonia_latiffi	1113499801	0	0.035374129	0	0.153827709
Ansonia_latirostra	0
Ansonia_leptopus	12011240228	0.02858853	0.027150946	0	0.046624955
Ansonia_longidigita	72668569948	0.038912904	0.039284847	0.031835645	0.050716634
Ansonia_malayana	2649408092	0.032238258	0.030254778	0	0.096496293
Ansonia_mcgregori	1447491307	0.058735412	0.059428374	0	0.176604467
Ansonia_minuta	5580182886	0.04615596	0.040927226	0.015387184	0.069624062
Ansonia_muelleri	1276031806	0.066627648	0.069318028	0	0.200174068
Ansonia_platysoma	256261895.4	0	0.056674883	0	0.333399157
Ansonia_siamensis	1616820204	0.157888676	0.153685539	0.052594778	0.290820097
Ansonia_spinulifer	7722532659	0.033343581	0.034004932	0.011114514	0.066690339
Ansonia_thinthinae	0
Ansonia_torrentis	0
Aparasphenodon_brunoi	2.47E+11	0.405712748	0.405534548	0.390802122	0.418163852
Aparasphenodon_venezolanus	86283084128	0.024339635	0.024239708	0.018895534	0.029832191
Aplastodiscus_albofrenatus	16101407215	0.275901988	0.273497986	0.21704509	0.330333974
Aplastodiscus_albosignatus	60778837075	0.223891521	0.224466383	0.201392148	0.247734307
Aplastodiscus_arildae	22799737036	0.377019779	0.376483837	0.33087704	0.416746154
Aplastodiscus_callipygius	1821711603	0.086919384	0.096036674	0	0.260877279
Aplastodiscus_cavicola	22764736305	0.432711513	0.43309947	0.386807624	0.483844713
Aplastodiscus_cochranae	7333069110	0.158101715	0.166260819	0.102978472	0.248401606
Aplastodiscus_ehrhardti	20080722920	0.129959527	0.132230165	0.104848626	0.166333326
Aplastodiscus_eugenioi	2898303300	0.186901435	0.198738957	0.085768828	0.341437585
Aplastodiscus_flumineus	79351100.68	0	0.25	0	1
Aplastodiscus_ibirapitanga	10396020708	0.213803262	0.217484581	0.150574513	0.290660257
Aplastodiscus_leucopygius	7779089504	0.242674706	0.23846316	0.161228375	0.298895041
Aplastodiscus_musicus	793844095.8	0.200095708	0.220064196	0	0.452695061
Aplastodiscus_perviridis	8.21E+11	0.26575718	0.266064671	0.258283057	0.273503728
Aplastodiscus_sibilatus	1293811808	0.064451259	0.08021112	0	0.193377569
Aquiloeurycea_cephalica	7007017208	0.379947845	0.378463725	0.299260714	0.436854519
Aquiloeurycea_galeanae	390530401.4	0.399868483	0.399940636	0	0.799734415
Aquiloeurycea_scandens	0
Arcovomer_passarellii	37820385498	0.306591445	0.307011558	0.277674771	0.3383264
Argenteohyla_siemersi	60356249485	0.185881409	0.187012776	0.169476265	0.207617303
Arlequinus_krebsi	85531101.06	0	0	0	0
Aromobates_alboguttatus	0
Aromobates_capurinensis	0
Aromobates_duranti	0
Aromobates_haydeeae	0
Aromobates_mayorgai	0
Aromobates_meridensis	0
Aromobates_molinarii	0
Aromobates_nocturnus	0
Aromobates_orostoma	0
Aromobates_saltuensis	0
Aromobates_serranus	0
Arthroleptella_bicolor	713985400.3	0.900251743	0.872351573	0.700755365	1
Arthroleptella_drewesii	0
Arthroleptella_landdrosia	284385099.8	0.749324068	0.661970566	0.499384817	1
Arthroleptella_lightfooti	70229698.18	1	1	1	1
Arthroleptella_rugosa	0
Arthroleptella_villiersi	3883004904	0.344932491	0.340749092	0.242876889	0.447141621
Arthroleptides_dutoiti	0
Arthroleptides_martiensseni	85563197.71	0	0.02	0	0
Arthroleptides_yakusini	1785399701	0.047809855	0.062983378	0	0.168238676
Arthroleptis_adelphus	4.33E+11	0.022578227	0.022490214	0.019474831	0.026639975
Arthroleptis_adolfifriederici	2830918610	0.242453491	0.246091695	0.090935045	0.379609808
Arthroleptis_affinis	3745986401	0.136490391	0.137876193	0.068203649	0.216677045
Arthroleptis_aureoli	0
Arthroleptis_bioko	0
Arthroleptis_crusculum	679457798.5	0	0.078724716	0	0.250121501
Arthroleptis_fichika	0
Arthroleptis_formosus	0
Arthroleptis_francei	82554298.37	0	0.12	0	1
Arthroleptis_hematogaster	0
Arthroleptis_kidogo	0
Arthroleptis_krokosua	0
Arthroleptis_lameerei	8.18E+11	0.021343661	0.021359586	0.020051978	0.022676222
Arthroleptis_langeri	0
Arthroleptis_lonnbergi	0
Arthroleptis_loveridgei	3084938803	0	0.005278155	0	0.042365522
Arthroleptis_palava	1002698605	0	0.055988734	0	0.170345878
Arthroleptis_perreti	0
Arthroleptis_poecilonotus	1.41E+12	0.078063233	0.078383441	0.075031233	0.082658448
Arthroleptis_pyrrhoscelis	428818997.5	0	0.06000014	0	0.399996152
Arthroleptis_reichei	2123754787	0.240039129	0.26080537	0.119982497	0.421017442
Arthroleptis_schubotzi	12185388590	0.30273007	0.305737384	0.252291893	0.373385589
Arthroleptis_spinalis	256829700.9	0.666654213	0.589985801	0.333308418	1
Arthroleptis_stenodactylus	2.13E+12	0.038276035	0.038351801	0.036945218	0.040001874
Arthroleptis_sylvaticus	8.81E+11	0.032899715	0.032851775	0.030429508	0.035422497
Arthroleptis_taeniatus	7.21E+11	0.024688178	0.024815189	0.022248588	0.027448501
Arthroleptis_tanneri	0
Arthroleptis_tuberosus	1.05E+12	0.033015738	0.032891165	0.03066397	0.035451079
Arthroleptis_variabilis	1.42E+12	0.103483524	0.103504133	0.100593419	0.106999659
Arthroleptis_wahlbergii	31558623084	0.286689301	0.28495636	0.242799848	0.322603145
Arthroleptis_xenochirus	7.50E+11	0.003589135	0.003598814	0.002580691	0.004490113
Arthroleptis_xenodactyloides	1.06E+12	0.034560201	0.034478745	0.031917956	0.036938385
Arthroleptis_xenodactylus	171051099	0	0.075004218	0	0.500032446
Ascaphus_montanus	2.37E+11	0.112329151	0.11280849	0.103906837	0.123009017
Ascaphus_truei	2.93E+11	0.090862998	0.090770474	0.083249372	0.097943015
Assa_darlingtoni	36048412339	0.271333617	0.27105652	0.234522127	0.306544506
Asterophrys_leucopus	0
Asterophrys_turpicola	1.96E+11	0.052684209	0.053053225	0.047379459	0.05852168
Astylosternus_batesi	6.44E+11	0.026408971	0.026578466	0.02387012	0.029329884
Astylosternus_diadematus	5046707991	0.016902959	0.012872609	0	0.050811924
Astylosternus_fallax	513250893.1	0	0.001666879	0	0
Astylosternus_laticephalus	17047524423	0.330305247	0.329353166	0.267303442	0.377512884
Astylosternus_laurenti	0
Astylosternus_montanus	6635469625	0.073597466	0.071180639	0.025707216	0.115872422
Astylosternus_nganhanus	0
Astylosternus_occidentalis	1.84E+11	0.202602853	0.20258337	0.188115863	0.217249266
Astylosternus_perreti	0
Astylosternus_ranoides	0
Astylosternus_rheophilus	1366527192	0.062530625	0.058134189	0	0.187635252
Astylosternus_schioetzi	829167495.6	0	0.033840931	0	0.103336779
Atelognathus_ceii	0
Atelognathus_patagonicus	0
Atelognathus_praebasalticus	318644599	0.20780048	0.263839842	0.20780048	0.604825306
Atelognathus_reverberii	64596603.39	1	1	1	1
Atelognathus_salai	0
Atelognathus_solitarius	0
Atelopus_andinus	425111997.6	0	0.002000327	0	0
Atelopus_angelito	0
Atelopus_ardila	0
Atelopus_arsyecue	0
Atelopus_arthuri	85817300.74	0	0.07	0	1
Atelopus_balios	85767398.98	0	0.01	0	0
Atelopus_bomolochos	1371605596	0.06251717	0.101239796	0	0.282796908
Atelopus_boulengeri	2314461608	0	0.005181933	0	0.037057172
Atelopus_carauta	0
Atelopus_carbonerensis	0
Atelopus_carrikeri	168642595.5	0	0	0	0
Atelopus_certus	0
Atelopus_chiriquiensis	84815903.66	0	0	0	0
Atelopus_chocoensis	0
Atelopus_coynei	2747542575	0.124998515	0.12562344	0.062497343	0.218749008
Atelopus_cruciger	0
Atelopus_ebenoides	171603700.6	0	0.214994661	0	0.49998631
Atelopus_elegans	1803092920	0.095239075	0.082381844	0	0.16785923
Atelopus_erythropus	0
Atelopus_eusebianus	0
Atelopus_exiguus	257246398.5	0	0.110007722	0	0.333358218
Atelopus_famelicus	0
Atelopus_flavescens	513262492	0	0.031665806	0	0.166663256
Atelopus_franciscus	24051966748	0.010670974	0.011027004	0.001688705	0.021340828
Atelopus_glyphus	0
Atelopus_guanujo	0
Atelopus_guitarraensis	0
Atelopus_halihelos	0
Atelopus_ignescens	4035109400	0.29788086	0.300857347	0.234047933	0.361716853
Atelopus_laetissimus	0
Atelopus_limosus	253167101.1	0	0.036436291	0	0.330908329
Atelopus_loettersi	2176811185	0	0.008454848	0	0.038446742
Atelopus_longirostris	3862748998	0.022228547	0.032168855	0	0.088913316
Atelopus_lozanoi	0
Atelopus_mandingues	0
Atelopus_marinkellei	53808698.21	0	0.03	0	0.525
Atelopus_mindoensis	1459652398	0.058824209	0.05588285	0	0.176472284
Atelopus_mittermeieri	0
Atelopus_monohernandezii	0
Atelopus_mucubajiensis	0
Atelopus_muisca	0
Atelopus_nahumae	0
Atelopus_nanay	0
Atelopus_nepiozomus	428436401.7	0.19989174	0.22988657	0.19989174	0.399971851
Atelopus_onorei	0
Atelopus_oxapampae	0
Atelopus_oxyrhynchus	0
Atelopus_pachydermus	0
Atelopus_palmatus	0
Atelopus_pastuso	1116097204	0.153845785	0.166152265	0	0.348076424
Atelopus_peruensis	5618410888	0.166548757	0.162365858	0.106073686	0.243092306
Atelopus_petersi	0
Atelopus_petriruizi	0
Atelopus_pinangoi	0
Atelopus_podocarpus	0
Atelopus_pulcher	427009801.8	0	0.026001026	0	0.305005085
Atelopus_quimbaya	0
Atelopus_sanjosei	85245902.64	0	0.32	0	1
Atelopus_seminiferus	0
Atelopus_senex	84591199.61	1	0.95	0	1
Atelopus_sernai	0
Atelopus_simulatus	0
Atelopus_sonsonensis	0
Atelopus_sorianoi	0
Atelopus_spumarius	7.54E+11	0.020742181	0.020851483	0.018997966	0.023118511
Atelopus_spurrelli	7939466444	0.010768658	0.012589287	0	0.03231443
Atelopus_subornatus	0
Atelopus_tamaense	0
Atelopus_tricolor	18566919063	0.026798095	0.027501768	0.013414978	0.047091876
Atelopus_varius	16727803300	0.168523653	0.168163122	0.136289829	0.197068478
Atelopus_walkeri	0
Atelopus_zeteki	84892299.93	0	0.05	0	1
Aubria_masako	1.13E+12	0.030815515	0.030854481	0.029098729	0.033153565
Aubria_occidentalis	4.18E+11	0.253360919	0.253377808	0.242920556	0.262443574
Aubria_subsigillata	1.42E+11	0.023773377	0.024140584	0.019550927	0.029653066
Austrochaperina_adamantina	171413798.1	0	0	0	0
Austrochaperina_adelphe	1.04E+11	0.003841704	0.004118758	0.001492348	0.008129132
Austrochaperina_aquilonia	0
Austrochaperina_archboldi	0
Austrochaperina_basipalmata	4029566005	0	0.002978373	0	0.021279995
Austrochaperina_blumi	85649700.33	0	0.01	0	0
Austrochaperina_brevipes	0
Austrochaperina_fryi	5244136021	0.029946201	0.026989982	0	0.061389584
Austrochaperina_gracilipes	76196237749	0.012309327	0.012552487	0.008188773	0.018254799
Austrochaperina_hooglandi	0
Austrochaperina_kosarek	0
Austrochaperina_macrorhyncha	2201375585	0.324592584	0.320329877	0.285681232	0.402409457
Austrochaperina_mehelyi	0
Austrochaperina_novaebritanniae	0
Austrochaperina_palmipes	10275499522	0.024775433	0.021949425	0	0.041433394
Austrochaperina_parkeri	0
Austrochaperina_pluvialis	13241654321	0.042949128	0.041357685	0.012250772	0.070737554
Austrochaperina_robusta	8144527801	0.030106184	0.032650819	0.009977339	0.065544822
Austrochaperina_yelaensis	84127098.08	0	0	0	0
Babina_adenopleura	0
Babina_chapaensis	0
Babina_daunchina	0
Babina_holsti	0
Babina_lini	0
Babina_okinavana	0
Babina_pleuraden	0
Babina_subaspera	673466799.5	0.440148048	0.402112707	0.215794601	0.552634859
Barbarophryne_brongersmai	91455064935	0.142713675	0.143863395	0.129746901	0.160704893
Barbourula_busuangensis	758605000.2	0.222490496	0.221486878	0.111245249	0.445392991
Barbourula_kalimantanensis	85858200.39	0	0.01	0	0
Barycholos_pulcher	8479739417	0.161583951	0.163681573	0.100646432	0.227571283
Barycholos_ternetzi	5.15E+11	0.150510785	0.15031176	0.143597911	0.157194083
Barygenys_atra	1868293114	0	0.006360263	0	0.045428311
Barygenys_cheesmanae	0
Barygenys_exsul	1097896684	0	0.002307441	0	0.040376634
Barygenys_maculata	0
Barygenys_nana	512531398.7	0.333270507	0.281609759	0.166622765	0.499918544
Barygenys_parvula	0
Batrachoseps_attenuatus	52987111772	0.230771262	0.231001186	0.208363317	0.256861076
Batrachoseps_campi	275342300.7	0	0.00250271	0	0
Batrachoseps_diabolicus	2022775698	0.166806978	0.176496222	0.066322991	0.299642826
Batrachoseps_gabrieli	638798398.9	0.111159951	0.110021979	0	0.333479858
Batrachoseps_gavilanensis	11128522218	0.372107399	0.375153907	0.310448006	0.450310852
Batrachoseps_gregarius	7858274599	0.258955522	0.259677648	0.197292283	0.333539171
Batrachoseps_incognitus	719499303.4	0.096800512	0.086267892	0	0.270787653
Batrachoseps_kawia	1447703300	0.047444804	0.047144496	0	0.167958795
Batrachoseps_luciae	1514459991	0.045794904	0.072119645	0	0.182791985
Batrachoseps_major	4027020315	0.535827531	0.534369619	0.446595586	0.634350365
Batrachoseps_minor	1076840002	0.293874252	0.311388344	0.110174192	0.500473075
Batrachoseps_nigriventris	23900202710	0.346653316	0.345680662	0.302974739	0.378277441
Batrachoseps_pacificus	232365902.5	0	0.117797508	0	0.454967845
Batrachoseps_regius	206058000.7	0	0.156666667	0	0.33333334
Batrachoseps_relictus	904172191	0.154461508	0.183486623	0.076987018	0.384846286
Batrachoseps_robustus	1320157300	0.368718337	0.375547713	0.210640339	0.579360037
Batrachoseps_simatus	0
Batrachoseps_stebbinsi	0
Batrachoseps_wrighti	11442480918	0.037375387	0.040087665	0.018517253	0.069028373
Batrachuperus_karlschmidti	3047957194	0.097719138	0.110308612	0.024446619	0.195264974
Batrachuperus_londongensis	149524597.4	0	0.019999999	0	0.499999984
Batrachuperus_pinchonii	1.39E+11	0.166802813	0.16692899	0.154122561	0.18441316
Batrachuperus_taibaiensis	0
Batrachuperus_tibetanus	1.23E+11	0.117942534	0.117740525	0.107078638	0.127776805
Batrachuperus_yenyuanensis	75900499.34	0	0.12	0	1
Batrachyla_antartandica	27102477754	0.157870594	0.158568211	0.130351535	0.18486583
Batrachyla_leptopus	55122913689	0.199754895	0.200816317	0.183517685	0.2224806
Batrachyla_nibaldoi	0
Batrachyla_taeniata	62605578791	0.183521968	0.183828415	0.169870991	0.199947427
Blommersia_angolafa	2218189998	0	0.01369923	0	0.073977301
Blommersia_blommersae	4602005128	0.017344592	0.012746908	0	0.052408002
Blommersia_dejongi	0
Blommersia_domerguei	32964375686	0.080702717	0.080974306	0.056251228	0.111422159
Blommersia_galani	903618199.3	0.257461836	0.269133941	0.129025844	0.444245389
Blommersia_grandisonae	25593188300	0.015644628	0.016294647	0.003145047	0.029751199
Blommersia_kely	2344914784	0.068884912	0.062817617	0	0.156065213
Blommersia_sarotra	1953399214	0	0.010012229	0	0.063632289
Blommersia_variabilis	0
Blommersia_wittei	56231404506	0.06486713	0.065741414	0.049888966	0.084195264
Boana_aguilari	0
Boana_albomarginata	4.55E+11	0.40507935	0.405197244	0.393807253	0.415905139
Boana_albonigra	30234207986	0.680506603	0.680042399	0.660540453	0.702044397
Boana_albopunctata	3.87E+12	0.180269993	0.180275596	0.177328936	0.1832354
Boana_alemani	423272803.8	0.799999903	0.761999887	0.399999716	1
Boana_atlantica	76122877561	0.571821523	0.571399918	0.548292066	0.593708571
Boana_balzani	38761377494	0.050871959	0.051854487	0.03915877	0.065774587
Boana_cordobae	22215504977	0.308566947	0.308348034	0.272873086	0.346530985
Boana_gladiator	0
Boana_hutchinsi	56528139722	0.019735216	0.019451064	0.012142322	0.027331352
Boana_nympha	1.43E+11	0.008408859	0.00858233	0.004793828	0.012925199
Boana_palaestes	0
Boana_pellucens	20598483324	0.087502896	0.085882667	0.054171527	0.116891798
Boana_rubracyla	23751474736	0.014390578	0.014747642	0.003595254	0.028795159
Boana_tetete	4034172092	0	0.002340613	0	0.021278943
Boehmantis_microtympanum	234214799.5	0	0.043325969	0	0.333492346
Bokermannohyla_alvarengai	4160247901	0.215787729	0.211255677	0.146424933	0.285773811
Bokermannohyla_astartea	66378044953	0.322284036	0.322831994	0.290841317	0.350496109
Bokermannohyla_caramaschii	10949821100	0.257460544	0.260780167	0.19852604	0.327437495
Bokermannohyla_carvalhoi	2308246906	0.275996602	0.271214821	0.137911889	0.414158796
Bokermannohyla_circumdata	4470133491	0.267837706	0.2615506	0.196498884	0.3218047
Bokermannohyla_claresignata	0
Bokermannohyla_clepsydra	0
Bokermannohyla_gouveai	396898800.5	0	0.057997122	0	0.305010195
Bokermannohyla_hylax	43735391010	0.18786866	0.188199929	0.162713934	0.215282257
Bokermannohyla_itapoty	502800500.2	0.166749036	0.203430475	0	0.500406819
Bokermannohyla_izecksohni	79110600.64	0	0.02	0	0
Bokermannohyla_luctuosa	13298540123	0.307097581	0.307010965	0.260839356	0.369487371
Bokermannohyla_martinsi	6595863624	0.185428775	0.188242673	0.148367372	0.234860967
Bokermannohyla_nanuzae	1453675995	0.138896839	0.144900129	0.055459951	0.277825608
Bokermannohyla_oxente	2512547705	0.433207775	0.422463117	0.300057431	0.533682892
Bokermannohyla_pseudopseudis	2.85E+11	0.114048061	0.113447831	0.103446797	0.124627825
Bokermannohyla_sagarana	0
Bokermannohyla_saxicola	91721361370	0.178811626	0.178742033	0.163495302	0.19492912
Bokermannohyla_sazimai	20897915192	0.099176936	0.099644644	0.068760693	0.139285708
Bokermannohyla_vulcaniae	0
Bolitoglossa_adspersa	11732860605	0.473730227	0.474277594	0.407764603	0.534236272
Bolitoglossa_alberchi	2303728000	0.050197722	0.060562058	0	0.141937444
Bolitoglossa_altamazonica	1.92E+12	0.038987697	0.039043275	0.037307227	0.041042062
Bolitoglossa_alvaradoi	1972345599	0.042798838	0.036321031	0	0.128477461
Bolitoglossa_anthracina	0
Bolitoglossa_biseriata	43106001536	0.055214332	0.055487398	0.040960595	0.068989272
Bolitoglossa_borburata	0
Bolitoglossa_capitana	0
Bolitoglossa_carri	0
Bolitoglossa_celaque	0
Bolitoglossa_cerroensis	0
Bolitoglossa_chica	4293086119	0.04000006	0.033600387	0	0.080001087
Bolitoglossa_colonnea	5033893884	0.049597042	0.044682169	0	0.091458714
Bolitoglossa_compacta	84835302.75	1	1	1	1
Bolitoglossa_conanti	0
Bolitoglossa_cuchumatana	248403099.1	0	0.066679047	0	0.333687062
Bolitoglossa_cuna	0
Bolitoglossa_dofleini	1652334108	0.049899412	0.046052667	0	0.126495399
Bolitoglossa_dunni	0
Bolitoglossa_engelhardti	0
Bolitoglossa_epimela	0
Bolitoglossa_equatoriana	21189759575	0.016207595	0.016630448	0.004051956	0.036401622
Bolitoglossa_flavimembris	74744698.29	0	0.12	0	1
Bolitoglossa_flaviventris	82953701.01	0	0.05	0	1
Bolitoglossa_franklini	414274993	0.199763682	0.12419832	0	0.400708951
Bolitoglossa_gomezi	0
Bolitoglossa_gracilis	0
Bolitoglossa_guaneae	0
Bolitoglossa_guaramacalensis	0
Bolitoglossa_hartwegi	1648560207	0.399832228	0.391914637	0.249876589	0.576066945
Bolitoglossa_helmrichi	910856106.2	0.090929184	0.10997693	0	0.320374063
Bolitoglossa_hermosa	81908000.7	0	0	0	0
Bolitoglossa_hypacra	0
Bolitoglossa_indio	0
Bolitoglossa_jacksoni	0
Bolitoglossa_jugivagans	0
Bolitoglossa_lignicolor	5988985005	0.112429478	0.108767422	0.056178612	0.169010297
Bolitoglossa_lincolni	658618796	0.12508055	0.193785785	0	0.50010765
Bolitoglossa_lozanoi	0
Bolitoglossa_macrinii	1237173901	0.133316584	0.157951783	0.066644227	0.266619809
Bolitoglossa_magnifica	0
Bolitoglossa_marmorea	0
Bolitoglossa_medemi	2132205602	0	0.018324867	0	0.080140265
Bolitoglossa_meliana	82921399.91	0	0.4	0	1
Bolitoglossa_mexicana	1.46E+11	0.069050583	0.06914615	0.061641792	0.077163856
Bolitoglossa_minutula	84815903.66	0	0	0	0
Bolitoglossa_morio	5296892492	0.282029623	0.287185108	0.190222132	0.388708586
Bolitoglossa_mulleri	412702303.2	0	0.070005035	0	0.200116405
Bolitoglossa_nicefori	426713499.1	0.199876268	0.20987998	0	0.399870923
Bolitoglossa_nigrescens	169267204.3	1	1	1	1
Bolitoglossa_oaxacensis	0
Bolitoglossa_occidentalis	5288008707	0.031228599	0.028164204	0	0.078249323
Bolitoglossa_odonnelli	579098994.2	0	0.015719126	0	0.143021144
Bolitoglossa_orestes	0
Bolitoglossa_palmata	0
Bolitoglossa_pandi	0
Bolitoglossa_paraensis	7058256794	0.071968379	0.072484309	0.024324525	0.114852566
Bolitoglossa_peruviana	63448279609	0.00811111	0.008392473	0.003348728	0.013523572
Bolitoglossa_pesrubra	423334796.2	0.79988322	0.801884388	0.79988322	0.79988322
Bolitoglossa_phalarosoma	0
Bolitoglossa_platydactyla	33776835290	0.082002129	0.08158799	0.062756833	0.105797999
Bolitoglossa_porrasorum	0
Bolitoglossa_ramosi	170650800.9	0	0.039999179	0	0.500002052
Bolitoglossa_riletti	0
Bolitoglossa_robusta	2453946413	0.275844329	0.279279839	0.206843351	0.344800555
Bolitoglossa_rostrata	496936295.7	0.499536866	0.408283595	0.166467613	0.666965928
Bolitoglossa_rufescens	63549655359	0.080465396	0.080989553	0.065990804	0.099261822
Bolitoglossa_salvinii	0
Bolitoglossa_savagei	84414098.05	0	0.46	0	1
Bolitoglossa_schizodactyla	7098577496	0.095575494	0.099715652	0.059693862	0.143382434
Bolitoglossa_sima	12621072410	0.027210049	0.025374784	0.006802045	0.047620081
Bolitoglossa_sombra	0
Bolitoglossa_sooyorum	0
Bolitoglossa_striatula	1.02E+11	0.044650022	0.044542802	0.036237297	0.055086186
Bolitoglossa_stuarti	164935798.3	1	0.95001055	0.500105499	1
Bolitoglossa_subpalmata	253534297.8	0	0.116660015	0	0.333391177
Bolitoglossa_synoria	0
Bolitoglossa_tatamae	0
Bolitoglossa_taylori	0
Bolitoglossa_tica	0
Bolitoglossa_vallecula	1097753991	0.077681702	0.0840025	0	0.233098321
Bolitoglossa_veracrucis	1881690093	0.04354883	0.057460188	0	0.130705744
Bolitoglossa_walkeri	256078896.4	0.333280483	0.23665348	0	0.66669429
Bolitoglossa_yucatana	20388205784	0.019822801	0.021374996	0.003960152	0.039577518
Bolitoglossa_zapoteca	0
Bombina_bombina	2.78E+12	0.048715162	0.048547035	0.046775752	0.050147521
Bombina_lichuanensis	890039997.6	0.166387127	0.146642968	0	0.334134003
Bombina_orientalis	8.16E+11	0.133458194	0.13361714	0.128436767	0.139500883
Bombina_pachypus	91866608454	0.053180886	0.053255052	0.042994989	0.066063493
Bombina_variegata	9.32E+11	0.080734442	0.080725533	0.076888838	0.084851511
Boophis_albilabris	34306209895	0.019142883	0.02056998	0.007149377	0.032986627
Boophis_albipunctatus	2953079500	0.026706291	0.020130892	0	0.068068428
Boophis_andohahela	1026114299	0	0.032289812	0	0.153668675
Boophis_andrangoloaka	0
Boophis_andreonei	416546900	0	0.014007393	0	0.200188262
Boophis_anjanaharibeensis	0
Boophis_ankaratra	12313584588	0.059131417	0.058214313	0.032843243	0.095496896
Boophis_arcanus	639884598.4	0	0.003749379	0	0.065601719
Boophis_axelmeyeri	8307306590	0.035074401	0.03518849	0.010045013	0.055395384
Boophis_baetkei	0
Boophis_blommersae	1000478402	0	0.017505388	0	0.083774422
Boophis_boehmei	13568887153	0.04117739	0.03876949	0.011830439	0.064922052
Boophis_boppa	160140900.4	0	0.004998592	0	0
Boophis_bottae	162370602.2	0	0.049994999	0	0.500006251
Boophis_brachychir	5213038196	0.031485708	0.03173342	0	0.079288404
Boophis_burgeri	0
Boophis_calcaratus	30183564716	0.021393716	0.020898735	0.008084837	0.032244944
Boophis_doulioti	2.01E+11	0.140266238	0.140416253	0.131817067	0.151741149
Boophis_elenae	0
Boophis_englaenderi	0
Boophis_entingae	1317819204	0	0.019905281	0	0.094871117
Boophis_erythrodactylus	0
Boophis_fayi	3300012402	0	0.010493517	0	0.049996229
Boophis_feonnyala	970414098.3	0	0.023325085	0	0.083384404
Boophis_goudotii	36501555968	0.064409988	0.064886068	0.044443507	0.087820625
Boophis_guibei	0
Boophis_haematopus	0
Boophis_haingana	0
Boophis_idae	893298502.2	0	0.003638468	0	0.090883748
Boophis_jaegeri	0
Boophis_laurenti	0
Boophis_liami	0
Boophis_lichenoides	25641668498	0.018670985	0.018960126	0.006191112	0.030969551
Boophis_luciae	0
Boophis_luteus	15975850498	0.015062594	0.016609378	0.004917829	0.02995521
Boophis_madagascariensis	75113952104	0.048854767	0.048624246	0.037087504	0.058964544
Boophis_majori	638682604.5	0	0.007506993	0	0.125261908
Boophis_mandraka	0
Boophis_marojezensis	35916897485	0.02408149	0.024091235	0.013644687	0.036456838
Boophis_miadana	0
Boophis_microtympanum	7110345233	0.113757178	0.113121655	0.039509793	0.170540606
Boophis_miniatus	394959496.2	0	0.006007715	0	0.104832382
Boophis_narinsi	0
Boophis_obscurus	559682998.9	0	0.048607955	0	0.285758916
Boophis_occidentalis	162573003.6	0	0.025	0	0.499999996
Boophis_opisthodon	29170219027	0.043433925	0.042650985	0.024575889	0.058783929
Boophis_pauliani	27811992004	0.028492233	0.029566368	0.014174059	0.047155629
Boophis_periegetes	953548605.5	0	0.004982	0	0.082606262
Boophis_picturatus	243738203.9	0	0.033331677	0	0.333333467
Boophis_piperatus	0
Boophis_popi	2400647799	0.099862504	0.103222893	0.033268437	0.199797566
Boophis_praedictus	578962111.3	0	0.002856498	0	0
Boophis_pyrrhus	3958788494	0	0.008773321	0	0.040832878
Boophis_quasiboehmei	0
Boophis_rappiodes	8565464390	0.018469045	0.018917728	0	0.037457073
Boophis_reticulatus	19440981647	0.024924495	0.025834477	0.00829241	0.043638195
Boophis_rhodoscelis	5364181308	0.03032157	0.028062343	0	0.075852872
Boophis_roseipalmatus	496508804.3	0	0	0	0
Boophis_rufioculis	1625113010	0	0.006506616	0	0.05011713
Boophis_sambirano	83357898.89	0	0	0	0
Boophis_schuboeae	0
Boophis_septentrionalis	1163178695	0	0.035057622	0	0.14319167
Boophis_sibilans	82554299.19	0	0	0	0
Boophis_solomaso	0
Boophis_spinophis	0
Boophis_tampoka	81286497.95	0	0	0	0
Boophis_tasymena	12014249287	0.013438488	0.015746636	0	0.033537185
Boophis_tephraeomystax	65939232311	0.020896137	0.020772307	0.013243063	0.028200046
Boophis_tsilomaro	0
Boophis_ulftunni	82985901.01	0	0.01	0	0
Boophis_viridis	17710088522	0.020265808	0.020638532	0.004459195	0.038356977
Boophis_vittatus	2662940796	0	0.009686982	0	0.031308844
Boophis_xerophilus	0
Boulengerula_boulengeri	342134900.2	0.249992329	0.235018673	0	0.631293762
Boulengerula_changamwensis	0
Boulengerula_taitana	0
Boulengerula_uluguruensis	85230899.63	0	0.22	0	1
Brachycephalus_alipioi	0
Brachycephalus_didactylus	21443657817	0.310298167	0.310377829	0.264015004	0.353497553
Brachycephalus_ephippium	1.13E+11	0.314724246	0.315233655	0.297795872	0.338239533
Brachycephalus_ferruginus	0
Brachycephalus_hermogenesi	13633942619	0.27829634	0.278818654	0.237337865	0.325883992
Brachycephalus_izecksohni	77309798.24	0	0.07	0	1
Brachycephalus_nodoterga	156930802.3	0	0.194999999	0	0.500000003
Brachycephalus_pernix	77632799.99	0	0.15	0	1
Brachycephalus_pombali	0
Brachycephalus_vertebralis	1265766296	0.312307852	0.314208761	0.15453753	0.499791859
Bradytriton_silus	0
Brasilotyphlus_braziliensis	63087009367	0.078750254	0.079404376	0.06753373	0.095528248
Breviceps_acutirostris	5273855507	0.583757889	0.585053152	0.505717802	0.679201233
Breviceps_adspersus	1.95E+12	0.043335806	0.043306061	0.040146691	0.046539478
Breviceps_fichus	6537439502	0.05193154	0.050029552	0.012960126	0.091002964
Breviceps_fuscus	2326568512	0.396441885	0.387611176	0.22536223	0.514517073
Breviceps_gibbosus	1358835294	0.052717648	0.083682436	0	0.210890283
Breviceps_macrops	4452823626	0.340092823	0.341160522	0.293171652	0.392582591
Breviceps_montanus	29674199569	0.503780097	0.502475458	0.457091021	0.548983307
Breviceps_mossambicus	1.50E+12	0.07903752	0.079128586	0.075956206	0.082344957
Breviceps_namaquensis	33217225915	0.415666246	0.415980042	0.392575339	0.435564307
Breviceps_poweri	1.48E+12	0.010502738	0.010411391	0.008988065	0.011653738
Breviceps_rosei	11263658794	0.476207305	0.478909761	0.415411723	0.547974471
Breviceps_sopranus	6661271401	0.285002236	0.28306337	0.203173686	0.354063444
Breviceps_sylvestris	549306501	0.285594654	0.345616023	0.285594654	0.57142399
Breviceps_verrucosus	88334494450	0.240840572	0.241708786	0.225621704	0.261592309
Bromeliohyla_bromeliacia	2979012703	0.027780043	0.027501605	0	0.08332357
Bromeliohyla_dendroscarta	1054816498	0.15400944	0.175517546	0.077023918	0.348257959
Bryophryne_bakersfield	0
Bryophryne_hanssaueri	0
Bryophryne_nubilosus	0
Buergeria_buergeri	1.95E+11	0.128768324	0.128742025	0.119358824	0.138304403
Buergeria_japonica	228579599.5	0.665237844	0.614313743	0.328701243	1
Buergeria_oxycephala	7631901227	0.207496888	0.206205362	0.13828502	0.282192848
Buergeria_robusta	11293456802	0.096977305	0.096759792	0.062519051	0.138834178
Bufo_ailaoanus	0
Bufo_aspinius	0
Bufo_bankorensis	25471440949	0.141470137	0.141107896	0.11563106	0.17493533
Bufo_bufo	9.98E+12	0.040835602	0.040809277	0.039655133	0.041984764
Bufo_cryptotympanicus	10785726693	0.207754997	0.203371771	0.136738152	0.270168187
Bufo_eichwaldi	5398503094	0.18936541	0.194110769	0.113116243	0.29090348
Bufo_gargarizans	4.82E+12	0.207452478	0.207349088	0.203399046	0.211474275
Bufo_japonicus	2.39E+11	0.090012889	0.090182186	0.081757494	0.098977485
Bufo_pageoti	15987617321	0.221753266	0.222986445	0.172587069	0.273171095
Bufo_stejnegeri	34160008588	0.232801923	0.235076611	0.20402806	0.271131162
Bufo_torrenticola	14447873356	0.03847679	0.037026322	0.014547535	0.060633973
Bufo_tuberculatus	0
Bufo_verrucosissimus	24371862099	0.160700205	0.161363425	0.131270805	0.189239086
Bufoides_meghalayanus	0
Bufotes_balearicus	1.72E+11	0.188650388	0.188657272	0.174413644	0.204299276
Bufotes_boulengeri	1.84E+12	0.027226708	0.027143692	0.025182404	0.02861552
Bufotes_latastii	56072073602	0.119717039	0.118787413	0.092730768	0.139325791
Bufotes_luristanicus	2841987709	0.053372468	0.052507463	0.011801545	0.106017233
Bufotes_oblongus	2.98E+11	0.11221814	0.112418004	0.106847182	0.117717798
Bufotes_pseudoraddei	1.10E+11	0.083742141	0.08478532	0.07258039	0.098476396
Bufotes_siculus	18038886505	0.36231852	0.363874068	0.31830641	0.409462078
Bufotes_surdus	2.77E+11	0.056511413	0.056398816	0.051592441	0.061413381
Bufotes_turanensis	2.52E+11	0.194662914	0.194480343	0.186647317	0.20270369
Bufotes_variabilis	3.46E+12	0.09334388	0.093472568	0.091786379	0.095104244
Bufotes_viridis	3.67E+12	0.05617784	0.056026473	0.054553007	0.05759183
Bufotes_zamdaensis	0
Bufotes_zugmayeri	443385898.4	0	0.096671457	0	0.333428964
Cacosternum_aggestum	7105400593	0.43970891	0.433297831	0.343310615	0.51012363
Cacosternum_australis	12290543501	0.346316667	0.350553731	0.293137893	0.410338634
Cacosternum_boettgeri	2.31E+12	0.117244289	0.117236832	0.11385914	0.119864121
Cacosternum_capense	4452000202	0.161549397	0.164509633	0.113023157	0.209774818
Cacosternum_karooicum	10529844952	0.417422578	0.414292145	0.376314171	0.455529454
Cacosternum_leleupi	34314991465	0	0.000673732	0	0.002475524
Cacosternum_namaquense	45601444981	0.407153813	0.407374573	0.385642225	0.427569954
Cacosternum_nanogularum	4363436895	0.241411706	0.244978962	0.137870833	0.32757573
Cacosternum_nanum	1.72E+11	0.174974868	0.172850847	0.150798898	0.19428658
Cacosternum_parvum	15888653911	0.295410214	0.293949098	0.238914953	0.345956902
Cacosternum_platys	187317801.8	0	0.144602596	0	0.623666094
Cacosternum_plimptoni	34666955335	0.131683181	0.132346025	0.110991818	0.15785222
Cacosternum_poyntoni	74700799.42	0	0.1	0	1
Cacosternum_rhythmum	29281153563	0.264259633	0.263566065	0.228331422	0.301571183
Cacosternum_striatum	29681378140	0.302478933	0.303200286	0.274853723	0.339148083
Caecilia_abitaguae	1801647006	0	0.023815118	0	0.095273659
Caecilia_antioquiaensis	0
Caecilia_bokermanni	685475591.7	0	0.023751364	0	0.125010283
Caecilia_caribea	0
Caecilia_corpulenta	0
Caecilia_degenerata	683978602.4	0.124983	0.142495234	0	0.375023841
Caecilia_disossea	0
Caecilia_dunni	0
Caecilia_gracilis	6.20E+11	0.026544876	0.026595648	0.023498061	0.02941062
Caecilia_guntheri	85846697	1	0.63	0	1
Caecilia_inca	11583806911	0.036499892	0.036096838	0.013865784	0.065922559
Caecilia_isthmica	15367846707	0.011112325	0.012663322	0	0.030699308
Caecilia_leucocephala	18403042348	0.01865538	0.020267152	0.00932686	0.035046491
Caecilia_marcusi	39371604495	0.043621665	0.043241643	0.031302856	0.058434748
Caecilia_nigricans	62245839809	0.028811442	0.029439217	0.020374861	0.041633561
Caecilia_occidentalis	514688896.7	0.333333598	0.356663808	0	0.666666406
Caecilia_orientalis	343173001	0	0.080048779	0	0.250204114
Caecilia_pachynema	0
Caecilia_perdita	1453129094	0	0.020004046	0	0.089744128
Caecilia_pressula	0
Caecilia_subdermalis	599750305.5	0	0.080014903	0	0.286109235
Caecilia_subnigricans	1.68E+11	0.449771879	0.449771902	0.433013335	0.463145938
Caecilia_tentaculata	4.54E+12	0.036176377	0.036130024	0.034924041	0.037299613
Caecilia_tenuissima	168789398.7	0	0.04	0	0.508474478
Caecilia_thompsoni	512877500.3	0.333521356	0.273463672	0	0.500223537
Caecilia_volcani	1018650309	0.08335628	0.112519285	0	0.250050579
Callimedusa_atelopoides	4.25E+11	0.011176747	0.011139873	0.008804279	0.013431211
Callimedusa_baltea	0
Callimedusa_perinesos	0
Callimedusa_tomopterna	5.11E+12	0.030223684	0.030222596	0.029294428	0.03133585
Callixalus_pictus	0
Callulina_kanga	0
Callulina_kisiwamsitu	0
Callulina_kreffti	2043287101	0.166722655	0.15924377	0.01972154	0.291947079
Callulops_boettgeri	0
Callulops_comptus	0
Callulops_doriae	4588868006	0	0.011259198	0	0.036939381
Callulops_dubius	2058857497	0.205367468	0.207053739	0.163675875	0.28874048
Callulops_fuscus	0
Callulops_glandulosus	0
Callulops_humicola	0
Callulops_kopsteini	417020502.1	0	0.042536024	0	0.198389419
Callulops_personatus	1285725990	0.066654403	0.034661125	0	0.066666147
Callulops_robustus	3.78E+11	0.064193233	0.06428584	0.060234933	0.068474108
Callulops_sagittatus	0
Callulops_stictogaster	4780522608	0.16074502	0.174116271	0.089296192	0.241547909
Callulops_wilhelmanus	598009992.3	0.142827547	0.141405088	0	0.2857382
Calotriton_arnoldi	0
Calotriton_asper	26309675026	0.29260476	0.292619835	0.255151497	0.324853906
Calyptocephalella_gayi	61275349162	0.313311046	0.313570002	0.290039384	0.339772604
Capensibufo_deceptus	0
Capensibufo_magistratus	0
Capensibufo_rosei	0
Capensibufo_selenophos	0
Capensibufo_tradouwi	71565701.62	0	0.06	0	1
Cardioglossa_alsco	0
Cardioglossa_annulata	85799502.38	0	0	0	0
Cardioglossa_cyaneospila	0
Cardioglossa_elegans	1.38E+11	0.029339041	0.029211936	0.023463466	0.036240579
Cardioglossa_escalerae	7.74E+11	0.031532517	0.031765841	0.02846373	0.034863435
Cardioglossa_gracilis	6.47E+11	0.022153187	0.022074799	0.019232337	0.024760903
Cardioglossa_gratiosa	9.56E+11	0.029614689	0.029691836	0.026985106	0.032341319
Cardioglossa_leucomystax	1.67E+12	0.072586377	0.072565861	0.069535553	0.07517918
Cardioglossa_melanogaster	85520001.13	0	0.07	0	1
Cardioglossa_nigromaculata	2737599814	0.015604454	0.02155479	0	0.062526694
Cardioglossa_oreas	0
Cardioglossa_pulchra	2905839808	0.058834868	0.075003842	0	0.176455728
Cardioglossa_schioetzi	0
Cardioglossa_venusta	85473998.21	0	0.24	0	1
Celsiella_revocata	0
Celsiella_vozmedianoi	0
Centrolene_acanthidiocephalum	0
Centrolene_altitudinale	0
Centrolene_antioquiense	500462096.1	0.170561767	0.184849355	0	0.503223403
Centrolene_bacatum	0
Centrolene_ballux	0
Centrolene_buckleyi	6258872905	0.492962137	0.497623338	0.424364108	0.596108249
Centrolene_daidaleum	0
Centrolene_geckoideum	0
Centrolene_gemmatum	85860501.29	0	0.38	0	1
Centrolene_heloderma	0
Centrolene_hybrida	0
Centrolene_lynchi	0
Centrolene_medemi	85813101.24	1	0.64	0	1
Centrolene_muelleri	0
Centrolene_notostictum	0
Centrolene_ocellifera	686840401.5	0.250002475	0.230003233	0.125002401	0.375004873
Centrolene_papillahallicum	0
Centrolene_peristictum	0
Centrolene_petrophilum	0
Centrolene_pipilatum	0
Centrolene_quindianum	0
Centrolene_robledoi	4857419091	0.193246646	0.191783948	0.122960133	0.281053647
Centrolene_sanchezi	0
Centrolene_savagei	256771102.2	0.333346314	0.360010514	0	0.666692626
Centrolene_scirtetes	0
Centrolene_venezuelense	0
Ceratophrys_aurita	6.14E+11	0.332139343	0.331836059	0.323149905	0.338605824
Ceratophrys_calcarata	89919282777	0.569435023	0.569854178	0.548132123	0.593351818
Ceratophrys_cornuta	5.26E+12	0.028780017	0.028712365	0.027698189	0.029649162
Ceratophrys_cranwelli	8.63E+11	0.105046316	0.104845384	0.100328846	0.1091258
Ceratophrys_joazeirensis	49431885286	0.409775482	0.411374635	0.383830575	0.442347172
Ceratophrys_ornata	5.37E+11	0.174900492	0.175120687	0.168436693	0.181798329
Ceratophrys_stolzmanni	1884535193	0.409482561	0.401225034	0.272966999	0.54547663
Ceuthomantis_aracamuni	0
Ceuthomantis_cavernibardus	85841499.33	0	0	0	0
Ceuthomantis_duellmani	0
Chacophrys_pierottii	2.69E+11	0.083349085	0.083374817	0.077199595	0.088657493
Chalcorana_chalconota	2.99E+11	0.137270267	0.137392927	0.128061291	0.145989443
Chalcorana_crassiovis	25979662729	0.065948299	0.06705729	0.046297495	0.092139762
Chalcorana_kampeni	17683105634	0.057352112	0.057803518	0.035361988	0.085177204
Chalcorana_macrops	85846702.95	0	0.05	0	1
Chalcorana_megalonesa	12032296741	0.038701186	0.039160682	0.014252356	0.067155372
Chalcorana_mocquardii	71504992483	0.144740381	0.145563776	0.128947408	0.162202721
Chalcorana_parvaccola	44257910619	0.06001761	0.060624624	0.047393611	0.074442379
Chalcorana_raniceps	4.97E+11	0.08834197	0.088497202	0.083474829	0.094496981
Chalcorana_rufipes	171587398.9	0	0.035011219	0	0.500224374
Chaltenobatrachus_grandisonae	1338902401	0.077726202	0.082582533	0.041639704	0.158512917
Chaperina_fusca	40323688076	0.057311371	0.058455986	0.045552778	0.073229621
Charadrahyla_altipotens	0
Charadrahyla_chaneque	82274002.71	0	0	0	0
Charadrahyla_nephila	81945403.12	0	0.02	0	0
Charadrahyla_taeniopus	1940895394	0.20820514	0.194001307	0.083441817	0.33343227
Charadrahyla_trux	0
Chiasmocleis_alagoana	254067402.5	0.333360359	0.463326307	0	1
Chiasmocleis_albopunctata	2.55E+12	0.075216297	0.075378941	0.072285638	0.078470623
Chiasmocleis_anatipes	28747331407	0.011944886	0.012136516	0.00298641	0.02389248
Chiasmocleis_antenori	1.76E+11	0.004371861	0.004503893	0.001676346	0.007255782
Chiasmocleis_atlantica	18527534326	0.30333973	0.303762646	0.256439308	0.352483418
Chiasmocleis_avilapiresae	1.07E+12	0.034832914	0.034885959	0.032750897	0.03726133
Chiasmocleis_bassleri	1.75E+12	0.019626447	0.01963969	0.017854196	0.021361897
Chiasmocleis_capixaba	16509612707	0.319491345	0.31875987	0.263901462	0.376826865
Chiasmocleis_carvalhoi	1.22E+11	0.022447515	0.022482606	0.016973013	0.027689153
Chiasmocleis_centralis	61752886037	0.119257114	0.11998235	0.099743351	0.138185294
Chiasmocleis_hudsoni	1.02E+12	0.023158303	0.02328559	0.021571015	0.025473572
Chiasmocleis_jimi	5035582609	0.033938257	0.038696862	0.00805803	0.082254402
Chiasmocleis_lacrimae	0
Chiasmocleis_leucosticta	59597960087	0.232316043	0.232560302	0.209462895	0.258988938
Chiasmocleis_magnova	85649702.07	0	0.34	0	1
Chiasmocleis_mantiqueira	0
Chiasmocleis_mehelyi	1.14E+11	0.094153172	0.094382286	0.078651845	0.107730773
Chiasmocleis_schubarti	68595506208	0.386227251	0.386847924	0.358638134	0.417438552
Chiasmocleis_shudikarensis	2.88E+12	0.032329312	0.032361009	0.030860681	0.033753042
Chiasmocleis_tridactyla	2.28E+11	0.020451341	0.020631222	0.016517416	0.025063185
Chiasmocleis_ventrimaculata	6.38E+11	0.015199955	0.015247531	0.013110176	0.017907873
Chikila_fulleri	77950000.78	0	0.35	0	1
Chimerella_mariaelenae	0
Chioglossa_lusitanica	26948676967	0.19021697	0.188350795	0.155035373	0.221500206
Chiromantis_cherrapunjiae	0
Chiromantis_doriae	0
Chiromantis_dudhwaensis	0
Chiromantis_inexpectatus	0
Chiromantis_kelleri	1.08E+12	0.157081484	0.157158143	0.152684812	0.161488084
Chiromantis_nongkhorensis	0
Chiromantis_petersii	7.23E+11	0.098053436	0.098262313	0.09348107	0.104452455
Chiromantis_punctatus	0
Chiromantis_rufescens	2.39E+12	0.087436906	0.087537879	0.084802202	0.089856412
Chiromantis_samkosensis	0
Chiromantis_shyamrupus	0
Chiromantis_simus	0
Chiromantis_xerampelina	1.39E+12	0.023926562	0.023867548	0.021273042	0.025987211
Chiropterotriton_arboreus	0
Chiropterotriton_chiropterus	0
Chiropterotriton_chondrostega	0
Chiropterotriton_dimidiatus	0
Chiropterotriton_magnipes	0
Chiropterotriton_multidentatus	393584302.5	0	0.09401017	0	0.400066633
Chiropterotriton_orculus	880482800.9	0.367363221	0.387794681	0.183609098	0.63263999
Chiropterotriton_priscus	155318898.3	0	0.115015443	0	0.500171586
Choerophryne_brunhildae	0
Choerophryne_burtoni	0
Choerophryne_darlingtoni	0
Choerophryne_exclamitans	0
Choerophryne_gunnari	0
Choerophryne_proboscidea	19128189086	0.065780939	0.064252363	0.044758562	0.089197616
Choerophryne_rostellifer	3255975192	0.052641217	0.04132489	0	0.078968844
Choerophryne_tubercula	0
Choerophryne_valkuriarum	0
Chrysobatrachus_cupreonitens	0
Chrysopaa_sternosignata	2.62E+11	0.133571747	0.133789098	0.126685562	0.143035802
Chthonerpeton_arii	85520000.03	0	0.15	0	1
Chthonerpeton_indistinctum	1.40E+11	0.212411089	0.211885033	0.200070008	0.223994789
Chthonerpeton_viviparum	437303202	0.176035303	0.230246141	0	0.527985309
Churamiti_maridadi	0
Clinotarsus_alticola	1.52E+11	0.246914576	0.246266127	0.230949429	0.261144705
Clinotarsus_curtipes	19810266504	0.286023081	0.286404957	0.235228271	0.348209413
Cochranella_balionota	0
Cochranella_duidaeana	0
Cochranella_erminea	5241502511	0	0.010516526	0	0.040959744
Cochranella_euknemos	12951794989	0.039372724	0.039083322	0.022796742	0.059144788
Cochranella_geijskesi	0
Cochranella_granulosa	62240793808	0.088195373	0.089004945	0.072620274	0.105556678
Cochranella_guayasamini	765471396.8	0	0.014459875	0	0.11145864
Cochranella_litoralis	0
Cochranella_mache	257583499.4	0	0.003333346	0	0
Cochranella_megistra	0
Cochranella_nola	896956003	0	0.014544147	0	0.09102063
Cochranella_phryxa	0
Cochranella_ramirezi	426485695.7	0	0.004000997	0	0
Cochranella_resplendens	1.44E+11	0.061645862	0.061613728	0.054213913	0.068735776
Cochranella_riveroi	0
Cochranella_xanthocheridia	1280362698	0.13337697	0.110804439	0.066757644	0.200300348
Colostethus_agilis	0
Colostethus_argyrogaster	0
Colostethus_brachistriatus	0
Colostethus_fraterdanieli	0
Colostethus_fugax	0
Colostethus_furviventris	0
Colostethus_imbricolus	0
Colostethus_inguinalis	12566379361	0.145649916	0.144455013	0.111655511	0.182962805
Colostethus_jacobuspetersi	2317938483	0.592585804	0.574457658	0.444457064	0.703728046
Colostethus_lynchi	0
Colostethus_mertensi	0
Colostethus_panamansis	20777688901	0.094969184	0.096490988	0.072086512	0.134297507
Colostethus_poecilonotus	0
Colostethus_pratti	8750439406	0.067920601	0.075596667	0.038735544	0.121435545
Colostethus_ramirezi	0
Colostethus_ruthveni	422137802.4	0.199858909	0.207861925	0.199858909	0.399934326
Colostethus_thorntoni	246308101.6	0.316238885	0.227526156	0	0.683761115
Colostethus_ucumari	0
Colostethus_yaguara	0
Conraua_alleni	1.26E+11	0.160613239	0.160258753	0.145619861	0.174829273
Conraua_beccarii	1.78E+11	0.190571122	0.190780507	0.177256487	0.203846359
Conraua_crassipes	5.45E+11	0.032810316	0.032605078	0.029206888	0.035690927
Conraua_derooi	0
Conraua_goliath	66493192762	0.028243527	0.028303369	0.020604157	0.036176939
Conraua_robusta	171040002.6	0	0.03	0	0.5
Cophixalus_aenigma	164725500.6	0	0.010002143	0	0
Cophixalus_bewaniensis	0
Cophixalus_biroi	85573501.42	0	0	0	0
Cophixalus_bombiens	412527602.9	0	0	0	0
Cophixalus_cheesmanae	255683803.9	0	0.00665698	0	0
Cophixalus_cryptotympanum	0
Cophixalus_daymani	0
Cophixalus_exiguus	82656497.96	0	0	0	0
Cophixalus_hosmeri	0
Cophixalus_humicola	0
Cophixalus_infacetus	8053530297	0.030338372	0.030763971	0.006503111	0.059042662
Cophixalus_kaindiensis	0
Cophixalus_montanus	85821298.47	0	0.04	0	1
Cophixalus_neglectus	655748800.9	0	0	0	0
Cophixalus_nubicola	0
Cophixalus_ornatus	13870147416	0.062519704	0.063845722	0.039482649	0.09631302
Cophixalus_parkeri	0
Cophixalus_pipilans	1623829613	0	0.017341622	0	0.052651706
Cophixalus_riparius	0
Cophixalus_saxatilis	165346697.9	0	0	0	0
Cophixalus_shellyi	9045168233	0.169865233	0.170331436	0.127160306	0.226497347
Cophixalus_sphagnicola	0
Cophixalus_tagulensis	0
Cophixalus_tridactylus	0
Cophixalus_variabilis	11156424403	0	0.002804754	0	0.01516007
Cophixalus_verecundus	0
Cophixalus_verrucosus	17456784926	0.004870255	0.007000214	0	0.014585693
Cophyla_alticola	0
Cophyla_barbouri	28194609974	0.017559509	0.018691965	0.008643305	0.033527612
Cophyla_grandis	1.07E+11	0.03588806	0.035974992	0.027625291	0.044518059
Cophyla_karenae	0
Cophyla_maharipeo	0
Cophyla_mavomavo	0
Cophyla_milloti	83357898.26	0	0.02	0	0
Cophyla_noromalalae	0
Cophyla_occultans	2661345992	0.093782244	0.096270983	0.03126463	0.156294324
Cophyla_phyllodactyla	2832829399	0.029425669	0.029117887	0	0.088437002
Cophyla_pollicaris	4180853901	0.019909019	0.029504344	0	0.07896337
Cophyla_rava	0
Cophyla_tetra	4816144487	0.051800231	0.047667343	0.017276475	0.069137668
Cophyla_tuberifera	22745463235	0.017934332	0.016797315	0.003581033	0.028773831
Copiula_alpestris	256129797.8	0	0.010005669	0	0.175099209
Copiula_derongo	0
Copiula_fistulans	3231278815	0	0.013960777	0	0.052628731
Copiula_guttata	7920975021	0	0.002686923	0	0.01075432
Copiula_minor	0
Copiula_oxyrhina	6423321283	0	0.000766268	0	0.012694196
Copiula_pipiens	0
Copiula_rivularis	0
Copiula_tyleri	0
Cornufer_acrochordus	597375697.2	0.142935839	0.157220843	0.142935839	0.285781288
Cornufer_aculeodactylus	2448671986	0	0.004528774	0	0.034848442
Cornufer_adiastolus	0
Cornufer_admiraltiensis	171617597.3	0	0	0	0
Cornufer_akarithymus	9742085051	0.149060699	0.154130818	0.122733355	0.192875589
Cornufer_batantae	1202076714	0.357140937	0.368569522	0.285712298	0.499998212
Cornufer_bimaculatus	0
Cornufer_boulengeri	17175876075	0.15915259	0.160886015	0.136641885	0.179056452
Cornufer_browni	256653101	0	0.009992363	0	0.174866353
Cornufer_bufoniformis	7628323869	0.011188054	0.016535222	0.011188054	0.033491933
Cornufer_bufonulus	0
Cornufer_cheesmanae	0
Cornufer_cryptotis	171497805.2	0	0.01	0	0
Cornufer_elegans	0
Cornufer_gigas	0
Cornufer_gilliardi	0
Cornufer_guentheri	13406658558	0.018959989	0.017020174	0.006365949	0.031782954
Cornufer_guppyi	21464460543	0.091523345	0.091950503	0.075598694	0.11140784
Cornufer_latro	171617597.3	0	0	0	0
Cornufer_macrops	0
Cornufer_magnus	1026753999	0.083450854	0.109292657	0.083450854	0.166842301
Cornufer_malukuna	592623599.9	0	0.001428823	0	0
Cornufer_mediodiscus	2814707280	0.030321484	0.033352946	0.030321484	0.060638101
Cornufer_mimicus	22821479474	0.177818996	0.177594809	0.157222047	0.198407845
Cornufer_minutus	3838923597	0.022231779	0.029347307	0.022231779	0.056137415
Cornufer_montanus	0
Cornufer_myersi	0
Cornufer_nakanaiorum	0
Cornufer_neckeri	5179945282	0.032944442	0.027845787	0.016476256	0.04944307
Cornufer_nexipus	0
Cornufer_opisthodon	11691504893	0.070501728	0.070720046	0.047331082	0.097986835
Cornufer_papuensis	2.71E+11	0.076636136	0.076317411	0.071062918	0.081271557
Cornufer_parkeri	85449798.63	0	0	0	0
Cornufer_punctatus	0
Cornufer_schmidti	39766330699	0.16895452	0.169673168	0.157370939	0.184845168
Cornufer_solomonis	11970278468	0.021362176	0.020514111	0.014259669	0.035593157
Cornufer_sulcatus	0
Cornufer_trossulus	1024309797	0	0.008332416	0	0.083359937
Cornufer_vertebralis	12726372355	0.013415646	0.01739292	0.00670624	0.033422057
Cornufer_vitianus	200208500.3	0	0.009397173	0	0.148297026
Cornufer_vitiensis	3597014394	0.022702383	0.014335524	0	0.045579911
Cornufer_vogti	0
Cornufer_weberi	11792720185	0.014354822	0.012148426	0.007237185	0.021715027
Cornufer_wolfi	3984578279	0.021419106	0.025487188	0.021419106	0.042856512
Corythomantis_greeningi	9.72E+11	0.359007512	0.3582606	0.351433387	0.364739057
Craugastor_alfredi	23597456587	0.169013984	0.166742372	0.138226857	0.193816766
Craugastor_amniscola	660570104.2	0.125077716	0.174983829	0	0.499898429
Craugastor_anciano	0
Craugastor_andi	0
Craugastor_angelicus	0
Craugastor_aphanus	0
Craugastor_augusti	7.19E+11	0.223474718	0.223574556	0.217370222	0.230560112
Craugastor_aurilegulus	496641995.1	0	0.014996988	0	0.166668403
Craugastor_azueroensis	255328700.7	0	0.013333762	0	0.33331192
Craugastor_batrachylus	0
Craugastor_berkenbuschii	27615180432	0.112024085	0.111966092	0.085565713	0.135462854
Craugastor_bocourti	0
Craugastor_bransfordii	32425002572	0.051875362	0.053446957	0.036282227	0.073953731
Craugastor_brocchi	660936100.4	0.124800719	0.105074184	0	0.375224629
Craugastor_catalinae	0
Craugastor_chac	7416232303	0.022196014	0.022532665	0	0.055451995
Craugastor_charadra	1574424096	0.052667765	0.066842289	0	0.157941418
Craugastor_coffeus	0
Craugastor_crassidigitus	62803777118	0.073352532	0.073941759	0.060193198	0.086919222
Craugastor_cruzi	0
Craugastor_cuaquero	0
Craugastor_cyanochthebius	0
Craugastor_daryi	0
Craugastor_decoratus	2326718294	0.069837505	0.085749782	0	0.157657422
Craugastor_emcelae	0
Craugastor_emleni	166565003.2	0.499908741	0.384957108	0	1
Craugastor_epochthidius	248634001.2	0	0.096679376	0	0.33337716
Craugastor_escoces	0
Craugastor_fecundus	0
Craugastor_fitzingeri	2.34E+11	0.079020189	0.078893655	0.070759138	0.086606725
Craugastor_fleischmanni	761383397.4	0.5555372	0.611096378	0.497208663	0.777770025
Craugastor_glaucus	0
Craugastor_gollmeri	22164913716	0.077926169	0.079258955	0.058554686	0.099131281
Craugastor_gulosus	0
Craugastor_hobartsmithi	1445423390	0.055835821	0.078623965	0	0.167510482
Craugastor_inachus	0
Craugastor_laevissimus	22836884508	0.132120829	0.131850239	0.101580309	0.159645446
Craugastor_laticeps	13759038422	0.029069422	0.028378255	0.005984005	0.058673526
Craugastor_lauraster	1574860102	0.05311494	0.077054306	0	0.186833493
Craugastor_lineatus	7486825101	0.087862356	0.091656228	0.054851189	0.131813508
Craugastor_loki	1.98E+11	0.096435039	0.095656685	0.086833315	0.104977037
Craugastor_longirostris	1.34E+11	0.147883712	0.147816654	0.135956273	0.160432179
Craugastor_megacephalus	82711101606	0.041332523	0.041639948	0.033635013	0.052631558
Craugastor_melanostictus	1439254098	0.294129646	0.302288865	0.176381918	0.442578578
Craugastor_merendonensis	0
Craugastor_metriosistus	17084553247	0.510233184	0.509286881	0.457568634	0.560250486
Craugastor_mexicanus	25014839400	0.323117221	0.324223724	0.282017359	0.366591966
Craugastor_milesi	0
Craugastor_mimus	71107802202	0.035317172	0.035456985	0.023525174	0.04775725
Craugastor_monnichorum	0
Craugastor_montanus	82790300.12	0	0.01	0	0
Craugastor_nefrens	0
Craugastor_noblei	1.07E+11	0.042911815	0.043341096	0.033830545	0.051474354
Craugastor_obesus	84796401.98	0	0	0	0
Craugastor_occidentalis	83768501695	0.217104785	0.218042437	0.198912091	0.240740973
Craugastor_olanchano	0
Craugastor_omiltemanus	0
Craugastor_omoaensis	0
Craugastor_opimus	61711488433	0.03904597	0.039356884	0.025186739	0.051094825
Craugastor_palenque	742918196	0	0.042208499	0	0.222103592
Craugastor_pechorum	248435608.7	0	0.003331129	0	0
Craugastor_pelorus	1722333908	0.047663927	0.063853401	0	0.16789269
Craugastor_persimilis	1674880401	0.050440495	0.039346623	0	0.151328453
Craugastor_podiciferus	0
Craugastor_polymniae	0
Craugastor_polyptychus	2944278617	0.028396974	0.023984151	0	0.085749089
Craugastor_psephosypharus	4695091193	0.061378861	0.065054468	0.035000854	0.105297723
Craugastor_punctariolus	0
Craugastor_pygmaeus	2374092312	0.206289999	0.205907043	0.119456853	0.309266817
Craugastor_raniformis	1.29E+11	0.035029572	0.035274948	0.028418976	0.043963152
Craugastor_ranoides	30217835346	0.058195112	0.057853151	0.039085272	0.079556124
Craugastor_rayo	0
Craugastor_rhodopis	243124802.2	0.333504435	0.419823135	0	1
Craugastor_rhyacobatrachus	0
Craugastor_rivulus	0
Craugastor_rostralis	165743995.9	0	0.045044364	0	0.500492934
Craugastor_rugosus	4352926590	0.076805776	0.079918679	0.018826645	0.145746323
Craugastor_rugulosus	26342085876	0.233195662	0.230840635	0.195937182	0.254995308
Craugastor_rupinius	8492943803	0.203670952	0.203000196	0.146421987	0.279938744
Craugastor_sabrinus	4924171205	0.083549684	0.087648922	0.05005884	0.132826086
Craugastor_saltuarius	0
Craugastor_sandersoni	5673309091	0.087137611	0.087836423	0.057969383	0.145352191
Craugastor_spatulatus	0
Craugastor_stadelmani	0
Craugastor_stejnegerianus	11004426784	0.110897339	0.111796782	0.069193336	0.164600391
Craugastor_stuarti	0
Craugastor_tabasarae	0
Craugastor_talamancae	24958988042	0.052091141	0.052955248	0.035450957	0.075200652
Craugastor_tarahumaraensis	304985297.4	0	0.032437849	0	0.250038888
Craugastor_taurus	254769392.6	0	0.019997119	0	0.333285318
Craugastor_taylori	0
Craugastor_trachydermus	0
Craugastor_underwoodi	253974500.3	0.665969233	0.719424617	0.665969233	1
Craugastor_uno	0
Craugastor_vocalis	93129098546	0.142889909	0.142852261	0.126637259	0.160678323
Craugastor_vulcani	718428095.2	0.113339317	0.122978979	0	0.340129143
Craugastor_xucanebi	0
Craugastor_yucatanensis	0
Crinia_bilingua	2.19E+11	0.007084833	0.007146501	0.003935496	0.009675029
Crinia_deserticola	1.02E+12	0.07675018	0.076833378	0.074413516	0.079663081
Crinia_georgiana	49495893030	0.047612804	0.047809696	0.037688226	0.060143917
Crinia_glauerti	23285406425	0.049230077	0.048382272	0.028903854	0.065520546
Crinia_insignifera	5143493315	0.395958503	0.394772439	0.302693065	0.492218372
Crinia_nimbus	3626258200	0.031670332	0.035624355	0.031670332	0.049022654
Crinia_parinsignifera	6.84E+11	0.244385512	0.244239098	0.238043538	0.250671826
Crinia_pseudinsignifera	8865088014	0.1299147	0.131746036	0.091081492	0.172762599
Crinia_remota	5.32E+11	0.010341298	0.010325363	0.008647659	0.012194415
Crinia_riparia	56581528009	0.250469979	0.251220163	0.237875671	0.264453255
Crinia_signifera	8.64E+11	0.09492274	0.094514478	0.089418338	0.099834898
Crinia_sloanei	1.08E+11	0.156055671	0.156434004	0.146429662	0.170018575
Crinia_subinsignifera	22550434605	0.275456891	0.278631766	0.251591057	0.314149728
Crinia_tasmaniensis	53041654444	0.065963861	0.067200703	0.054601492	0.081981092
Crinia_tinnula	27079189189	0.217456817	0.217423031	0.192262705	0.249516893
Crossodactylodes_bokermanni	1691999102	0.333448375	0.334348596	0.190476477	0.501262917
Crossodactylodes_pintoi	79303398.92	0	0.12	0	1
Crossodactylus_aeneus	2896064910	0.380910835	0.384377319	0.24189932	0.500863576
Crossodactylus_bokermanni	890257498.4	0	0.044554892	0	0.181877716
Crossodactylus_caramaschii	0
Crossodactylus_cyclospinus	0
Crossodactylus_dispar	47437296517	0.267187496	0.269399543	0.238929443	0.306214582
Crossodactylus_gaudichaudii	64770484184	0.353858879	0.354119486	0.325730962	0.382482424
Crossodactylus_grandis	2141039705	0.16662211	0.168072809	0.054569438	0.296193851
Crossodactylus_schmidti	33519400896	0.137970601	0.137798493	0.116860317	0.157583912
Crossodactylus_trachystomus	0
Crotaphatrema_lamottei	0
Crotaphatrema_tchabalmbaboensis	0
Cruziohyla_calcarifer	40990089322	0.052853869	0.05396817	0.038757497	0.074184815
Cruziohyla_craspedopus	1.75E+12	0.017782381	0.017788012	0.016337722	0.019340102
Cryptobatrachus_boulengeri	2278624091	0.333150082	0.323546298	0.259067963	0.40731929
Cryptobatrachus_conditus	0
Cryptobatrachus_fuhrmanni	3413764612	0.150102147	0.160812358	0.100062289	0.250066645
Cryptobatrachus_pedroruizi	0
Cryptobatrachus_ruthveni	0
Cryptobranchus_alleganiensis	5.08E+11	0.122801961	0.122977856	0.115627437	0.12950967
Cryptothylax_greshoffii	1.41E+12	0.040242284	0.040171358	0.037846675	0.041929941
Cryptothylax_minutus	1362438796	0.072351875	0.070210401	0	0.182140994
Cryptotriton_alvarezdeltoroi	0
Cryptotriton_nasalis	0
Cryptotriton_veraepacis	0
Ctenophryne_aequatorialis	3771340789	0.090910638	0.090233697	0.02272419	0.181830382
Ctenophryne_aterrima	1.55E+11	0.130649199	0.130582632	0.121054216	0.140502361
Ctenophryne_carpish	0
Ctenophryne_geayi	5.48E+12	0.032224696	0.032294432	0.031369529	0.033585898
Cycloramphus_acangatan	5282109611	0.224154012	0.231643142	0.171650831	0.320899684
Cycloramphus_asper	16714524123	0.150690625	0.151157998	0.12321766	0.194237489
Cycloramphus_bandeirensis	80447598.93	0	0	0	0
Cycloramphus_bolitoglossus	18060235439	0.144868057	0.146725748	0.108476068	0.189341395
Cycloramphus_boraceiensis	26021408320	0.294365004	0.291982088	0.252423174	0.332897867
Cycloramphus_brasiliensis	11028560702	0.352191289	0.351450924	0.273458224	0.439097644
Cycloramphus_carvalhoi	79398801.33	0	0.04	0	1
Cycloramphus_catarinensis	75900602.91	0	0.09	0	1
Cycloramphus_cedrensis	383734902.2	0.199883304	0.137998261	0	0.400204149
Cycloramphus_diringshofeni	4226247605	0.163598318	0.170445134	0.081270889	0.272532383
Cycloramphus_dubius	1041553005	0.136635007	0.123451179	0	0.291586986
Cycloramphus_duseni	387950199.3	0	0.034017361	0	0.200110225
Cycloramphus_eleutherodactylus	98661314439	0.377430642	0.378841162	0.356488509	0.403380369
Cycloramphus_fuliginosus	1.09E+11	0.330470918	0.330394034	0.31165148	0.350021414
Cycloramphus_granulosus	9093195803	0.344659955	0.341670345	0.275791366	0.41126183
Cycloramphus_izecksohni	2633575516	0.088353741	0.098728724	0.029209491	0.205594605
Cycloramphus_juimirim	280069099.3	0	0.062562268	0	0.279067205
Cycloramphus_lutzorum	23124802261	0.205027532	0.203711362	0.168768285	0.243578773
Cycloramphus_migueli	664011193.7	0.062439763	0.077521918	0	0.250169784
Cycloramphus_mirandaribeiroi	155318899.5	0	0.130017157	0	0.500171571
Cycloramphus_ohausi	1031992595	0.230811975	0.227735734	0.036501341	0.461623817
Cycloramphus_organensis	0
Cycloramphus_rhyakonastes	310744204.8	0	0.072486305	0	0.250089874
Cycloramphus_semipalmatus	9181984435	0.304274153	0.31013501	0.255107747	0.360529844
Cycloramphus_stejnegeri	1032182796	0.230838424	0.235445942	0	0.538623958
Cycloramphus_valae	3914051799	0.211511175	0.216668607	0.134757832	0.317909137
Cynops_ensicauda	152532004.9	0.504323021	0.292507352	0	0.504323021
Cynops_pyrrhogaster	1.83E+11	0.076557589	0.076520608	0.066035748	0.08392958
Dasypops_schirchi	9431028815	0.196594623	0.195745258	0.125256321	0.261685657
Dendrobates_auratus	87244091003	0.106464231	0.107085306	0.090891081	0.123022226
Dendrobates_leucomelas	8.31E+11	0.02946857	0.029524102	0.027094227	0.031513543
Dendrobates_tinctorius	5.26E+11	0.016467729	0.016491715	0.013689346	0.019381684
Dendrobates_truncatus	8519517292	0.389240777	0.386319557	0.32452928	0.454714546
Dendrophryniscus_berthalutzae	16357866814	0.153184937	0.151871626	0.113944723	0.185755767
Dendrophryniscus_brevipollicatus	25564996536	0.413713302	0.415339728	0.373283697	0.45634302
Dendrophryniscus_carvalhoi	404667695.9	0.200267775	0.226062609	0	0.599934068
Dendrophryniscus_leucomystax	36284456873	0.266375333	0.267147315	0.235929264	0.297717957
Dendropsophus_acreanus	1.04E+12	0.035022436	0.035218414	0.033041307	0.038269846
Dendropsophus_allenorum	14065379881	0.023103496	0.023595574	0.006091185	0.050141286
Dendropsophus_anataliasiasi	5.56E+11	0.069190878	0.068997924	0.063662111	0.074382067
Dendropsophus_anceps	1.04E+11	0.090351288	0.090968264	0.073422631	0.107848506
Dendropsophus_aperomeus	0
Dendropsophus_araguaya	82056503.23	0	0.1	0	1
Dendropsophus_baileyi	81153238509	0.122810321	0.121041631	0.102971701	0.137170772
Dendropsophus_berthalutzae	67457480317	0.12980927	0.130183761	0.11363783	0.149174233
Dendropsophus_bifurcus	1.46E+12	0.030190503	0.03025188	0.028251133	0.032273592
Dendropsophus_bipunctatus	1.44E+11	0.092701691	0.093770298	0.080195401	0.110119689
Dendropsophus_bogerti	500142500.2	0	0.033660747	0	0.170531203
Dendropsophus_bokermanni	1.01E+12	0.015079159	0.015103792	0.013698189	0.016568062
Dendropsophus_branneri	1.12E+12	0.091246852	0.091199909	0.084973337	0.097465697
Dendropsophus_brevifrons	1.59E+12	0.016514649	0.016557628	0.015139005	0.018202923
Dendropsophus_carnifex	858616693.3	0	0.046000368	0	0.20000147
Dendropsophus_cerradensis	563394396.1	0.142790915	0.100006184	0	0.428604541
Dendropsophus_columbianus	8649047372	0.153504391	0.15389041	0.099043709	0.217653951
Dendropsophus_cruzi	3.81E+11	0.114615524	0.114681931	0.105716681	0.12382106
Dendropsophus_decipiens	8.54E+11	0.0978472	0.09797032	0.090993042	0.104646215
Dendropsophus_delarivai	48382882034	0.010284719	0.01011138	0.005154762	0.015473241
Dendropsophus_dutrai	4437304396	0.848518923	0.845621727	0.755546283	0.935371666
Dendropsophus_ebraccatus	1.95E+11	0.033690937	0.034021364	0.028528239	0.041625628
Dendropsophus_elegans	5.15E+11	0.098491385	0.098261528	0.089853109	0.106420086
Dendropsophus_elianeae	1.53E+11	0.31443237	0.313972474	0.296800543	0.332553433
Dendropsophus_frosti	85649700.16	1	0.66	0	1
Dendropsophus_garagoensis	0
Dendropsophus_gaucheri	9225441987	0.018531329	0.020140238	0	0.054838447
Dendropsophus_giesleri	41672507242	0.323363285	0.322556769	0.282134953	0.360268495
Dendropsophus_gryllatus	0
Dendropsophus_haddadi	46351649468	0.153616463	0.152778215	0.128017997	0.181036026
Dendropsophus_haraldschultzi	8.15E+11	0.017177365	0.017339828	0.015298568	0.019171608
Dendropsophus_jimi	56490664511	0.104106067	0.105107782	0.085121557	0.128652218
Dendropsophus_juliani	0
Dendropsophus_koechlini	1.21E+12	0.020756569	0.020741527	0.018518205	0.02247307
Dendropsophus_labialis	0
Dendropsophus_leali	2.01E+12	0.028108403	0.028106937	0.02675837	0.029766178
Dendropsophus_leucophyllatus	5.48E+12	0.043381006	0.043457411	0.0421046	0.044631767
Dendropsophus_luddeckei	9176848305	0.428310873	0.425880222	0.363126054	0.477956716
Dendropsophus_luteoocellatus	14602011183	0.126851443	0.126328598	0.097916516	0.155770628
Dendropsophus_manonegra	600838507.1	0	0.007142765	0	0.142853859
Dendropsophus_marmoratus	4.82E+12	0.026574687	0.026506943	0.025404718	0.027552549
Dendropsophus_mathiassoni	4793632400	0.142923653	0.153770422	0.089235563	0.232268387
Dendropsophus_melanargyreus	2.54E+12	0.090308921	0.090392075	0.087951997	0.092954857
Dendropsophus_meridensis	0
Dendropsophus_meridianus	11712459697	0.067940345	0.067679726	0.035953829	0.10482607
Dendropsophus_microcephalus	5.34E+12	0.039256059	0.039176296	0.037868143	0.040536289
Dendropsophus_microps	2.87E+11	0.279409973	0.279305039	0.267827883	0.289041351
Dendropsophus_minimus	85778799.69	0	0.05	0	1
Dendropsophus_minusculus	5.64E+11	0.151580234	0.151465484	0.144915835	0.15715595
Dendropsophus_minutus	1.10E+13	0.053304219	0.053300265	0.052088595	0.054328262
Dendropsophus_miyatai	1.32E+12	0.020030121	0.019981002	0.01843722	0.021410735
Dendropsophus_molitor	7427221413	0.195845104	0.19845862	0.120667638	0.282315892
Dendropsophus_nahdereri	14444946710	0.163638745	0.162427614	0.121535598	0.208736605
Dendropsophus_nanus	8.12E+12	0.06932939	0.069389069	0.067701573	0.071044265
Dendropsophus_norandinus	85245899.75	0	0.02	0	0
Dendropsophus_novaisi	332326399.9	0.251535233	0.306043445	0	0.751537809
Dendropsophus_oliveirai	2.39E+11	0.453725205	0.453837128	0.437482216	0.469765167
Dendropsophus_padreluna	0
Dendropsophus_parviceps	4.46E+12	0.027492078	0.027484198	0.026398796	0.028521989
Dendropsophus_pauiniensis	2.76E+11	0.017055969	0.01728718	0.014584116	0.022059968
Dendropsophus_pelidna	85136798.71	0	0.29	0	1
Dendropsophus_phlebodes	51190751863	0.085342701	0.085726335	0.070230785	0.102023591
Dendropsophus_praestans	0
Dendropsophus_pseudomeridianus	8193612709	0.210470413	0.218548463	0.171755909	0.272968416
Dendropsophus_reichlei	5133116984	0	0.001476118	0	0.016408276
Dendropsophus_rhodopeplus	1.47E+12	0.021824012	0.021802577	0.02000753	0.023871208
Dendropsophus_riveroi	2.39E+12	0.016416299	0.016459865	0.015126717	0.017808902
Dendropsophus_robertmertensi	15013898311	0.190110632	0.188423842	0.149533603	0.232718957
Dendropsophus_rossalleni	1.35E+12	0.019824585	0.019878006	0.01845652	0.021362784
Dendropsophus_rubicundulus	2.55E+12	0.11301882	0.11320318	0.110408663	0.11693286
Dendropsophus_ruschii	724809400.7	0.11117102	0.134439059	0	0.333631711
Dendropsophus_sanborni	1.02E+12	0.205574753	0.204989212	0.19473611	0.215590302
Dendropsophus_sarayacuensis	1.75E+12	0.016585519	0.016604909	0.015495529	0.017891522
Dendropsophus_sartori	1806030098	0.090930322	0.090840563	0	0.227427026
Dendropsophus_schubarti	5.29E+11	0.030747249	0.031120589	0.027693681	0.036204794
Dendropsophus_seniculus	2.08E+11	0.437507976	0.437048056	0.422054957	0.454859835
Dendropsophus_soaresi	1.36E+12	0.328400435	0.328599148	0.323001665	0.335503764
Dendropsophus_stingi	85508799.3	0	0.04	0	1
Dendropsophus_studerae	169453098.8	1	0.82998802	0.499940099	1
Dendropsophus_subocularis	20986337776	0.259276166	0.257195191	0.223258674	0.294348979
Dendropsophus_timbeba	1.18E+11	0.010790651	0.011029392	0.007188937	0.016930268
Dendropsophus_tintinnabulum	29021227041	0.01775151	0.018207861	0.008875739	0.031121822
Dendropsophus_triangulum	2.48E+12	0.017498495	0.017518376	0.016355665	0.01870409
Dendropsophus_tritaeniatus	2.87E+11	0.060385622	0.060745067	0.053640604	0.066723363
Dendropsophus_virolinensis	85386397.22	0	0	0	0
Dendropsophus_walfordi	1.29E+12	0.027366872	0.027495278	0.025246209	0.030109842
Dendropsophus_werneri	55639324168	0.133272778	0.133151964	0.111944376	0.1512325
Dendropsophus_xapuriensis	1.18E+11	0.010075989	0.010468972	0.00575855	0.015491246
Dendropsophus_yaracuyanus	0
Dendrotriton_bromeliacius	0
Dendrotriton_megarhinus	0
Dendrotriton_sanctibarbarus	0
Dermatonotus_muelleri	4.09E+12	0.221154568	0.221005826	0.218180618	0.223864986
Dermophis_costaricense	0
Dermophis_glandulosus	0
Dermophis_gracilior	932926992.9	0.090955026	0.12088519	0	0.272729194
Dermophis_mexicanus	55194749570	0.122526788	0.123413371	0.106370978	0.143379556
Dermophis_oaxacae	1393256507	0.058974136	0.061853389	0	0.118680086
Dermophis_occidentalis	572744904.8	0	0.079452709	0	0.409555948
Dermophis_parviceps	6811973705	0.099431931	0.097107332	0.049752726	0.142832309
Desmognathus_abditus	1322128407	0.052678621	0.055837792	0	0.158090632
Desmognathus_aeneus	47777027564	0.121557157	0.122049823	0.100661266	0.145279872
Desmognathus_apalachicolae	20205235256	0.064445382	0.063941667	0.03991979	0.090116011
Desmognathus_auriculatus	5.50E+11	0.109268593	0.10913565	0.102206042	0.115221356
Desmognathus_brimleyorum	57642727321	0.167349255	0.168389866	0.146524105	0.19360991
Desmognathus_carolinensis	11418830803	0.127848229	0.124716985	0.091186068	0.164595553
Desmognathus_fuscus	1.52E+12	0.121062751	0.121294316	0.118290111	0.125323133
Desmognathus_imitator	9495652345	0.101682925	0.10301514	0.061758692	0.153090502
Desmognathus_marmoratus	35289844869	0.103741639	0.104185587	0.079925435	0.126287146
Desmognathus_monticola	3.22E+11	0.113716023	0.11395919	0.1065196	0.123171886
Desmognathus_ochrophaeus	2.89E+11	0.090011048	0.089748649	0.079778009	0.097331415
Desmognathus_ocoee	41084075281	0.129482056	0.131100503	0.109140831	0.159281301
Desmognathus_orestes	21350658618	0.141958218	0.141360099	0.111170895	0.187495176
Desmognathus_quadramaculatus	33686191747	0.096193269	0.095395052	0.070570608	0.121149581
Desmognathus_santeetlah	3078094810	0.068211365	0.072048528	0	0.159027625
Desmognathus_welteri	19376895973	0.099255123	0.099526312	0.067405515	0.131555875
Desmognathus_wrighti	34742206559	0.108254427	0.106742358	0.082511607	0.130198842
Diaglena_spatulata	0
Diasporus_anthrax	1366162400	0.125008713	0.148717058	0	0.312404175
Diasporus_diastema	89294442331	0.044221633	0.045112744	0.034291533	0.056739882
Diasporus_gularis	31551672699	0.035092962	0.03494408	0.020112736	0.049906618
Diasporus_hylaeformis	0
Diasporus_quidditus	41880562992	0.030150901	0.029670122	0.016440802	0.04337362
Diasporus_tigrillo	0
Diasporus_tinker	41366506428	0.020482216	0.019591862	0.010304796	0.02888193
Diasporus_vocator	17508452095	0.104181397	0.103524904	0.063033877	0.139241638
Dicamptodon_aterrimus	52840999996	0.091303383	0.091492152	0.075700934	0.112945286
Dicamptodon_copei	26254421185	0.094056999	0.093001554	0.069414259	0.114121362
Dicamptodon_ensatus	10902758130	0.256766181	0.255190951	0.201231151	0.307013482
Dicamptodon_tenebrosus	1.68E+11	0.104344049	0.104093505	0.09603824	0.114175096
Didynamipus_sjostedti	2565228585	0	0.01366632	0	0.066684489
Dischidodactylus_colonnelloi	0
Dischidodactylus_duidensis	0
Discoglossus_galganoi	2.89E+11	0.088436847	0.088271099	0.081226026	0.095446678
Discoglossus_jeanneae	0
Discoglossus_montalentii	3123132701	0.193496118	0.195831397	0.081629305	0.347460662
Discoglossus_pictus	2.03E+11	0.101335401	0.100940083	0.08751599	0.113189645
Discoglossus_sardus	25045631601	0.271308287	0.272598176	0.233309221	0.306333571
Discoglossus_scovazzi	1.64E+11	0.293540447	0.294319315	0.278977963	0.309253315
Dryaderces_pearsoni	1.04E+11	0.012110565	0.011551685	0.006448277	0.017017023
Dryophytes_andersonii	65720378907	0.09833343	0.097959432	0.080580406	0.11496331
Dryophytes_arboricola	0
Dryophytes_arenicolor	1.20E+12	0.189237714	0.189412017	0.185559341	0.193664052
Dryophytes_avivoca	4.41E+11	0.09538859	0.095112427	0.088882204	0.102503256
Dryophytes_bocourti	0
Dryophytes_chrysoscelis	3.66E+12	0.116941842	0.116992022	0.11463027	0.119450705
Dryophytes_cinereus	1.25E+12	0.124823276	0.12460642	0.120508422	0.128667397
Dryophytes_euphorbiaceus	6296357592	0.557262448	0.555672494	0.461622453	0.644412647
Dryophytes_eximius	2.56E+11	0.301775513	0.30153303	0.287783724	0.31771325
Dryophytes_femoralis	4.64E+11	0.081384441	0.081354247	0.075323808	0.087120884
Dryophytes_gratiosus	5.76E+11	0.094647946	0.094839151	0.088245662	0.101111574
Dryophytes_immaculatus	8.74E+11	0.134896908	0.134351038	0.124755031	0.143992004
Dryophytes_japonicus	3.26E+12	0.083178964	0.083128035	0.080148065	0.085913032
Dryophytes_plicatus	22375838117	0.509536802	0.510290201	0.465828645	0.56009755
Dryophytes_squirellus	7.40E+11	0.107635189	0.107842854	0.102500072	0.112772428
Dryophytes_suweonensis	7221927397	0.491551895	0.495866994	0.420005223	0.581260279
Dryophytes_versicolor	2.21E+12	0.111765321	0.111949589	0.108547628	0.115591814
Dryophytes_wrightorum	1.39E+11	0.147695541	0.148207616	0.135786383	0.160494339
Duellmanohyla_chamulae	0
Duellmanohyla_ignicolor	0
Duellmanohyla_lythrodes	0
Duellmanohyla_rufioculis	2643010801	0.221166806	0.213511607	0.127518517	0.33333539
Duellmanohyla_salvavida	0
Duellmanohyla_schmidtorum	5578366989	0.133265576	0.141053059	0.088790083	0.199544401
Duellmanohyla_soralia	248468803.9	0	0.036681205	0	0.333729614
Duellmanohyla_uranochroa	3594217823	0.094379923	0.108264398	0.067991149	0.164246532
Duttaphrynus_atukoralei	6114339599	0.055616889	0.05770709	0.018471522	0.113293991
Duttaphrynus_beddomii	2198484206	0.269113283	0.275313433	0.153126426	0.443365556
Duttaphrynus_brevirostris	167353201.5	0.499999997	0.325	0	1
Duttaphrynus_dhufarensis	4.76E+11	0.112404757	0.112178436	0.106153323	0.116869335
Duttaphrynus_himalayanus	4.84E+11	0.148314266	0.148358559	0.14057255	0.155736509
Duttaphrynus_hololius	1912342701	0.178174654	0.182781081	0.054317048	0.321686318
Duttaphrynus_kotagamai	0
Duttaphrynus_melanostictus	6.87E+12	0.093766388	0.092481233	0.088023067	0.096589621
Duttaphrynus_microtympanum	6008305211	0.233653734	0.236021162	0.159111414	0.31867392
Duttaphrynus_noellerti	0
Duttaphrynus_olivaceus	1.30E+11	0.100635919	0.100301324	0.090190892	0.111587545
Duttaphrynus_parietalis	20622449593	0.326673832	0.326536248	0.277465754	0.371399615
Duttaphrynus_scaber	7.23E+11	0.156699387	0.156773097	0.151088311	0.163116539
Duttaphrynus_scorteccii	165810298.7	0.499901997	0.514926498	0	1
Duttaphrynus_stomaticus	4.22E+12	0.126377457	0.126388806	0.123477112	0.129752055
Duttaphrynus_stuarti	10106828090	0.142587659	0.143501177	0.085956025	0.210341491
Dyscophus_antongilii	14801968200	0.010976165	0.008939692	0	0.02220629
Dyscophus_guineti	653437899	0	0.011250619	0	0.125059322
Dyscophus_insularis	1.37E+11	0.090302403	0.09055499	0.079519027	0.102114487
Echinotriton_andersoni	0
Echinotriton_chinhaiensis	74515400.14	0	0	0	0
Ecnomiohyla_fimbrimembra	84504100.47	0	0.09	0	1
Ecnomiohyla_miliaria	1605557409	0	0.028469542	0	0.105484874
Ecnomiohyla_minera	82888900.1	0	0.22	0	1
Ecnomiohyla_miotympanum	0
Ecnomiohyla_phantasmagoria	852632601.6	0.099713522	0.138634917	0	0.351468324
Ecnomiohyla_valancifer	81524699.57	0	0.12	0	1
Ecnomiohyla_veraguensis	0
Ectopoglossus_isthminus	84736696.16	0	0.24	0	1
Edalorhina_nasuta	423272394.4	0	0.002000003	0	0
Edalorhina_perezi	1.30E+12	0.014106925	0.014173642	0.012690688	0.015700586
Elachistocleis_bicolor	1.56E+12	0.155499545	0.15443668	0.145650037	0.161903822
Elachistocleis_carvalhoi	15940096611	0.638071887	0.636340921	0.571688667	0.686759548
Elachistocleis_erythrogaster	1201981300	0.15625784	0.155723768	0	0.312742692
Elachistocleis_helianneae	5.92E+11	0.029756566	0.029841714	0.026496946	0.033208496
Elachistocleis_matogrosso	2062904799	0.118630413	0.103264549	0	0.240374252
Elachistocleis_ovalis	8.21E+12	0.049878413	0.049925052	0.048745785	0.051390468
Elachistocleis_panamensis	1.10E+11	0.120219404	0.120087611	0.103406542	0.135571721
Elachistocleis_pearsei	1.56E+11	0.539142577	0.539206546	0.527115948	0.553268133
Elachistocleis_piauiensis	2.32E+11	0.034717341	0.035034955	0.029099372	0.042282965
Elachistocleis_skotogaster	4737554084	0.083139367	0.081683746	0.033306738	0.125319992
Elachistocleis_surinamensis	1.26E+11	0.189818691	0.190061542	0.178184311	0.203970571
Eleutherodactylus_abbotti	52684934723	0.096005248	0.096019104	0.078076692	0.112791674
Eleutherodactylus_acmonis	2640547588	0.091497614	0.0820909	0.011816449	0.152545027
Eleutherodactylus_alcoae	408592405.8	0	0.038010321	0	0.200093791
Eleutherodactylus_alticola	0
Eleutherodactylus_amadeus	325902199.8	0.249909327	0.179984283	0	0.500060451
Eleutherodactylus_amplinympha	0
Eleutherodactylus_andrewsi	81641501.43	0	0.19	0	1
Eleutherodactylus_angustidigitorum	851071295.4	0.189733283	0.166096964	0	0.37969176
Eleutherodactylus_antillensis	6443215372	0.25321023	0.254708325	0.208568067	0.316444494
Eleutherodactylus_apostates	0
Eleutherodactylus_armstrongi	81602798.94	0	0.02	0	0
Eleutherodactylus_atkinsi	85295032693	0.033439539	0.03332015	0.024854413	0.042388514
Eleutherodactylus_audanti	8376809608	0.252515522	0.248056939	0.184534078	0.315913369
Eleutherodactylus_auriculatoides	4139482900	0.098145253	0.104002422	0.03924909	0.157027083
Eleutherodactylus_auriculatus	18712252717	0.080826968	0.079937264	0.055694833	0.107322333
Eleutherodactylus_bakeri	407348200.6	0.200038686	0.197992843	0	0.599922622
Eleutherodactylus_barlagnei	164935795.3	0	0	0	0
Eleutherodactylus_bartonsmithi	54722200.15	0	0.01	0	0
Eleutherodactylus_bilineatus	34631792590	0.256596611	0.256437873	0.225099413	0.291611855
Eleutherodactylus_bresslerae	54722200.15	0	0	0	0
Eleutherodactylus_brevirostris	81485399.91	0	0.14	0	1
Eleutherodactylus_brittoni	4647840271	0.280670409	0.283834166	0.210466495	0.395171257
Eleutherodactylus_casparii	716989098.9	0	0.007778644	0	0.11113279
Eleutherodactylus_chlorophenax	407348200.6	0	0.135991489	0	0.50499613
Eleutherodactylus_cochranae	1467051393	0.222201415	0.239420202	0.111087311	0.388899954
Eleutherodactylus_cooki	81602799.85	1	1	1	1
Eleutherodactylus_coqui	6439597777	0.037991782	0.039129499	0	0.076017005
Eleutherodactylus_counouspeus	1785964304	0.182545558	0.202882877	0.045591705	0.364859823
Eleutherodactylus_cundalli	1956355194	0	0.021667461	0	0.083374857
Eleutherodactylus_cuneatus	5387081494	0.044864738	0.043211208	0.007089526	0.08261489
Eleutherodactylus_cystignathoides	12125116014	0.198399025	0.204703464	0.150034822	0.26048101
Eleutherodactylus_darlingtoni	0
Eleutherodactylus_dennisi	0
Eleutherodactylus_dimidiatus	15384512821	0.08312648	0.082940313	0.057437273	0.114784333
Eleutherodactylus_diplasius	407110904.9	0.199960995	0.188007216	0	0.599980495
Eleutherodactylus_dixoni	0
Eleutherodactylus_eileenae	12629703636	0.056287778	0.053515388	0.020949283	0.080545521
Eleutherodactylus_emiliae	318630799.8	0	0.002500731	0	0
Eleutherodactylus_eneidae	978960599.2	0.249990041	0.246671713	0.083356571	0.416663351
Eleutherodactylus_etheridgei	0
Eleutherodactylus_eunaster	0
Eleutherodactylus_flavescens	21678993113	0.194814175	0.193711594	0.157570777	0.235088603
Eleutherodactylus_fowleri	163049399.2	0.249999999	0.29	0	1
Eleutherodactylus_furcyensis	81524700.13	0	0.18	0	1
Eleutherodactylus_fuscus	163049395.4	0	0	0	0
Eleutherodactylus_glamyrus	80663696.29	0	0	0	0
Eleutherodactylus_glandulifer	162931400.7	0	0.169995164	0	1
Eleutherodactylus_glaphycompus	3001968597	0.271472393	0.285329028	0.160866405	0.407107937
Eleutherodactylus_glaucoreius	408130097.8	0	0.041991844	0	0.200037923
Eleutherodactylus_goini	5015641013	0.063187258	0.065758202	0.01577278	0.110358486
Eleutherodactylus_gossei	5465230382	0.104439989	0.102211492	0.059667695	0.134306122
Eleutherodactylus_grabhami	244613193.3	0	0.026664002	0	0.333280046
Eleutherodactylus_grahami	475966097.4	0.524889067	0.48564204	0.186939997	0.765839665
Eleutherodactylus_grandis	0
Eleutherodactylus_greyi	2474378698	0.032088379	0.027255378	0	0.096475087
Eleutherodactylus_griphus	163049394.3	0	0.04	0	0.499999995
Eleutherodactylus_gryllus	0
Eleutherodactylus_guanahacabibes	598071298.9	0	0.006722688	0	0.089852833
Eleutherodactylus_guantanamera	4211971019	0.095617254	0.105101065	0.057340613	0.172093755
Eleutherodactylus_gundlachi	0
Eleutherodactylus_guttilatus	1733173501	0.320488457	0.322819678	0.1584616	0.502546175
Eleutherodactylus_haitianus	1787044798	0.181810439	0.164157082	0.04546394	0.272952847
Eleutherodactylus_hedricki	81563801.04	0	0.1	0	1
Eleutherodactylus_heminota	6438044899	0.253149027	0.252894806	0.170554505	0.34840428
Eleutherodactylus_hypostenor	815949303.9	0	0.048981285	0	0.199923576
Eleutherodactylus_iberia	160895202.6	0	0	0	0
Eleutherodactylus_inoptatus	41281240133	0.211974463	0.212760837	0.178784612	0.24371766
Eleutherodactylus_intermedius	80663696.29	0	0.01	0	0
Eleutherodactylus_interorbitalis	0
Eleutherodactylus_ionthus	1447937498	0.055679753	0.051797872	0	0.167098509
Eleutherodactylus_jamaicensis	2447107002	0.033330704	0.033006597	0	0.100032213
Eleutherodactylus_jasperi	0
Eleutherodactylus_johnstonei	12818048050	0.032748746	0.034505948	0.006594214	0.062085668
Eleutherodactylus_jugans	1222634297	0.399916394	0.369965297	0.13332695	0.56834332
Eleutherodactylus_junori	0
Eleutherodactylus_karlschmidti	652432090.7	0.625014924	0.60380792	0.375104778	0.875044927
Eleutherodactylus_klinikowskii	1251000102	0	0.015466037	0	0.063489971
Eleutherodactylus_lamprotes	407348200.6	0.199941965	0.137990908	0	0.400077377
Eleutherodactylus_lentus	0
Eleutherodactylus_leoncei	81563699.72	0	0.02	0	0
Eleutherodactylus_leprus	1803581700	0.045714868	0.064051097	0	0.181732836
Eleutherodactylus_limbatus	2718747709	0.11847977	0.122074093	0.029621114	0.207417699
Eleutherodactylus_locustus	0
Eleutherodactylus_longipes	1747668391	0.044047715	0.039820009	0	0.136914347
Eleutherodactylus_luteolus	1059624586	0	0.017694476	0	0.076937344
Eleutherodactylus_maestrensis	80663696.29	0	0	0	0
Eleutherodactylus_mariposa	161025803.1	0	0.125033689	0	0.500134757
Eleutherodactylus_marnockii	3328527497	0.088792386	0.080889065	0.010535023	0.155749333
Eleutherodactylus_martinicensis	903542897.2	0	0.007993225	0	0.088840941
Eleutherodactylus_maurus	0
Eleutherodactylus_melacara	241948194.7	0	0.053314423	0	0.333215142
Eleutherodactylus_michaelschmidi	0
Eleutherodactylus_minutus	2436203192	0.133389327	0.127407889	0.049166709	0.233462649
Eleutherodactylus_modestus	4211060101	0.019235204	0.028062711	0	0.076876915
Eleutherodactylus_montanus	2436115397	0.133452277	0.141093739	0.066651316	0.233530923
Eleutherodactylus_nitidus	89986603233	0.277180647	0.277050024	0.256742627	0.295405091
Eleutherodactylus_nivicolimae	0
Eleutherodactylus_nortoni	0
Eleutherodactylus_notidodes	0
Eleutherodactylus_nubicola	0
Eleutherodactylus_orcutti	0
Eleutherodactylus_oxyrhyncus	0
Eleutherodactylus_pallidus	9998822115	0.10391889	0.102880926	0.051767395	0.159832999
Eleutherodactylus_pantoni	4078262683	0.040037392	0.047427518	0.020018696	0.080065294
Eleutherodactylus_parabates	0
Eleutherodactylus_paralius	2790562613	0.227737644	0.232594229	0.127873977	0.363908571
Eleutherodactylus_parapelates	0
Eleutherodactylus_patriciae	1786681199	0.181858716	0.175543908	0.045473193	0.342240003
Eleutherodactylus_paulsoni	896101005	0.18184429	0.187316052	0	0.454540191
Eleutherodactylus_pentasyringos	244885802.3	0	0.043319635	0	0.333227965
Eleutherodactylus_pictissimus	16131196923	0.297981414	0.299329287	0.24914578	0.359118833
Eleutherodactylus_pinarensis	1762598200	0.044855373	0.06279424	0	0.165539573
Eleutherodactylus_pinchoni	82485298.16	0	0	0	0
Eleutherodactylus_pipilans	23177995934	0.198816747	0.198889324	0.167285559	0.234650727
Eleutherodactylus_pituinus	2435918104	0.133388578	0.138410822	0.066690132	0.266777533
Eleutherodactylus_planirostris	80037755154	0.034447661	0.034406509	0.023851422	0.044603968
Eleutherodactylus_portoricensis	0
Eleutherodactylus_principalis	482990409.1	0	0.04335282	0	0.166741615
Eleutherodactylus_rhodesi	0
Eleutherodactylus_richmondi	0
Eleutherodactylus_ricordii	160982201	0	0.215083769	0	0.762628356
Eleutherodactylus_riparius	60276587027	0.023743326	0.02478994	0.015617735	0.036139591
Eleutherodactylus_rivularis	161327394.3	0	0	0	0
Eleutherodactylus_rogersi	0
Eleutherodactylus_ronaldi	6463646378	0.101058267	0.104203596	0.063590499	0.152879488
Eleutherodactylus_rubrimaculatus	1991716496	0.083379036	0.100017146	0	0.208400355
Eleutherodactylus_rufifemoralis	0
Eleutherodactylus_ruthae	3930103698	0.164175897	0.160217926	0.062190427	0.255684855
Eleutherodactylus_saxatilis	0
Eleutherodactylus_schmidti	9950260309	0.154762499	0.157804089	0.105053974	0.207019834
Eleutherodactylus_semipalmatus	244338000.2	0	0.183333333	0	0.666666667
Eleutherodactylus_sommeri	0
Eleutherodactylus_symingtoni	158413999.4	0	0.035042598	0	0.500608542
Eleutherodactylus_syristes	0
Eleutherodactylus_tetajulia	160895202.6	0	0	0	0
Eleutherodactylus_thomasi	2180957344	0.036470544	0.041558666	0	0.120587179
Eleutherodactylus_thorectes	0
Eleutherodactylus_toa	3943754205	0.081672128	0.091452163	0.040819582	0.142918651
Eleutherodactylus_turquinensis	241948194.7	0	0.069976953	0	0.333215142
Eleutherodactylus_varians	5975868411	0.051237683	0.054628733	0.013161513	0.110719515
Eleutherodactylus_varleyi	32449187140	0.02332104	0.02346047	0.011637802	0.036715125
Eleutherodactylus_ventrilineatus	0
Eleutherodactylus_verrucipes	3204757998	0.025088915	0.023822926	0	0.075151654
Eleutherodactylus_verruculatus	0
Eleutherodactylus_warreni	0
Eleutherodactylus_weinlandi	28663944545	0.181900725	0.181861396	0.150903831	0.21410281
Eleutherodactylus_wetmorei	12916680098	0.324677685	0.322063415	0.251578029	0.386231183
Eleutherodactylus_wightmanae	244808397.9	0.333333329	0.429999996	0.333333329	0.666666675
Eleutherodactylus_zeus	2409400002	0.029903876	0.018042653	0	0.06391955
Eleutherodactylus_zugi	1813961302	0	0.022629543	0	0.087410079
Engystomops_coloradorum	1030352505	0.166666651	0.167500071	0	0.416666433
Engystomops_freibergi	2.26E+12	0.025725706	0.025720866	0.024055939	0.027117157
Engystomops_guayaco	1115999098	0.230770794	0.222308405	0	0.501919659
Engystomops_montubio	4034585487	0.106399777	0.117881633	0.042553936	0.191517895
Engystomops_petersi	3.28E+11	0.019353351	0.019446842	0.015927024	0.022615479
Engystomops_pustulatus	20320491657	0.084470539	0.087707403	0.056427933	0.122489204
Engystomops_pustulosus	8.00E+11	0.125888674	0.126084293	0.120039116	0.131612555
Engystomops_puyango	1370348294	0.31246472	0.28248235	0.125004276	0.437459523
Engystomops_randi	1973146806	0.065177183	0.069959373	0	0.153228449
Ensatina_eschscholtzii	2.73E+11	0.199789476	0.19908073	0.190941939	0.206810146
Epicrionops_bicolor	16689261830	0.015413582	0.01734056	0.00513405	0.030730447
Epicrionops_columbianus	0
Epicrionops_marmoratus	0
Epicrionops_niger	0
Epicrionops_parkeri	170506699.7	0	0.080002622	0	0.500043701
Epicrionops_peruvianus	0
Epicrionops_petersi	33133927323	0.007564256	0.006733919	0	0.01409776
Epidalea_calamita	2.10E+12	0.115281507	0.115139089	0.111050713	0.118643663
Epipedobates_anthonyi	8555990794	0.499515748	0.500867429	0.439863244	0.554816073
Epipedobates_boulengeri	43837556216	0.051704571	0.051964579	0.039019079	0.066270871
Epipedobates_machalilla	21646109166	0.23373974	0.236244419	0.196206175	0.28143953
Epipedobates_tricolor	85846701.96	0	0.01	0	0
Espadarana_andina	9939503834	0.325109187	0.327175694	0.282236668	0.380865236
Espadarana_audax	343243605	0	0.072502191	0	0.250018648
Espadarana_callistomma	0
Espadarana_durrellorum	2403360989	0	0.005000387	0	0.035726304
Espadarana_prosoblepon	2.70E+11	0.061949046	0.061846602	0.055706345	0.066363187
Euparkerella_brasiliensis	9652035986	0.294372431	0.293207292	0.236789175	0.34374442
Euparkerella_cochranae	5718458288	0.208418763	0.206501817	0.111196966	0.306389793
Euparkerella_robusta	80137899.98	0	0.18	0	1
Euphlyctis_cyanophlyctis	4.23E+12	0.154156168	0.154292117	0.151387664	0.157365797
Euphlyctis_ehrenbergii	1.91E+11	0.152721522	0.152431337	0.141253443	0.162221985
Euphlyctis_ghoshi	233954598.8	0.333184305	0.256661451	0	0.666815695
Euphlyctis_hexadactylus	1.46E+12	0.200033971	0.199819942	0.193739656	0.205331487
Euproctus_montanus	5857945497	0.260213671	0.262751797	0.195437142	0.352815245
Euproctus_platycephalus	1890724203	0.272963209	0.258617489	0.153027192	0.381603256
Eupsophus_calcaratus	45929400343	0.173655523	0.174017043	0.155303613	0.195734891
Eupsophus_emiliopugini	33420507356	0.173559624	0.172615587	0.149194049	0.19370759
Eupsophus_migueli	0
Eupsophus_roseus	34816071946	0.15489661	0.156186884	0.131782397	0.183896267
Eupsophus_vertebralis	26736988909	0.221949326	0.222518963	0.195062251	0.255138413
Eurycea_bislineata	1.15E+12	0.061153368	0.061196932	0.05835288	0.063732753
Eurycea_cirrigera	1.14E+12	0.122884994	0.122867955	0.117971442	0.127137239
Eurycea_guttolineata	7.22E+11	0.109992498	0.110386517	0.104663067	0.115863778
Eurycea_junaluska	6766673146	0.111622852	0.110418099	0.051578865	0.174263786
Eurycea_latitans	7477389997	0.029812943	0.031809105	0.009932075	0.06964186
Eurycea_longicauda	8.41E+11	0.132162526	0.132263752	0.12715766	0.137648581
Eurycea_lucifuga	4.48E+11	0.149176712	0.148908442	0.139790966	0.155798358
Eurycea_multiplicata	1.34E+11	0.168321396	0.16815287	0.156367012	0.183760196
Eurycea_nana	74453299.45	0	0.14	0	1
Eurycea_neotenes	74639200.88	0	0.02	0	0
Eurycea_pterophila	222923000.1	0	0.020005608	0	0.333426794
Eurycea_quadridigitata	7.19E+11	0.114338075	0.114469167	0.108921361	0.120116478
Eurycea_spelaea	1.11E+11	0.145862883	0.146601875	0.129137524	0.163429596
Eurycea_tonkawae	887786995.9	0.166809381	0.169271171	0	0.416814733
Eurycea_troglodytes	3143869413	0.142896075	0.136769424	0.071437474	0.214442878
Eurycea_tynerensis	21666982885	0.18341463	0.18160086	0.144100359	0.217963121
Eurycea_wilderae	75703556305	0.132668772	0.13324593	0.113606883	0.152986177
Excidobates_captivus	2395724691	0	0.017494743	0	0.071455289
Excidobates_mysteriosus	0
Exerodonta_bivocata	0
Exerodonta_catracha	0
Exerodonta_chimalapa	0
Exerodonta_juanitae	0
Exerodonta_melanomma	0
Exerodonta_perkinsi	0
Exerodonta_pinorum	0
Exerodonta_smaragdina	1.45E+11	0.208950544	0.209197531	0.198207382	0.222416007
Exerodonta_sumichrasti	10274042691	0.111969994	0.114114731	0.072003205	0.159916202
Exerodonta_xera	0
Feihyla_hansenae	0
Feihyla_kajau	80026173975	0.040602594	0.040256472	0.031061919	0.05097848
Feihyla_palpebralis	17066540077	0.207270014	0.209458067	0.156160876	0.262154572
Feihyla_vittata	0
Fejervarya_andamanensis	79924399.73	0	0	0	0
Fejervarya_brevipalmata	839396598.6	0.100193401	0.13679498	0	0.398899756
Fejervarya_cancrivora	1.14E+12	0.043628272	0.043646134	0.040463108	0.046969741
Fejervarya_greenii	0
Fejervarya_keralensis	63591936411	0.228153628	0.228443394	0.204369358	0.255431201
Fejervarya_kirtisinghei	0
Fejervarya_limnocharis	7.98E+12	0.186039442	0.18596177	0.182306465	0.189835035
Fejervarya_multistriata	49045699.6	0	0.25	0	1
Fejervarya_murthii	84152001.31	0	0.22	0	1
Fejervarya_mysorensis	165907400.1	0.499999997	0.375	0	1
Fejervarya_nepalensis	18457722613	0.159945304	0.160890675	0.119791609	0.205368756
Fejervarya_nicobariensis	84370098.53	0.620129637	0.620129637	0.620129637	0.620129637
Fejervarya_nilagirica	1093525999	0.153886695	0.193084126	0.036531778	0.384682307
Fejervarya_orissaensis	95488843421	0.201662407	0.200837204	0.18260826	0.217430972
Fejervarya_parambikulamana	84459401.04	0	0.37	0	1
Fejervarya_pierrei	20200135708	0.146407254	0.148130178	0.106902895	0.189650696
Fejervarya_rufescens	24794447722	0.260002374	0.259133622	0.204703033	0.314244752
Fejervarya_sauriceps	84051299.1	0	0.2	0	1
Fejervarya_syhadrensis	0
Fejervarya_teraiensis	69781819033	0.233872471	0.233061051	0.205769296	0.260718687
Fejervarya_verruculosa	40819004572	0.180449018	0.1822403	0.160210656	0.215937111
Fejervarya_vittigera	1.60E+11	0.074994036	0.075024498	0.064674182	0.086258843
Flectonotus_fitzgeraldi	588562699.5	0	0.065947748	0	0.286712329
Flectonotus_pygmaeus	4661982094	0.236146381	0.230986755	0.163543039	0.290924865
Fritziana_fissilis	20129590823	0.303156943	0.303008543	0.241501493	0.35765981
Fritziana_goeldii	1.48E+11	0.363715736	0.364652351	0.342760235	0.388591534
Fritziana_ohausi	44419880068	0.304864994	0.305458434	0.274385712	0.337849007
Frostius_erythrophthalmus	10254875913	0.243903766	0.242656371	0.182668534	0.325112207
Frostius_pernambucensis	50960781302	0.570256868	0.569984369	0.53301153	0.601433817
Gastrophryne_carolinensis	1.54E+12	0.122017154	0.121946291	0.117589184	0.126681515
Gastrophryne_elegans	1.02E+11	0.089359053	0.088906594	0.077739427	0.101228015
Gastrophryne_olivacea	1.69E+12	0.121591356	0.12157203	0.117598512	0.125306442
Gastrophrynoides_borneensis	8661333602	0.029699353	0.029603946	0.009908994	0.049510271
Gastrotheca_aguaruna	85359701.44	0	0.36	0	1
Gastrotheca_albolineata	30529531808	0.345768023	0.344953632	0.298221032	0.394045836
Gastrotheca_andaquiensis	1544852798	0	0.027775956	0	0.111100946
Gastrotheca_angustifrons	0
Gastrotheca_antomia	0
Gastrotheca_aratia	0
Gastrotheca_argenteovirens	857932495.8	0.199975522	0.189997953	0	0.400067878
Gastrotheca_aureomaculata	0
Gastrotheca_bufona	0
Gastrotheca_chrysosticta	237814399.8	0	0.019997986	0	0.333266198
Gastrotheca_cornuta	428111207.9	0.197884106	0.205905076	0.197884106	0.398389485
Gastrotheca_dendronastes	85699299.64	1	0.68	0	1
Gastrotheca_dunni	1523991896	0.055955284	0.072577554	0	0.223825755
Gastrotheca_dysprosita	0
Gastrotheca_ernestoi	5945150009	0.293813505	0.295037784	0.199513949	0.373689174
Gastrotheca_espeletia	686823205.6	0.125000582	0.112500034	0	0.374998274
Gastrotheca_excubitor	83534397.84	1	1	1	1
Gastrotheca_fissipes	1.81E+11	0.509284458	0.509964478	0.494039724	0.529802647
Gastrotheca_fulvorufa	8015380771	0.071876167	0.080540486	0.04026447	0.125542746
Gastrotheca_galeata	0
Gastrotheca_gracilis	0
Gastrotheca_griswoldi	84076800.99	0	0.06	0	1
Gastrotheca_guentheri	0
Gastrotheca_helenae	0
Gastrotheca_lateonota	0
Gastrotheca_lauzuricae	327406401.1	0.499999997	0.587479793	0.499999997	0.749942273
Gastrotheca_litonedis	1028858299	0.416659512	0.431647579	0.206216985	0.666654348
Gastrotheca_lojana	771022597	0.444399879	0.478841942	0.333222916	0.66669719
Gastrotheca_longipes	43579616675	0.011706754	0.011205819	0.005851349	0.01864333
Gastrotheca_marsupiata	90819861950	0.079154224	0.078940955	0.064923343	0.09457799
Gastrotheca_microdiscus	1.43E+11	0.284739314	0.283979893	0.266198582	0.299894118
Gastrotheca_monticola	1793286310	0.285589199	0.283236385	0.142872427	0.405832104
Gastrotheca_nebulanastes	0
Gastrotheca_nicefori	31623986204	0.192558525	0.191763583	0.167052923	0.218203763
Gastrotheca_ochoai	0
Gastrotheca_oresbios	0
Gastrotheca_orophylax	0
Gastrotheca_ovifera	0
Gastrotheca_pacchamama	83704601.46	0	0.39	0	1
Gastrotheca_peruana	27764563876	0.072292668	0.072381939	0.051724113	0.097481867
Gastrotheca_phelloderma	0
Gastrotheca_piperata	0
Gastrotheca_plumbea	1631120880	0.210474316	0.230999924	0.157832326	0.368356274
Gastrotheca_pseustes	13815084592	0.248490505	0.249658713	0.195520988	0.29845881
Gastrotheca_psychrophila	0
Gastrotheca_rebeccae	0
Gastrotheca_riobambae	7297435899	0.352965752	0.357665755	0.276190053	0.435319888
Gastrotheca_ruizi	0
Gastrotheca_stictopleura	0
Gastrotheca_testudinea	57515305625	0.04118279	0.041179426	0.032463484	0.050715651
Gastrotheca_trachyceps	0
Gastrotheca_walkeri	0
Gastrotheca_weinlandii	3003576397	0.057157694	0.070573869	0	0.142866752
Gegeneophis_carnosus	838278998.6	0.200064419	0.265008214	0	0.600048828
Gegeneophis_ramaswamii	4353576126	0.287456845	0.282188287	0.177982442	0.384136932
Genyophryne_thomsoni	0
Geobatrachus_walkeri	168666000.3	0	0.104985434	0	0.499930636
Geocrinia_alba	142228001.2	0.49975391	0.544776058	0.49975391	1
Geocrinia_laevis	75556499349	0.224999558	0.225243561	0.202603377	0.251808436
Geocrinia_leai	30627123923	0.198130002	0.199665848	0.174761937	0.225973256
Geocrinia_lutea	204903398.9	0	0.054747442	0	0.343434516
Geocrinia_rosea	2194432398	0.096722459	0.084510832	0.032262328	0.161182591
Geocrinia_victoriana	1.13E+11	0.220902719	0.220470975	0.206537091	0.235473286
Geotrypetes_angeli	169651197.1	0	0.224995998	0	1
Geotrypetes_pseudoangeli	85152998.04	0	0.37	0	1
Geotrypetes_seraphini	8.53E+11	0.125842373	0.125962973	0.120041497	0.130774934
Gephyromantis_ambohitra	1332634806	0	0.00750938	0	0.062720383
Gephyromantis_asper	18513227210	0.008759718	0.010307691	0	0.026248791
Gephyromantis_atsingy	650957993.4	0	0.016240113	0	0.124965894
Gephyromantis_azzurrae	0
Gephyromantis_blanci	3744254714	0.074282367	0.078800793	0.020969039	0.148594187
Gephyromantis_boulengeri	24151917137	0.013491126	0.012424984	0.003368667	0.025493411
Gephyromantis_cornutus	975110509.1	0	0.003333602	0	0.08323672
Gephyromantis_corvus	159868800.5	0	0.049991443	0	0.499857382
Gephyromantis_decaryi	157582998.3	0	0.034988984	0	0.499842633
Gephyromantis_eiselti	406311298	0	0	0	0
Gephyromantis_enki	2554242207	0.062372863	0.056868835	0	0.156161268
Gephyromantis_granulatus	5228220092	0.015908856	0.023041823	0	0.063710667
Gephyromantis_hintelmannae	0
Gephyromantis_horridus	250986896.3	0	0.010018192	0	0.175318364
Gephyromantis_klemmeri	0
Gephyromantis_leucocephalus	3050466587	0.128686658	0.141244168	0.077069555	0.205628446
Gephyromantis_leucomaculatus	8914709509	0.01851071	0.018889262	0	0.037077539
Gephyromantis_luteus	63081820976	0.035575598	0.035265872	0.023617737	0.044504193
Gephyromantis_mafy	0
Gephyromantis_malagasius	59453830454	0.015043124	0.01574234	0.007470864	0.024678257
Gephyromantis_moseri	3953622098	0	0.006891088	0	0.031788031
Gephyromantis_plicifer	632038899.2	0	0.024961752	0	0.190489047
Gephyromantis_pseudoasper	6721916297	0.024690794	0.024704473	0	0.061886591
Gephyromantis_ranjomavo	0
Gephyromantis_redimitus	35196732214	0.018508471	0.018191618	0.006906166	0.02896364
Gephyromantis_rivicola	2405145892	0	0.018293582	0	0.069079576
Gephyromantis_salegy	0
Gephyromantis_schilfi	83297700.93	0	0.03	0	0.525
Gephyromantis_sculpturatus	3980588919	0	0.011371289	0	0.051355988
Gephyromantis_silvanus	825578802.7	0	0.031958409	0	0.100302572
Gephyromantis_spiniferus	158262598	0	0.005019904	0	0
Gephyromantis_striatus	3488490303	0.011884998	0.016907426	0	0.071447116
Gephyromantis_tahotra	0
Gephyromantis_tandroka	0
Gephyromantis_thelenae	406351698.5	0	0.002000398	0	0
Gephyromantis_tschenki	1026459501	0	0.038323648	0	0.153277551
Gephyromantis_ventrimaculatus	14495018327	0.021818527	0.020598965	0.00543005	0.038426696
Gephyromantis_verrucosus	2622487815	0	0.015753819	0	0.090773643
Gephyromantis_webbi	0
Gephyromantis_zavona	0
Ghatixalus_asterops	0
Ghatixalus_variabilis	84176701.87	0	0.22	0	1
Ghatophryne_ornata	671318398.5	0.12504916	0.197490369	0	0.499960692
Ghatophryne_rubigina	1853136596	0.181914194	0.210894709	0.090858267	0.363687311
Glandirana_emeljanovi	23688332606	0.457044813	0.457877603	0.408939889	0.512983089
Glandirana_minima	0
Glandirana_rugosa	2.33E+11	0.134002776	0.133639493	0.125352174	0.141171063
Glandirana_tientaiensis	10672421704	0.125804283	0.125915337	0.07670881	0.167845075
Glyphoglossus_brooksii	8114756491	0.073462482	0.077056615	0.04172739	0.11577218
Glyphoglossus_flavus	3596966475	0.023812871	0.021668573	0	0.060123568
Glyphoglossus_guttulatus	49461133897	0.176021774	0.176436179	0.154325033	0.200181744
Glyphoglossus_molossus	6.99E+11	0.286507341	0.286374906	0.278292681	0.295704912
Glyphoglossus_smithi	4887825107	0.01751059	0.015953426	0	0.044288568
Glyphoglossus_volzi	686059498.9	0.125098626	0.158830375	0.125098626	0.315608905
Glyphoglossus_yunnanensis	2.42E+11	0.229635007	0.229950004	0.216503882	0.243717058
Gracixalus_carinensis	63884929311	0.195414506	0.195977847	0.173396385	0.224620819
Gracixalus_gracilipes	40017747986	0.244840031	0.244881587	0.213234065	0.27351202
Gracixalus_jinxiuensis	0
[truncated: 3,758 more rows]
