# Supplementary material for: Relative effects of land conversion and land-use intensity on terrestrial vertebrate diversity
Source: Nat Commun. 2022 Feb 1;13:615. doi: 10.1038/s41467-022-28245-4 (PMC8807604; doi:10.1038/s41467-022-28245-4)
Supplement: Supplementary file 11 — Supplementary Data 8 [file 41467_2022_28245_MOESM11_ESM.csv]

Species	Area-of-habitat	Median	Mean	Lower	Upper
Abeillia_abeillei	12406108437	0.207031655	0.211549435	0.17670776	0.260625286
Abroscopus_albogularis	69236655103	0.246401396	0.246868229	0.223806473	0.269794284
Abroscopus_schisticeps	4.54511E+11	0.251168223	0.251147642	0.239642598	0.2626288
Abroscopus_superciliaris	2.20532E+12	0.184583813	0.184584143	0.18145943	0.187852885
Aburria_aburri	20027609223	0.14875528	0.149135962	0.12747334	0.174359741
Acanthagenys_rufogularis	5.65052E+12	0.025947931	0.025920115	0.025021767	0.026829317
Acanthidops_bairdi	593089608.6	0	0.011428401	0	0.14287335
Acanthis_flammea	3.29399E+13	0.116217287	0.116203266	0.115253516	0.117010252
Acanthisitta_chloris	1.1152E+11	0.223399734	0.224465456	0.208228692	0.245605108
Acanthiza_apicalis	4.12182E+12	0.004949912	0.004925988	0.004284516	0.005509206
Acanthiza_chrysorrhoa	4.57359E+12	0.011124162	0.011078853	0.010269788	0.011927226
Acanthiza_cinerea	9524147777	0.026892154	0.027171575	0	0.064897241
Acanthiza_ewingii	63954557422	0.051088742	0.050901519	0.039578022	0.063310946
Acanthiza_inornata	1.35296E+11	0.106272946	0.106747519	0.094939502	0.120586809
Acanthiza_iredalei	9.43275E+11	0.100156416	0.099958433	0.095768393	0.10415619
Acanthiza_katherina	3908497415	0.16793432	0.17521953	0.104911442	0.23075009
Acanthiza_lineata	1.03308E+12	0.022094832	0.022289511	0.020425596	0.024509738
Acanthiza_murina	1880212918	0	0.011365528	0	0.045566808
Acanthiza_nana	2.01061E+12	0.080194009	0.080181703	0.07807473	0.082532384
Acanthiza_pusilla	1.0694E+12	0.122426408	0.122684617	0.117636037	0.12810058
Acanthiza_reguloides	1.8331E+12	0.096354338	0.096295356	0.093570187	0.099204522
Acanthiza_robustirostris	2.01999E+12	0.008596186	0.008601875	0.007838785	0.009312733
Acanthiza_uropygialis	4.55877E+12	0.011141277	0.011146423	0.010453017	0.01186128
Acanthoptila_nipalensis	901978699	0.083559177	0.099348755	0	0.251120567
Acanthorhynchus_superciliosus	1.7904E+11	0.130768168	0.131186672	0.120257681	0.14258418
Acanthorhynchus_tenuirostris	7.44797E+11	0.140972829	0.141125649	0.135875433	0.146976982
Acanthornis_magna	42799049136	0.031779075	0.0322856	0.020995813	0.04589174
Accipiter_albogularis	30027530950	0.059683875	0.060469036	0.046975178	0.076426427
Accipiter_badius	2.24453E+13	0.130372706	0.130317789	0.128764004	0.132190972
Accipiter_bicolor	1.405E+13	0.120307934	0.120357642	0.118981269	0.12170986
Accipiter_brachyurus	32095172989	0.026569221	0.026521301	0.011910586	0.043808054
Accipiter_brevipes	4.32223E+12	0.153489517	0.153487936	0.150525211	0.156728152
Accipiter_butleri	84370098.53	0.379870363	0.379870363	0.379870363	0.379870363
Accipiter_castanilius	1.68563E+12	0.090762631	0.090947073	0.08816028	0.093914901
Accipiter_cirrocephalus	5.39902E+12	0.056984856	0.056910026	0.055483448	0.057965176
Accipiter_collaris	21804242887	0.133302331	0.13576218	0.103866034	0.172334234
Accipiter_cooperii	4.3583E+12	0.201371017	0.201374746	0.198824046	0.203899076
Accipiter_erythrauchen	40544176355	0.179447154	0.180109564	0.161412179	0.204006201
Accipiter_erythropus	3.8799E+12	0.114093561	0.114062444	0.111497483	0.115986911
Accipiter_fasciatus	8.09006E+12	0.049841879	0.049874118	0.048830016	0.050872829
Accipiter_francesiae	5.10403E+11	0.046390188	0.046530553	0.042089862	0.050700915
Accipiter_gentilis	2.64653E+13	0.105446673	0.105443079	0.104541688	0.106519563
Accipiter_griseiceps	1.24343E+11	0.105071322	0.105248156	0.095013766	0.115229205
Accipiter_gularis	7.31248E+12	0.120160795	0.120288623	0.115742059	0.124242245
Accipiter_gundlachi	95553388125	0.253628498	0.25313486	0.235966045	0.267224055
Accipiter_haplochrous	14658282424	0.085222007	0.087704868	0.054943673	0.126224354
Accipiter_henicogrammus	20110633050	0.164697486	0.167408923	0.139393792	0.198346339
Accipiter_henstii	4.24005E+11	0.065349416	0.065479103	0.060282957	0.07012563
Accipiter_hiogaster	4.02742E+11	0.045270877	0.045326783	0.041126008	0.049272701
Accipiter_imitator	4056411977	0.058159365	0.067859925	0.037298011	0.117776706
Accipiter_luteoschistaceus	15822786069	0.031119393	0.031365149	0.014320349	0.051352845
Accipiter_madagascariensis	4.46707E+11	0.083722996	0.08353217	0.078925575	0.088374604
Accipiter_melanochlamys	35890419777	0.032571664	0.032349188	0.019065016	0.045248375
Accipiter_melanoleucus	9.03275E+12	0.0865937	0.086605774	0.08543541	0.087925019
Accipiter_meyerianus	1.93255E+11	0.081370391	0.081432603	0.074450469	0.089408765
Accipiter_minullus	6.77494E+12	0.072706406	0.072705811	0.071158815	0.073921647
Accipiter_nanus	13017655606	0.105433427	0.105615382	0.072309556	0.143488623
Accipiter_nisus	3.28497E+13	0.127145434	0.127378477	0.122847015	0.131357481
Accipiter_novaehollandiae	6.55851E+11	0.194587251	0.194728867	0.188409304	0.2020703
Accipiter_ovampensis	6.63374E+12	0.029398117	0.029354952	0.028246832	0.030320822
Accipiter_poliocephalus	5.75583E+11	0.052424969	0.052476847	0.04803208	0.057214242
Accipiter_poliogaster	5.48468E+12	0.056962953	0.056950008	0.055671019	0.058199092
Accipiter_princeps	171006198	0	0.004999667	0	0
Accipiter_rhodogaster	1.25352E+11	0.093932789	0.093745622	0.082887867	0.104245059
Accipiter_rufitorques	15057061798	0.087602964	0.087765114	0.066156274	0.107140453
Accipiter_rufiventris	7.50387E+11	0.113267624	0.113254719	0.10714403	0.119190703
Accipiter_soloensis	3.0642E+12	0.247713596	0.247718974	0.243702583	0.251992562
Accipiter_striatus	4.02323E+12	0.190038895	0.190169282	0.188017031	0.192681587
Accipiter_superciliosus	7.21776E+12	0.081173929	0.08115667	0.079863541	0.082565286
Accipiter_sylvestris	28653471403	0.093882722	0.095689829	0.070216995	0.122457592
Accipiter_tachiro	5.11376E+12	0.06473146	0.064686484	0.063312657	0.0663689
Accipiter_toussenelii	4.50896E+12	0.107809532	0.107722643	0.105520266	0.10962644
Accipiter_trinotatus	94536686301	0.097901451	0.097221699	0.085393838	0.109228909
Accipiter_trivirgatus	2.76026E+12	0.186982864	0.186626126	0.182327756	0.191244672
Accipiter_virgatus	1.71722E+12	0.240563639	0.240470255	0.235037762	0.245124695
Aceros_nipalensis	1.43314E+11	0.287199459	0.287381238	0.269586725	0.304221865
Achaetops_pycnopygius	4.23785E+11	0.047377526	0.047196375	0.043107115	0.051914493
Acridotheres_burmannicus	1381501795	0.470624252	0.484089684	0.294047385	0.705881662
Acridotheres_fuscus	1.69221E+12	0.242576679	0.243310143	0.233321715	0.254763544
Acridotheres_ginginianus	1.6255E+12	0.105833492	0.10547879	0.099937108	0.111548789
Acridotheres_grandis	1.68978E+12	0.199144598	0.199488646	0.191175567	0.208389799
Acridotheres_javanicus	1.27514E+11	0.114918533	0.114071973	0.097667857	0.127846711
Acridotheres_leucocephalus	2.82461E+11	0.227810281	0.227322519	0.214196067	0.239444167
Acridotheres_melanopterus	47138665583	0.126526458	0.127080548	0.106546527	0.151748663
Acridotheres_tertius	3384818390	0.050187715	0.057151408	0	0.138644402
Acridotheres_tricolor	10625500999	0.072001382	0.07272152	0.032009579	0.112022149
Acridotheres_tristis	7.23864E+12	0.112907035	0.111938603	0.103045919	0.119632027
Acritillas_indica	2.13726E+11	0.269203549	0.26946209	0.25546596	0.284995273
Acrobatornis_fonsecai	2399140997	0.27539311	0.26652085	0.137668168	0.397015936
Acrocephalus_agricola	7.69772E+12	0.083524549	0.083517955	0.081751693	0.085044776
Acrocephalus_arundinaceus	2.2005E+13	0.095305156	0.095364036	0.093528653	0.097090211
Acrocephalus_australis	5.3005E+12	0.074624646	0.07457526	0.073217151	0.075884532
Acrocephalus_bistrigiceps	6.16319E+12	0.278831617	0.278901197	0.275790308	0.281420451
Acrocephalus_brevipennis	983793205.3	0.32892746	0.312558375	0.161256856	0.497503671
Acrocephalus_caffer	0
Acrocephalus_concinens	2.97181E+12	0.326817437	0.327084164	0.322286846	0.331168817
Acrocephalus_dumetorum	5.87037E+12	0.123774655	0.123729682	0.121913973	0.12552947
Acrocephalus_gracilirostris	4.79009E+12	0.078679302	0.078661923	0.07699421	0.080334527
Acrocephalus_griseldis	2.88978E+11	0.147313987	0.147289976	0.139351216	0.154841487
Acrocephalus_hiwae	0
Acrocephalus_longirostris	0
Acrocephalus_luscinius	0
Acrocephalus_melanopogon	3.42792E+12	0.189359424	0.189314603	0.186446492	0.19179661
Acrocephalus_mendanae	0
Acrocephalus_musae	0
Acrocephalus_newtoni	5.86508E+11	0.078485393	0.078364048	0.074225016	0.082735671
Acrocephalus_orientalis	6.0973E+12	0.216682064	0.216620076	0.211902186	0.221110564
Acrocephalus_orinus	60934899.81	0	0	0	0
Acrocephalus_paludicola	9.45234E+11	0.034824954	0.034777449	0.03291078	0.03682411
Acrocephalus_palustris	8.03587E+12	0.163171198	0.163119397	0.161128632	0.164705188
Acrocephalus_percernis	0
Acrocephalus_rodericanus	0
Acrocephalus_rufescens	1.38858E+12	0.107117971	0.107087484	0.103932233	0.111409447
Acrocephalus_schoenobaenus	2.76554E+13	0.087422474	0.087484742	0.086198859	0.088978914
Acrocephalus_scirpaceus	1.95239E+13	0.141506819	0.141518514	0.140607885	0.142555021
Acrocephalus_sorghophilus	2654735400	0.220004995	0.226932351	0.094456989	0.344173267
Acrocephalus_stentoreus	7.04204E+12	0.210018407	0.209874989	0.207557596	0.211988592
Acrocephalus_syrinx	0
Acrocephalus_tangorum	9.63364E+11	0.229664322	0.229500261	0.223807247	0.234829986
Acrocephalus_yamashinae	0
Acropternis_orthonyx	36672903909	0.383210423	0.383201943	0.351499158	0.420720731
Acryllium_vulturinum	1.18523E+12	0.157144343	0.157294276	0.152183347	0.162079134
Actenoides_bougainvillei	5868947483	0.024576059	0.025056009	0	0.068171702
Actenoides_capucinus	44480077386	0.149188844	0.150101672	0.12788826	0.175019115
Actenoides_concretus	9.58978E+11	0.09729202	0.097186897	0.093744832	0.100079228
Actenoides_excelsus	0
Actenoides_hombroni	10460782014	0.178895555	0.180013005	0.13822126	0.223821997
Actenoides_lindsayi	82640061277	0.179100699	0.179199487	0.165144566	0.196543215
Actenoides_monachus	36267121791	0.086386398	0.086354959	0.067655577	0.107962126
Actenoides_princeps	4547785096	0.113167506	0.106208158	0.056567713	0.169803574
Actenoides_regalis	257142904.5	0.333304548	0.316658191	0	0.666666279
Actinodura_egertoni	83882560390	0.242804042	0.242528936	0.21851492	0.265432284
Actinodura_radcliffei	51166976277	0.257469799	0.257744318	0.219512327	0.286189878
Actinodura_ramsayi	2427113210	0.233527367	0.258351164	0.133400203	0.400136907
Actinodura_sodangorum	1490208007	0.055665854	0.061762526	0	0.11131003
Actitis_hypoleucos	5.97705E+13	0.13006643	0.130157565	0.129538554	0.130935761
Actitis_macularius	2.89477E+13	0.126333943	0.12634443	0.125487782	0.127174906
Actophilornis_africanus	1.69451E+13	0.116073081	0.116041833	0.114252918	0.117383994
Actophilornis_albinucha	92722439329	0.142819415	0.142002882	0.126730038	0.152519493
Adelomyia_melanogenys	59775614314	0.137684602	0.138459427	0.121819539	0.158692104
Aegithalos_annamensis	38798225170	0.19394311	0.196238618	0.168108491	0.221962592
Aegithalos_bonvaloti	1.47552E+11	0.246465492	0.246735412	0.233665062	0.260479458
Aegithalos_caudatus	1.79609E+13	0.050752525	0.050242129	0.04755182	0.052722988
Aegithalos_concinnus	2.77186E+12	0.274359198	0.273966453	0.267820584	0.277990959
Aegithalos_fuliginosus	45192855391	0.308916688	0.310785213	0.281579247	0.339328381
Aegithalos_glaucogularis	1.76815E+12	0.170104247	0.167672188	0.156246207	0.178093739
Aegithalos_iouschistos	67473510692	0.22109834	0.220377353	0.2018782	0.243027095
Aegithalos_iredalei	2.78478E+11	0.279620972	0.279550845	0.267779571	0.289749495
Aegithalos_leucogenys	90194352672	0.13698299	0.136914943	0.123737549	0.151344436
Aegithalos_niveogularis	652622703.3	0.226137711	0.272544799	0.051987182	0.506878401
Aegithina_lafresnayei	1.17697E+12	0.280152161	0.279692572	0.271765584	0.285083527
Aegithina_nigrolutea	5.16137E+11	0.196730484	0.196877643	0.188093158	0.205796238
Aegithina_tiphia	5.77432E+12	0.207272684	0.207352827	0.203224618	0.211399078
Aegithina_viridissima	1.08466E+12	0.095369735	0.095576231	0.091978472	0.100064259
Aegolius_acadicus	2.50553E+11	0.222277655	0.222883454	0.214005834	0.23117454
Aegolius_funereus	1.73625E+13	0.074216886	0.074241211	0.073652325	0.075034128
Aegolius_harrisii	12954948995	0.195133099	0.196989386	0.158659672	0.240364974
Aegolius_ridgwayi	13486038998	0.209430041	0.211720958	0.17065222	0.254731431
Aegotheles_affinis	429266297.9	0.199995434	0.23999623	0.094997831	0.399999717
Aegotheles_albertisi	58334600707	0.05265693	0.053028394	0.042423771	0.064463646
Aegotheles_archboldi	2569411188	0	0.008666816	0	0.06664072
Aegotheles_bennettii	1.66069E+11	0.062072163	0.061755935	0.055774779	0.067935443
Aegotheles_crinifrons	18670487264	0.138696088	0.140284396	0.119979507	0.163234538
Aegotheles_cristatus	7.54965E+12	0.050148047	0.050120291	0.049147148	0.051002293
Aegotheles_insignis	42291949750	0.051475454	0.052016248	0.038424586	0.069619888
Aegotheles_savesi	6471259621	0.060236557	0.0577855	0.012417984	0.094286773
Aegotheles_tatei	2901828799	0.029429511	0.034089656	0	0.088286386
Aegotheles_wallacii	32665993982	0.070853601	0.071929977	0.05630048	0.091959193
Aegypius_monachus	1.02228E+13	0.199466913	0.199468101	0.197755706	0.20142016
Aepypodius_arfakianus	71317080577	0.060751401	0.060931877	0.051166986	0.070380906
Aepypodius_bruijnii	846015102.5	0	0.006089463	0	0.101491212
Aerodramus_bartschi	0
Aerodramus_brevirostris	1.55019E+11	0.211010111	0.210783961	0.196741873	0.224778639
Aerodramus_francicus	2604803800	0.130521347	0.136770191	0.070740799	0.225290763
Aerodramus_fuciphagus	1.46087E+12	0.108180372	0.1083269	0.104774693	0.112200274
Aerodramus_hirundinaceus	5.64011E+11	0.063327437	0.063207167	0.05970849	0.06729881
Aerodramus_infuscatus	1.71417E+11	0.147118762	0.146866286	0.137355379	0.155688017
Aerodramus_inquietus	0
Aerodramus_leucophaeus	0
Aerodramus_maximus	1.03255E+12	0.098064341	0.098086242	0.095347045	0.101357537
Aerodramus_mearnsi	2361410095	0.288090047	0.290134769	0.216057472	0.394600779
Aerodramus_nuditarsus	2.48727E+11	0.044023823	0.044026285	0.039013693	0.048764328
Aerodramus_orientalis	5140669283	0.079377584	0.075512352	0.06352778	0.105112586
Aerodramus_papuensis	1.56226E+11	0.075078469	0.075075989	0.065394029	0.083021834
Aerodramus_pelewensis	0
Aerodramus_salangana	4.70954E+11	0.113706936	0.11384858	0.107641575	0.120423353
Aerodramus_spodiopygius	1.06013E+11	0.058360671	0.058485959	0.050431423	0.065298066
Aerodramus_terraereginae	40676637668	0.046307795	0.046618442	0.03506313	0.057578768
Aerodramus_unicolor	2.40094E+11	0.27189353	0.273381515	0.256794435	0.289300041
Aerodramus_vanikorensis	1.02075E+12	0.0924892	0.092436199	0.088145547	0.095996295
Aerodramus_vulcanorum	1107536500	0.076982383	0.099250317	0	0.230817078
Aerodramus_whiteheadi	1255416180	0.134369781	0.139622205	0	0.269960002
Aeronautes_andecolus	91404067187	0.366377094	0.366282604	0.354101447	0.378555606
Aeronautes_montivagus	1.90221E+11	0.1220462	0.121962913	0.11303261	0.13138702
Aeronautes_saxatalis	1.55686E+12	0.217679867	0.21774659	0.214379012	0.221999672
Aethopyga_bella	2.4896E+11	0.187859678	0.187805101	0.177118807	0.198173725
Aethopyga_boltoni	170037699	0.500102623	0.510045154	0	1
Aethopyga_christinae	32566432079	0.291056269	0.292099885	0.251321547	0.32378665
Aethopyga_duyvenbodei	0
Aethopyga_eximia	851517900.6	0.100038648	0.09599703	0	0.200086853
Aethopyga_flagrans	99042965905	0.193478756	0.194612985	0.179543592	0.212409145
Aethopyga_gouldiae	2.61773E+12	0.243816502	0.24394154	0.239299872	0.248283798
Aethopyga_guimarasensis	23113698499	0.203056415	0.202707567	0.158815518	0.238879761
Aethopyga_ignicauda	5.68494E+11	0.228668968	0.228786269	0.221506699	0.235876875
Aethopyga_latouchii	1.31265E+12	0.246444023	0.24644693	0.240372019	0.252253936
Aethopyga_linaraborae	0
Aethopyga_magnifica	28117880098	0.195852685	0.197113755	0.158230162	0.236013803
Aethopyga_mystacalis	1.21668E+11	0.160661177	0.160891729	0.142537678	0.177649217
Aethopyga_nipalensis	7.81082E+11	0.240209283	0.240170991	0.23020819	0.248270611
Aethopyga_primigenia	340196702.9	0.249962155	0.272482498	0	0.500025138
Aethopyga_pulcherrima	2.01313E+11	0.183368103	0.184252474	0.173836715	0.195245642
Aethopyga_saturata	1.59781E+12	0.248208092	0.248659632	0.242927906	0.256335465
Aethopyga_shelleyi	11880928516	0.110518786	0.111496497	0.075642849	0.148060373
Aethopyga_siparaja	4.67624E+12	0.218469971	0.218251242	0.214878603	0.2210418
Aethopyga_temminckii	5.91178E+11	0.091797091	0.091802175	0.08719408	0.096602004
Aethopyga_vigorsii	1.74558E+11	0.268287721	0.26780792	0.252899537	0.281254924
Afropavo_congensis	5.99858E+11	0.078139783	0.078000972	0.072238139	0.082569659
Afrotis_afra	1.65172E+11	0.109818568	0.109681115	0.095066466	0.123824214
Afrotis_afraoides	1.93626E+12	0.036341889	0.036289565	0.034579212	0.038138702
Agamia_agami	1.02635E+12	0.06694403	0.067023372	0.063515016	0.069984993
Agapornis_canus	2.41525E+11	0.039120765	0.03886363	0.033156422	0.04603655
Agapornis_fischeri	1.05664E+11	0.0460606	0.045903365	0.034799964	0.055506181
Agapornis_lilianae	2.0387E+11	0.020709476	0.020854494	0.016217486	0.026290819
Agapornis_nigrigenis	16999689210	0.014504836	0.015040081	0.00482003	0.029047226
Agapornis_personatus	89333154785	0.043047913	0.043235362	0.032998177	0.055492703
Agapornis_pullarius	2.60972E+12	0.105185313	0.105062012	0.102530264	0.107624309
Agapornis_roseicollis	3.48627E+11	0.043044289	0.043192796	0.038772811	0.048351099
Agapornis_swindernianus	90614535881	0.10416179	0.104145406	0.091852527	0.117969478
Agapornis_taranta	1.24108E+11	0.170452146	0.170151458	0.153004648	0.186528981
Agelaioides_badius	2.71526E+12	0.098832344	0.098955772	0.096229693	0.102234875
Agelaioides_fringillarius	7.88331E+11	0.078589967	0.078572863	0.072120646	0.085758169
Agelaius_assimilis	3895726802	0.101098453	0.103740427	0.040942528	0.168961988
Agelaius_humeralis	72150822729	0.180249391	0.180232583	0.162232283	0.202050062
Agelaius_phoeniceus	1.35181E+13	0.114858045	0.114356437	0.108957606	0.118381263
Agelaius_tricolor	98101779991	0.444932001	0.44465022	0.427341063	0.463324287
Agelaius_xanthomus	7926773269	0.299289768	0.304223209	0.243338626	0.380916408
Agelastes_meleagrides	68710560917	0.278000334	0.278042047	0.256900293	0.299705354
Agelastes_niger	7.15071E+11	0.100746287	0.100580113	0.09658067	0.104491831
Agelasticus_cyanopus	2.84394E+12	0.127319402	0.127329792	0.124459085	0.130204327
Agelasticus_thilius	2.68716E+12	0.105568971	0.105584461	0.102654655	0.108378161
Agelasticus_xanthophthalmus	9543661899	0.017232887	0.015969822	0	0.035117119
Aglaeactis_aliciae	0
Aglaeactis_castelnaudii	0
Aglaeactis_cupripennis	57957735398	0.352766341	0.35231989	0.326305358	0.375583247
Aglaeactis_pamela	0
Aglaiocercus_berlepschi	0
Aglaiocercus_coelestis	1545161699	0.166687409	0.187208069	0.055559946	0.306983
Aglaiocercus_kingii	55347145669	0.163064705	0.163519645	0.142818488	0.187655339
Agraphospiza_rubescens	1.16036E+11	0.287359237	0.287549025	0.271506168	0.304465037
Agricola_infuscatus	1.42291E+12	0.035153401	0.035089544	0.033102601	0.037324765
Agricola_pallidus	7.79412E+12	0.048905251	0.048764442	0.047080281	0.050097529
Agriornis_albicauda	2.71066E+11	0.11779755	0.117706283	0.108370872	0.125782868
Agriornis_lividus	98921096792	0.070275864	0.071604369	0.059165675	0.084879836
Agriornis_micropterus	2.71609E+12	0.09050849	0.090386302	0.088014265	0.092639765
Agriornis_montanus	5.53453E+11	0.11154608	0.112121123	0.104749994	0.120840272
Agriornis_murinus	9.10227E+11	0.077094933	0.077230942	0.07297335	0.081367518
Agropsar_philippensis	1.83996E+11	0.119236063	0.118455399	0.105342407	0.128433096
Agropsar_sturninus	2.72082E+12	0.236573269	0.236286071	0.227846751	0.242818031
Ailuroedus_buccoides	3.67862E+11	0.050234982	0.05036659	0.045710971	0.056046517
Ailuroedus_crassirostris	35143745725	0.02180387	0.022911189	0.009283181	0.040252551
Ailuroedus_melanotis	1.64382E+11	0.063714273	0.063806339	0.057429572	0.070597186
Aimophila_notosticta	164149402.8	1	0.905036857	0.499664939	1
Aimophila_rufescens	3.2711E+11	0.262092445	0.262101526	0.252189919	0.273714787
Aimophila_ruficeps	7.51608E+11	0.310126738	0.310237393	0.303344218	0.316235906
Aix_galericulata	3.27157E+12	0.235013519	0.235169672	0.231636129	0.239056471
Aix_sponsa	5.26855E+12	0.219308786	0.219538694	0.216667756	0.222957863
Akialoa_ellisiana	793656699.4	0.520100822	0.539986482	0.321967925	0.719041298
Akialoa_lanaiensis	75811100.72	1	1	1	1
Akialoa_obscura	3800532114	0.284404269	0.284568945	0.212863535	0.354579727
Akialoa_stejnegeri	934344598.9	0.399009692	0.391922863	0.238647454	0.576091497
Akletos_goeldii	2.99914E+11	0.024189874	0.024029979	0.019807773	0.02841149
Akletos_melanoceps	1.23178E+12	0.029341819	0.029304673	0.027057734	0.031736511
Alaemon_alaudipes	1.01246E+13	0.174992911	0.174979661	0.174012604	0.175833974
Alaemon_hamertoni	1.5588E+11	0.169602693	0.168851628	0.155344997	0.178654253
Alauda_arvensis	3.27293E+13	0.07051784	0.070624287	0.066728066	0.073955344
Alauda_gulgula	1.02385E+13	0.207229814	0.20729561	0.202408919	0.211712776
Alauda_leucoptera	4.35398E+12	0.040108493	0.040111115	0.038855416	0.041394316
Alauda_razae	0
Alaudala_raytal	1.24167E+12	0.224684097	0.224479057	0.219193533	0.229041448
Alaudala_rufescens	1.06865E+13	0.193701335	0.193669041	0.19223253	0.195067587
Alaudala_somalica	1.47122E+11	0.112893031	0.113213841	0.1027248	0.126578363
Alcedo_atthis	2.75899E+13	0.210065025	0.210037296	0.208075077	0.212227046
Alcedo_coerulescens	1.61246E+11	0.154535993	0.153844409	0.139217278	0.167895722
Alcedo_euryzona	1.00551E+11	0.174430069	0.173915338	0.159249874	0.188455985
Alcedo_hercules	1.50251E+11	0.276758628	0.276417339	0.262147925	0.294395411
Alcedo_meninting	2.68647E+12	0.177785414	0.177646256	0.173273001	0.181282358
Alcedo_peninsulae	9.68718E+11	0.10283427	0.102722857	0.098563461	0.107738596
Alcedo_quadribrachys	4.60482E+12	0.060997057	0.060942112	0.058293349	0.063286591
Alcedo_semitorquata	3.39147E+12	0.06830244	0.068424422	0.066725082	0.070581523
Alcippe_brunneicauda	7.10463E+11	0.071227568	0.070997217	0.066283367	0.075614382
Alcippe_grotei	76577831362	0.232168673	0.231640065	0.209905374	0.254179016
Alcippe_morrisonia	2.28258E+12	0.243399791	0.243496108	0.239233371	0.247909995
Alcippe_nipalensis	2.64457E+11	0.24731479	0.246768709	0.2331667	0.258998416
Alcippe_peracensis	14452115497	0.155364638	0.15697232	0.117702223	0.198965183
Alcippe_poioicephala	2.0076E+12	0.294096811	0.29420705	0.289918813	0.298895734
Alcippe_pyrrhoptera	25473954575	0.088614455	0.091378091	0.070246484	0.122180775
Aleadryas_rufinucha	63138568892	0.046073594	0.046088883	0.035878482	0.059313872
Alectoris_barbara	1.32802E+12	0.213986195	0.214197088	0.207725644	0.220483029
Alectoris_chukar	6.96895E+12	0.13548437	0.135417014	0.133768712	0.136944039
Alectoris_graeca	4.69601E+11	0.255632759	0.255549283	0.248279509	0.264368927
Alectoris_magna	2.09288E+11	0.110860575	0.111459072	0.102793209	0.123147256
Alectoris_melanocephala	2.51581E+11	0.129871865	0.129791132	0.121517351	0.13967704
Alectoris_philbyi	39491555214	0.196436814	0.196881213	0.172522014	0.225571924
Alectoris_rufa	9.2249E+11	0.306835285	0.305329899	0.290770386	0.318228896
Alectroenas_madagascariensis	3.03655E+11	0.053914869	0.054233825	0.049448218	0.060225464
Alectroenas_nitidissimus	407325599.3	0.546630756	0.490691754	0.349128803	0.744239745
Alectroenas_payandeei	0
Alectroenas_sganzini	1290950897	0.110348079	0.112891062	0	0.242663471
Alectrurus_risora	7.77442E+11	0.081336135	0.081636865	0.077803805	0.086407753
Alectrurus_tricolor	8.44902E+11	0.094045187	0.094044974	0.088912376	0.098521532
Alectura_lathami	4.40423E+11	0.056230251	0.056108766	0.052299417	0.059531139
Alethe_castanea	1.90227E+12	0.094161315	0.09399355	0.09094921	0.096685829
Alethe_diademata	3.71658E+11	0.292908801	0.293301109	0.281279338	0.306052479
Alipiopsitta_xanthops	3.95136E+11	0.120985742	0.12099936	0.112106257	0.128871711
Alisterus_amboinensis	23047717829	0.156252992	0.158291103	0.13020493	0.195439759
Alisterus_chloropterus	3.04803E+11	0.042374988	0.04225016	0.036232196	0.047215688
Alisterus_scapularis	7.96922E+11	0.025573016	0.025683532	0.022862109	0.028706182
Allenia_fusca	3529503301	0.129058329	0.132644747	0.086097478	0.194892765
Alopecoenas_beccarii	26063132635	0.040030439	0.041329366	0.022931767	0.063915387
Alopecoenas_canifrons	0
Alopecoenas_ferrugineus	430055601.4	0	0.011606078	0	0.170563036
Alopecoenas_hoedtii	20337380390	0.201233542	0.200795879	0.162614862	0.250992225
Alopecoenas_jobiensis	5.63191E+11	0.053573804	0.053339178	0.049387541	0.057262231
Alopecoenas_johannae	85474003.42	0	0	0	0
Alopecoenas_kubaryi	0
Alopecoenas_rubescens	0
Alopecoenas_salamonis	71625899.31	0	0.19	0	1
Alopecoenas_sanctaecrucis	579531894.9	0	0.024287434	0	0.142914309
Alopecoenas_stairi	10853490108	0.06786722	0.067904884	0.047668178	0.093774348
Alophoixus_bres	76036634368	0.110028282	0.109258966	0.091527729	0.12577563
Alophoixus_finschii	0
Alophoixus_flaveolus	4.99194E+11	0.231645154	0.232023648	0.22219809	0.241815806
Alophoixus_frater	11073079620	0.09654647	0.095990326	0.053976007	0.130656177
Alophoixus_griseiceps	13633522830	0.329513467	0.323427296	0.269687409	0.395845038
Alophoixus_ochraceus	3.01757E+11	0.136225102	0.136544525	0.129400897	0.144114967
Alophoixus_pallidus	9.63235E+11	0.290273399	0.290750217	0.283774831	0.297798963
Alophoixus_phaeocephalus	1.34642E+12	0.075946877	0.076003295	0.072359563	0.079272557
Alophoixus_ruficrissus	2.58356E+11	0.086191276	0.085782052	0.079612317	0.09137857
Alophoixus_tephrogenys	8.45007E+11	0.085159812	0.085111861	0.079668229	0.089385967
Alopochelidon_fucata	4.19041E+12	0.113104201	0.113092973	0.111044687	0.115750499
Alopochen_aegyptiaca	1.74788E+13	0.098896261	0.09889459	0.097726346	0.099952469
Alopochen_kervazoi	2197478200	0.079394736	0.082118598	0.005348996	0.158488658
Alopochen_mauritiana	407325599.3	0.546630756	0.500781952	0.349128803	0.669521143
Amadina_erythrocephala	1.62765E+12	0.059251183	0.059188776	0.055840748	0.06219467
Amadina_fasciata	3.26471E+12	0.113237985	0.11316179	0.110701213	0.115805499
Amalocichla_incerta	1.58847E+11	0.070041543	0.070144333	0.063023239	0.077544685
Amalocichla_sclateriana	171307899.5	0	0	0	0
Amandava_amandava	3.53496E+12	0.217194408	0.216796853	0.206571292	0.22522582
Amandava_formosa	6.84803E+11	0.228348341	0.228833801	0.217830668	0.237627444
Amandava_subflava	2.74997E+12	0.048032354	0.047986554	0.04562618	0.050214144
Amaurocichla_bocagii	171725402.8	0	0.095	0	0.500000007
Amaurolimnas_concolor	1.59917E+12	0.083988327	0.083967497	0.08170706	0.086317385
Amaurornis_cinerea	3.36847E+12	0.055129658	0.055227998	0.0529399	0.057650805
Amaurornis_isabellina	30342462797	0.059514324	0.059373602	0.036858874	0.077123538
Amaurornis_magnirostris	657914896.3	0.130113335	0.143570399	0	0.340780867
Amaurornis_marginalis	4.67217E+12	0.062953688	0.063102998	0.061725958	0.06478721
Amaurornis_moluccana	1.11062E+12	0.03208269	0.032004934	0.02956192	0.034110672
Amaurornis_olivacea	2.5654E+11	0.188982077	0.188850351	0.180340854	0.198111309
Amaurornis_phoenicurus	9.1583E+12	0.207255024	0.206933052	0.201673131	0.210984956
Amaurospiza_moesta	6.26233E+11	0.221949117	0.222092206	0.214827506	0.230706324
Amaurospiza_relicta	29444935565	0.326495413	0.328008729	0.291946568	0.363989543
Amazilia_alfaroana	0
Amazilia_amabilis	2.52156E+11	0.139094528	0.139045453	0.12889309	0.147780161
Amazilia_amazilia	1.22938E+11	0.228390933	0.228742399	0.215438359	0.24192808
Amazilia_bartletti	8.1882E+11	0.027480812	0.027554108	0.025034823	0.029547122
Amazilia_beryllina	2.23571E+11	0.295008482	0.295361211	0.280122737	0.310541015
Amazilia_boucardi	1202736496	0.129802499	0.142400799	0	0.302907027
Amazilia_brevirostris	4.38448E+11	0.048922674	0.048822849	0.044231157	0.053366926
Amazilia_candida	3.89841E+11	0.089049095	0.089075653	0.083538934	0.094505117
Amazilia_castaneiventris	2813719988	0.651537931	0.650002646	0.499276812	0.757545809
Amazilia_chionogaster	1.14939E+11	0.049493322	0.049421595	0.041667365	0.058388102
Amazilia_cupreicauda	73510432619	0.018654111	0.019384213	0.012204789	0.026812111
Amazilia_cyanifrons	18641834299	0.476430813	0.475386007	0.428676837	0.518100278
Amazilia_cyanocephala	53900732417	0.152708943	0.153282353	0.138157007	0.172063966
Amazilia_cyanura	61198576858	0.128308582	0.128308979	0.109000672	0.150297921
Amazilia_decora	12164230587	0.06275274	0.06329331	0.033203777	0.09339569
Amazilia_edward	39133071367	0.081796259	0.083119206	0.064296458	0.099816898
Amazilia_fimbriata	1.02668E+13	0.106590192	0.106646895	0.105422774	0.108268291
Amazilia_franciae	18478422696	0.240884212	0.240788463	0.201381534	0.282717418
Amazilia_grayi	12682280774	0.479978882	0.478442618	0.412121675	0.527314782
Amazilia_humboldtii	0
Amazilia_lactea	8.35122E+11	0.276788152	0.276798132	0.268533677	0.284943568
Amazilia_leucogaster	3.08682E+11	0.168628736	0.168740007	0.15869874	0.181671163
Amazilia_luciae	165939196.7	0	0.065037761	0	0.50029047
Amazilia_rosenbergi	35292634697	0.072118723	0.07272026	0.058683169	0.092671083
Amazilia_rutila	3.16735E+11	0.173811968	0.173747049	0.164308221	0.182752309
Amazilia_sapphirina	7.14993E+11	0.067491746	0.06739761	0.062737471	0.071905278
Amazilia_saucerottei	1.83595E+11	0.318052054	0.318593221	0.306678735	0.33292354
Amazilia_tobaci	4.08832E+11	0.115583773	0.115512549	0.108610305	0.122656686
Amazilia_tzacatl	9.26774E+11	0.160011134	0.160287318	0.155690918	0.165022772
Amazilia_versicolor	4.41832E+12	0.128535391	0.128432256	0.126401708	0.130109244
Amazilia_violiceps	3.894E+11	0.248393793	0.248800748	0.239582398	0.258887515
Amazilia_viridicauda	8396335695	0.059936056	0.063519889	0.029959147	0.099877129
Amazilia_viridifrons	22446449948	0.15025327	0.14926588	0.121363225	0.178694681
Amazilia_viridigaster	4434976394	0.153035694	0.145828625	0.076881497	0.211330775
Amazilia_wagneri	82345099.86	0	0.02	0	0
Amazilia_yucatanensis	4.35027E+11	0.184114021	0.184279649	0.177246767	0.192092073
Amazona_aestiva	4.14381E+12	0.141282677	0.141287295	0.139224353	0.143336311
Amazona_agilis	4078261196	0.060017981	0.057024809	0.00949528	0.110539662
Amazona_albifrons	4.93509E+11	0.098934983	0.09932633	0.094325162	0.106130732
Amazona_amazonica	6.20827E+12	0.060414672	0.060508079	0.059144003	0.061799268
Amazona_arausiaca	0
Amazona_auropalliata	90013270183	0.111327359	0.11116415	0.09605237	0.125507728
Amazona_autumnalis	7.1664E+11	0.188081537	0.187913077	0.181718891	0.193089255
Amazona_barbadensis	4118181801	0.163472919	0.165139498	0.061449072	0.265789973
Amazona_bodini	1.22108E+11	0.094178289	0.093472324	0.082614393	0.103325255
Amazona_brasiliensis	847818708.3	0.091186715	0.090367633	0	0.274666387
Amazona_collaria	4568033685	0.107208667	0.111836139	0.053600108	0.170151018
Amazona_diadema	58417476170	0.051070073	0.051016739	0.040897151	0.063650659
Amazona_dufresniana	3.55769E+11	0.02598032	0.025811108	0.02164112	0.029415085
Amazona_farinosa	5.96362E+12	0.057961693	0.057899193	0.056644708	0.059205876
Amazona_festiva	6.50121E+11	0.068659981	0.068779069	0.06468721	0.072458242
Amazona_finschi	89798791345	0.136041296	0.137053126	0.124741248	0.151292706
Amazona_guatemalae	3.33638E+11	0.09290016	0.093064411	0.08647892	0.101610742
Amazona_guildingii	0
Amazona_imperialis	0
Amazona_kawalli	8.01088E+11	0.02738032	0.027326116	0.025430028	0.029510003
Amazona_leucocephala	28244974143	0.168189663	0.169870677	0.14051777	0.198312125
Amazona_lilacina	32352433484	0.236017742	0.236908509	0.20676636	0.272623884
Amazona_martinicana	707173002.6	0.165945531	0.194229385	0.117393761	0.351099937
Amazona_mercenarius	31249641989	0.199020773	0.200748814	0.171525443	0.230550433
Amazona_ochrocephala	6.22567E+12	0.062992538	0.063043967	0.061781098	0.064522522
Amazona_oratrix	1.23517E+11	0.216346614	0.216998942	0.203650733	0.233641978
Amazona_pretrei	8002274288	0.240007544	0.241107677	0.170094383	0.321419989
Amazona_rhodocorytha	24174211246	0.232064119	0.230677548	0.193459634	0.272221565
Amazona_tucumana	1375870396	0.470823741	0.464471347	0.294313909	0.64793719
Amazona_ventralis	3170127998	0.204844756	0.196318217	0.11467398	0.295405427
Amazona_vinacea	1.36448E+11	0.204546605	0.204720546	0.190313587	0.222258279
Amazona_violacea	720831700.1	0.228861468	0.257043783	0.228861468	0.343294468
Amazona_viridigenalis	58639859108	0.207958604	0.208286797	0.177777758	0.234742938
Amazona_vittata	326098602.3	0	0.114998774	0	0.500000015
Amazona_xantholora	39037853219	0.208504285	0.208653959	0.189324747	0.230131252
Amazonetta_brasiliensis	8.52627E+12	0.145455942	0.145463115	0.143887487	0.14719129
Amblycercus_holosericeus	8.97346E+11	0.139926761	0.140061175	0.136008746	0.144159063
Amblyornis_flavifrons	0
Amblyornis_inornata	772602100.4	0	0.006666525	0	0.111106997
Amblyornis_macgregoriae	1.25124E+11	0.071602039	0.072127029	0.063591297	0.081199455
Amblyornis_subalaris	18468919894	0.036652511	0.037885323	0.027476485	0.052828378
Amblyospiza_albifrons	3.48275E+12	0.076185378	0.076079054	0.0734715	0.078033394
Amblyramphus_holosericeus	1.39089E+12	0.102551347	0.102566239	0.097600334	0.106426961
Ammodramus_aurifrons	2.80428E+11	0.105372333	0.106030585	0.099382093	0.115279035
Ammodramus_humeralis	6.07312E+12	0.130546595	0.130478912	0.128285927	0.132652515
Ammodramus_savannarum	5.93519E+12	0.193756918	0.193633246	0.189188698	0.197413395
Ammomanes_cinctura	6.39357E+12	0.156759391	0.156705191	0.155040912	0.157873722
Ammomanes_deserti	1.08948E+13	0.175540119	0.175523298	0.174487306	0.17661321
Ammomanes_phoenicura	1.40254E+12	0.229960808	0.230277725	0.225359597	0.235138666
Ammomanopsis_grayi	1.82286E+11	0.027038654	0.027328296	0.024387375	0.031192142
Ammonastes_pelzelni	41337465814	0.070517896	0.070282139	0.055989685	0.085007429
Ammoperdix_griseogularis	2.46924E+12	0.137318375	0.137168341	0.134530604	0.139785648
Ammoperdix_heyi	1.55981E+12	0.173719472	0.173779277	0.171471917	0.176366129
Ammospiza_leconteii	4.12406E+12	0.141504506	0.141568929	0.139504187	0.143757561
Ampeliceps_coronatus	1.06169E+12	0.292412721	0.292350275	0.285094223	0.297267862
Ampelioides_tschudii	88445765983	0.082601288	0.082617184	0.068147947	0.096088581
Ampelion_rubrocristatus	25793792725	0.188883784	0.188843852	0.149075594	0.225314804
Ampelion_rufaxilla	1851751097	0.270155152	0.258355849	0.133580636	0.403697925
Ampelornis_griseiceps	7961112612	0.311760959	0.31295494	0.24722508	0.38193459
Amphilais_seebohmi	2.89809E+11	0.037380569	0.037352758	0.032835675	0.042046341
Amphispiza_bilineata	1.78624E+12	0.182845435	0.182734668	0.179007398	0.187125517
Amphispiza_quinquestriata	55875771451	0.208767677	0.209992942	0.189993769	0.233092872
Amytornis_ballarae	58341331775	0.023422748	0.023560215	0.019287509	0.028937199
Amytornis_barbatus	56813515157	0.008132746	0.007661784	0.004066863	0.010859894
Amytornis_dorotheae	74999914457	0.029272266	0.029719997	0.024888678	0.035690469
Amytornis_goyderi	2.27418E+11	0.005105354	0.004908127	0.00340814	0.006146028
Amytornis_housei	31532178861	0.056626329	0.056101133	0.042781721	0.067180202
Amytornis_merrotsyi	43295522567	0.021977311	0.022372473	0.012660737	0.032112096
Amytornis_modestus	2.63018E+11	0.005110455	0.005129405	0.003700827	0.006685549
Amytornis_purnelli	6.54465E+11	0.012355458	0.012316019	0.010917207	0.01369059
Amytornis_striatus	9.13155E+11	0.028587889	0.028571953	0.026541241	0.030628684
Amytornis_textilis	1.07525E+11	0.042331031	0.042177453	0.034502575	0.050511145
Amytornis_woodwardi	5269342570	0.063455201	0.067756373	0.039262906	0.103570787
Anabacerthia_amaurotis	4.05114E+11	0.198795265	0.198606942	0.188859321	0.207921239
Anabacerthia_lichtensteini	5.64477E+11	0.305819488	0.305297019	0.295256934	0.314471035
Anabacerthia_ruficaudata	4.14343E+12	0.049807567	0.049758498	0.047984049	0.051571616
Anabacerthia_striaticollis	58387310940	0.14854352	0.147863708	0.130214794	0.164697586
Anabacerthia_variegaticeps	1.08522E+11	0.16893382	0.169017634	0.15452805	0.185020847
Anabathmis_hartlaubii	62655200.1	0	0.34	0	1
Anabathmis_newtonii	838865503.4	0.333349146	0.326474796	0.204710288	0.469141944
Anabathmis_reichenbachii	2.20685E+12	0.054745534	0.054778554	0.052537313	0.057311575
Anabazenops_dorsalis	3.54187E+11	0.028283869	0.027994295	0.02392243	0.032100605
Anabazenops_fuscus	1.33931E+11	0.336838504	0.336365044	0.315089309	0.35600493
Anairetes_alpinus	84569700.12	1	0.89	0	1
Anairetes_flavirostris	1.77382E+11	0.309561637	0.309084636	0.298443499	0.318371406
Anairetes_nigrocristatus	17945849393	0.378490137	0.381497713	0.352212937	0.423605347
Anairetes_parulus	1.23357E+12	0.217698698	0.217940528	0.213958685	0.221618498
Anairetes_reguloides	84084644249	0.073965724	0.073561219	0.064824249	0.081975999
Anaplectes_jubaensis	30513918329	0.274693353	0.277024355	0.239567623	0.308868733
Anaplectes_leuconotos	3.16849E+12	0.112814736	0.112787005	0.109974101	0.115447037
Anaplectes_rubriceps	3.06187E+12	0.049067104	0.049100583	0.047583021	0.050560361
Anarhynchus_frontalis	5600818594	0.354618635	0.353489915	0.285944743	0.423312148
Anas_acuta	4.98272E+13	0.131605252	0.131599706	0.13077423	0.132335328
Anas_albogularis	3237280584	0.211824101	0.218609345	0.110206891	0.34414308
Anas_andium	30715433695	0.34042794	0.341890099	0.305502427	0.377579262
Anas_bahamensis	2.75991E+12	0.136593646	0.136511163	0.133436207	0.139272781
Anas_bernieri	26106058306	0.136230327	0.135350858	0.110526867	0.167875708
Anas_capensis	3.98078E+12	0.070856664	0.070776296	0.068826571	0.072441954
Anas_castanea	3.11019E+12	0.082437248	0.082482381	0.080488362	0.084612167
Anas_chlorotis	56604960140	0.280634609	0.280216455	0.257622664	0.303963997
Anas_crecca	5.45713E+13	0.152482825	0.15256263	0.151640674	0.15364759
Anas_eatoni	0
Anas_erythrorhyncha	1.07409E+13	0.060149768	0.060110108	0.058975141	0.061196655
Anas_flavirostris	3.40308E+12	0.129093899	0.129131243	0.126585739	0.131569478
Anas_fulvigula	1.45051E+12	0.255185945	0.254815138	0.250238833	0.259708912
Anas_georgica	3.80927E+12	0.133587266	0.133613821	0.131569304	0.135809251
Anas_gibberifrons	7.62801E+11	0.113889791	0.113981944	0.10979743	0.119594755
Anas_gracilis	8.40358E+12	0.06029075	0.06033264	0.05937279	0.06149148
Anas_laysanensis	0
Anas_luzonica	1.04292E+11	0.216940739	0.216427954	0.200165754	0.232148027
Anas_melleri	1.98706E+11	0.042482412	0.042423388	0.036554974	0.048906665
Anas_nesiotis	0
Anas_platyrhynchos	3.20745E+13	0.149574894	0.149612052	0.14834121	0.150747196
Anas_poecilorhyncha	5.22168E+12	0.228740373	0.228177072	0.221550107	0.233056438
Anas_rubripes	6.2487E+12	0.16038522	0.160459848	0.158316791	0.162860005
Anas_sparsa	9.19007E+12	0.081425588	0.081454905	0.080132329	0.082732613
Anas_superciliosa	8.73343E+12	0.067496575	0.067445572	0.066467037	0.068240941
Anas_theodori	2604803800	0.146873192	0.147997665	0.082425404	0.233880609
Anas_undulata	8.45465E+12	0.07949661	0.079473707	0.078199265	0.080676667
Anas_wyvilliana	3687812400	0.522979816	0.529031616	0.436134726	0.608808396
Anas_zonorhyncha	8.72968E+12	0.197927279	0.197865021	0.193621531	0.201509654
Anastomus_lamelligerus	1.3391E+13	0.096687412	0.096670253	0.095056734	0.098138009
Anastomus_oscitans	3.377E+12	0.225824453	0.225873015	0.220225784	0.23064557
Ancistrops_strigilatus	2.44345E+12	0.024594766	0.024626995	0.023355987	0.025965269
Andigena_cucullata	0
Andigena_hypoglauca	5571679300	0.369332816	0.370079063	0.284247444	0.438978866
Andigena_laminirostris	772723997.9	0	0.064441744	0	0.222207031
Andigena_nigrirostris	5016723410	0.202383174	0.200545193	0.134741892	0.270979893
Androdon_aequatorialis	596748902.4	0.142875502	0.18572357	0	0.428626009
Andropadus_importunus	1.33129E+12	0.096993832	0.097012441	0.093391611	0.100187434
Androphobus_viridis	3312257476	0.036157575	0.03659149	0	0.088382878
Anhima_cornuta	9.77029E+12	0.108259057	0.10833132	0.106872192	0.109680689
Anhinga_anhinga	1.36041E+13	0.123146415	0.123164386	0.121844198	0.124214236
Anhinga_melanogaster	6.7546E+12	0.217112073	0.216975754	0.213655926	0.219116686
Anhinga_novaehollandiae	6.77784E+12	0.061047955	0.061028268	0.059915177	0.061971485
Anhinga_rufa	1.77739E+13	0.095995257	0.096027653	0.094883386	0.097096766
Anisognathus_flavinucha	2057449210	0.118986411	0.117420487	0.040057124	0.197599961
Anisognathus_igniventris	0
Anisognathus_lacrymosus	19824401184	0.379486648	0.37707584	0.340700231	0.409932704
Anisognathus_lunulatus	5368024900	0.415057771	0.413995712	0.326736675	0.494699841
Anisognathus_melanogenys	0
Anisognathus_notabilis	1459265991	0.117561571	0.114066042	0.027895646	0.235231725
Anisognathus_somptuosus	30930187350	0.143489417	0.140840125	0.115910449	0.162603756
Anodorhynchus_hyacinthinus	5.69051E+11	0.084697865	0.084911163	0.079832778	0.09138802
Anodorhynchus_leari	3380455607	0.199978843	0.205470781	0.124969216	0.299959686
Anomalospiza_imberbis	1.35887E+12	0.074222915	0.074178144	0.071152234	0.077244226
Anopetia_gounellei	27296435818	0.298224647	0.295688501	0.259648134	0.33106278
Anorrhinus_austeni	6.03343E+11	0.273174227	0.272446719	0.264123883	0.279422818
Anorrhinus_galeritus	1.32675E+12	0.101277086	0.100926514	0.096754244	0.10460785
Anorrhinus_tickelli	1.34779E+11	0.279462854	0.280627828	0.262729125	0.299536255
Anser_albifrons	9.79552E+12	0.071647303	0.071651944	0.066339267	0.075921368
Anser_anser	1.82628E+13	0.076818945	0.076616646	0.072768283	0.079856491
Anser_brachyrhynchus	84813501273	0.007457209	0.007514674	0.006770983	0.008525291
Anser_caerulescens	2.17729E+12	0.173202275	0.173103313	0.168808744	0.177825805
Anser_canagicus	1.97267E+11	0.028957178	0.028962104	0.025854735	0.031689511
Anser_cygnoid	3.01129E+12	0.157258533	0.156901012	0.152458182	0.16138652
Anser_erythropus	3.28699E+12	0.055438545	0.055148784	0.05066498	0.059071414
Anser_fabalis	1.15281E+13	0.007424784	0.007429223	0.00711501	0.007710389
Anser_indicus	3.83093E+12	0.175623491	0.175620669	0.171574766	0.180395308
Anser_rossii	0
Anseranas_semipalmata	1.28282E+12	0.069011283	0.068888927	0.066248141	0.070936925
Anthipes_monileger	8.49511E+11	0.276916894	0.276686506	0.268840939	0.282721656
Anthipes_solitaris	1.50153E+11	0.117597673	0.118007106	0.107074969	0.129602593
Anthobaphes_violacea	88638696224	0.339385015	0.338579243	0.316086518	0.364702247
Anthocephala_floriceps	85721602.95	1	0.69	0	1
Anthochaera_carunculata	2.15678E+12	0.102755683	0.102666582	0.099734977	0.106252732
Anthochaera_chrysoptera	5.59729E+11	0.162357692	0.162752108	0.156560082	0.170057019
Anthochaera_lunulata	2.33467E+11	0.128764893	0.128622729	0.115563272	0.139686723
Anthochaera_paradoxa	44473327713	0.062549185	0.061627354	0.044931268	0.077509147
Anthochaera_phrygia	2.79671E+11	0.186984607	0.187037498	0.176796046	0.197430855
Anthornis_melanocephala	272914701.7	0.195461078	0.25008515	0	0.657124385
Anthornis_melanura	2.00372E+11	0.238603051	0.238184346	0.226143656	0.249541855
Anthoscopus_caroli	4.18831E+12	0.048016697	0.048068314	0.046611987	0.049358096
Anthoscopus_flavifrons	7.51172E+11	0.10851829	0.108700808	0.104498278	0.114077344
Anthoscopus_minutus	1.70432E+12	0.060077066	0.060123092	0.057852079	0.062946254
Anthoscopus_musculus	1.06874E+12	0.144593931	0.144338004	0.138757769	0.149330316
Anthoscopus_parvulus	1.95847E+12	0.105412456	0.105417938	0.102365011	0.108676923
Anthoscopus_punctifrons	2.41798E+12	0.150882142	0.150787101	0.147492808	0.153948266
Anthoscopus_sylviella	1.56718E+11	0.08596024	0.085954188	0.076600492	0.095607177
Anthracoceros_albirostris	2.96334E+12	0.182097237	0.181533543	0.174325838	0.18757676
Anthracoceros_coronatus	6.99307E+11	0.280263841	0.280455858	0.272107139	0.289748669
Anthracoceros_malayanus	4.63063E+11	0.103862255	0.103370581	0.096566841	0.110097524
Anthracoceros_marchei	9652217623	0.076392725	0.077543161	0.041515558	0.123844786
Anthracoceros_montani	170798799.9	0	0.035000001	0	0.500000013
Anthracothorax_aurulentus	6673875170	0.335242273	0.340053687	0.267642959	0.415799519
Anthracothorax_dominicus	44075203227	0.312910756	0.31170549	0.278869417	0.338503743
Anthracothorax_mango	9886792769	0.16594967	0.166449099	0.123286577	0.205842435
Anthracothorax_nigricollis	8.58508E+12	0.088551624	0.088578594	0.086878961	0.089872114
Anthracothorax_prevostii	6.54131E+11	0.090617786	0.090944342	0.085828075	0.097639312
Anthracothorax_veraguensis	3500457097	0.267217343	0.259155481	0.194339632	0.335255892
Anthracothorax_viridigula	5.5148E+11	0.078864104	0.078881703	0.074025724	0.082970403
Anthracothorax_viridis	0
Anthreptes_anchietae	4.51868E+11	0.03964348	0.039782392	0.036272255	0.043555518
Anthreptes_aurantius	1.73015E+12	0.082485669	0.082444999	0.079727444	0.084931014
Anthreptes_gabonicus	8.08787E+11	0.203697086	0.204060199	0.196604476	0.210461977
Anthreptes_griseigularis	93026752660	0.085647371	0.086485603	0.070964008	0.101766335
Anthreptes_longuemarei	5.26554E+12	0.072004542	0.072032363	0.070451589	0.073550189
Anthreptes_malacensis	2.1018E+12	0.115946013	0.115801604	0.111258442	0.120160894
Anthreptes_neglectus	2.4984E+11	0.088326832	0.088841235	0.079568163	0.09808778
Anthreptes_orientalis	1.93064E+12	0.136617838	0.136835544	0.133144688	0.141296618
Anthreptes_rectirostris	4.44437E+11	0.276204159	0.276102489	0.265546872	0.285434014
Anthreptes_reichenowi	4.20529E+11	0.08998324	0.089968803	0.084895935	0.095701819
Anthreptes_rhodolaemus	3.34178E+11	0.091590647	0.091318137	0.083573763	0.099137097
Anthreptes_rubritorques	512621102.4	0	0.018328963	0	0.166618782
Anthreptes_seimundi	2.06974E+12	0.112158915	0.112276394	0.108963679	0.115076053
Anthreptes_simplex	1.03749E+12	0.085608336	0.0854779	0.080887307	0.089509076
Anthreptes_tephrolaemus	2.46339E+12	0.071773441	0.071880943	0.069470267	0.074217952
Anthropoides_paradiseus	8.51806E+11	0.1583876	0.158362284	0.149953829	0.165594869
Anthropoides_virgo	1.0962E+13	0.076200934	0.075966985	0.07404516	0.077614207
Anthus_antarcticus	0
Anthus_bogotensis	1.4231E+11	0.260095257	0.260806046	0.231242567	0.288079963
Anthus_brachyurus	1.28592E+12	0.026696018	0.026659343	0.023856477	0.028998161
Anthus_caffer	7.39795E+11	0.101484059	0.101377295	0.095670455	0.106013773
Anthus_campestris	1.89928E+13	0.166903796	0.166857338	0.165351121	0.168101943
Anthus_cervinus	1.46835E+13	0.108833258	0.108791413	0.105540761	0.11179682
Anthus_chacoensis	3.45946E+11	0.120041226	0.119952606	0.110270397	0.126000557
Anthus_correndera	3.22428E+12	0.088779477	0.088765691	0.085918704	0.09127564
Anthus_crenatus	2.7123E+11	0.065304326	0.065179575	0.057334142	0.072021929
Anthus_furcatus	1.56051E+12	0.086448818	0.086439301	0.082025298	0.090144625
Anthus_godlewskii	4.44354E+12	0.133448676	0.133455233	0.130136292	0.136926251
Anthus_gustavi	4.61645E+12	0.044713643	0.044747816	0.043917098	0.045763653
Anthus_gutturalis	685020492.4	0	0.025002609	0	0.125032317
Anthus_hellmayri	6.30531E+11	0.127156164	0.126602423	0.11990009	0.132938303
Anthus_hodgsoni	1.5964E+13	0.113214781	0.113326532	0.109172685	0.116963699
Anthus_hoeschi	5972336276	0.050046436	0.053871854	0.012466361	0.112637896
Anthus_leucophrys	8.01165E+12	0.051978718	0.052103698	0.050550591	0.053814322
Anthus_lineiventris	1.52901E+12	0.053182396	0.053172749	0.050612221	0.056131208
Anthus_lutescens	7.0425E+12	0.093367043	0.093258486	0.090609694	0.095629682
Anthus_melindae	40972260093	0.160554732	0.161907542	0.134652792	0.196479082
Anthus_nattereri	70553089543	0.064245454	0.065051397	0.051650652	0.081831521
Anthus_novaeseelandiae	4.24202E+12	0.008219375	0.00821723	0.007703555	0.008865469
Anthus_nyassae	2.49734E+12	0.033439436	0.033465958	0.031754596	0.035109033
Anthus_pallidiventris	4.33605E+11	0.017043614	0.017035512	0.014389528	0.019524154
Anthus_peruvianus	48879883245	0.043703046	0.044354281	0.035627168	0.055919176
Anthus_petrosus	3.32486E+11	0.314097807	0.313544241	0.302539526	0.321822614
Anthus_pratensis	1.0742E+13	0.105857578	0.105513247	0.101385268	0.109864434
Anthus_richardi	1.68445E+11	0.001541795	0.001657746	0.000619723	0.003165052
Anthus_roseatus	1.28322E+12	0.161608676	0.161621278	0.158053439	0.165608049
Anthus_rubescens	1.93316E+13	0.074353267	0.073965604	0.070294841	0.077077865
Anthus_rufulus	2.98324E+12	0.137557504	0.137858378	0.13249616	0.14198022
Anthus_similis	3.87509E+12	0.123290322	0.123430676	0.120766893	0.126349903
Anthus_sokokensis	2281029895	0.150102503	0.144529459	0.03755805	0.257559088
Anthus_spinoletta	5.37104E+12	0.219916706	0.219735667	0.217331811	0.221729309
Anthus_spragueii	1.25622E+12	0.144636998	0.144594243	0.13913061	0.149666151
Anthus_sylvanus	1.37299E+11	0.219400333	0.218517044	0.199546201	0.237484227
Anthus_trivialis	2.06759E+13	0.115535299	0.11561643	0.112401316	0.118748315
Anthus_vaalensis	3.81701E+12	0.056258654	0.056350625	0.054636224	0.058030507
Antigone_antigone	0
Antigone_canadensis	0
Antigone_rubicunda	0
Antigone_vipio	0
Antilophia_galeata	5.6318E+11	0.117033314	0.117048631	0.110305894	0.123852896
Antrostomus_arizonae	3.42131E+11	0.324804762	0.32491424	0.315433156	0.336551269
Antrostomus_badius	51684514209	0.167395348	0.167895822	0.153207446	0.185179276
Antrostomus_carolinensis	2.34888E+12	0.214410138	0.214584924	0.207717522	0.222032578
Antrostomus_cubanensis	1.02117E+11	0.253431526	0.253210624	0.239528829	0.267938652
Antrostomus_ekmani	9669922795	0.260523926	0.257741886	0.214055576	0.29858046
Antrostomus_noctitherus	81641501.21	0	0.1	0	1
Antrostomus_ridgwayi	5.12631E+11	0.230113911	0.229854921	0.223219452	0.236988001
Antrostomus_rufus	4.86372E+12	0.174743609	0.174790694	0.172254543	0.177319928
Antrostomus_salvini	33093180717	0.229513381	0.228483084	0.194404556	0.258137093
Antrostomus_saturatus	1101764411	0	0.022305603	0	0.153836687
Antrostomus_sericocaudatus	6.41241E+11	0.12945471	0.129309459	0.124266371	0.134587989
Antrostomus_vociferus	2.40266E+12	0.234840054	0.234889281	0.231356638	0.238894279
Anumara_forbesi	17850363017	0.506509444	0.507227823	0.444164617	0.562894624
Anumbius_annumbi	2.23446E+12	0.120393254	0.12051093	0.116998167	0.124493584
Anurophasis_monorthonyx	942083696.5	0	0.004546039	0	0.090920076
Apalharpactes_mackloti	23315561510	0.116279282	0.117523442	0.095349675	0.144978169
Apalharpactes_reinwardtii	1363106391	0.062493069	0.052499267	0	0.125064042
Apalis_alticola	16354806882	0.265732444	0.263323862	0.210855453	0.315268369
Apalis_argentea	6000856790	0.25714043	0.249725815	0.157162806	0.321834685
Apalis_bamendae	3922662214	0.130358217	0.132136734	0.043455153	0.23911862
Apalis_binotata	1.44604E+11	0.080081875	0.080408953	0.072446893	0.093136306
Apalis_chapini	6201615597	0.096083148	0.099942364	0.04115025	0.150899213
Apalis_chariessa	3144641398	0.108128005	0.114874554	0.054020937	0.203418274
Apalis_chirindensis	5811304406	0.034744626	0.033317026	0	0.069283206
Apalis_cinerea	3.79805E+11	0.144411987	0.144183842	0.135455094	0.155242391
Apalis_flavida	4.85817E+12	0.084140202	0.084168198	0.082549646	0.086036985
Apalis_flavigularis	248000399.7	0	0.093330176	0	0.666035214
Apalis_flavocincta	9.11996E+11	0.159432385	0.159505671	0.15418192	0.164989698
Apalis_goslingi	7.76113E+11	0.083028739	0.083007336	0.07891815	0.087370398
Apalis_jacksoni	1.02752E+11	0.243495005	0.244665565	0.224079869	0.267532898
Apalis_kaboboensis	256647192.7	0	0.110010738	0	0.508373947
Apalis_karamojae	11574290215	0.096327648	0.100909896	0.059293959	0.144654462
Apalis_melanocephala	3.73153E+11	0.125234457	0.125778391	0.11742291	0.132989641
Apalis_nigriceps	6.76868E+11	0.168656167	0.16882052	0.163680214	0.175960862
Apalis_personata	58339004144	0.295440753	0.295551241	0.270592365	0.319642491
Apalis_porphyrolaema	53347129278	0.305997809	0.306016432	0.278299823	0.334985725
Apalis_ruddi	1.65825E+11	0.114892536	0.114844251	0.103170949	0.126085244
Apalis_rufogularis	1.80778E+12	0.100362933	0.100367646	0.096948907	0.103295475
Apalis_sharpii	3.81097E+11	0.261588176	0.261824045	0.253493386	0.271103432
Apalis_thoracica	1.2264E+12	0.093756583	0.093725258	0.0904143	0.097355344
Apaloderma_aequatoriale	6.32012E+11	0.075766009	0.075971791	0.072281906	0.079690995
Apaloderma_narina	1.03933E+13	0.073182488	0.073184852	0.071777204	0.074407228
Apaloderma_vittatum	2.34343E+11	0.152663125	0.152655723	0.143810517	0.162861115
Apalopteron_familiare	0
Aphanapteryx_bonasia	407325599.3	0.546630756	0.500561421	0.349128803	0.669521143
Aphanotriccus_audax	1.33035E+11	0.428291897	0.42870641	0.41370828	0.444844728
Aphanotriccus_capitalis	5266888890	0.020397345	0.027247555	0	0.064104997
Aphantochroa_cirrochloris	3.03193E+11	0.371232226	0.371725799	0.358559407	0.386195962
Aphelocephala_leucopsis	3.44736E+12	0.037638052	0.037643199	0.036482615	0.038717603
Aphelocephala_nigricincta	1.62102E+12	0.013530327	0.01356433	0.012723748	0.014574165
Aphelocephala_pectoralis	2.31949E+11	0.004006524	0.004059601	0.002560361	0.006085559
Aphelocoma_californica	1.63119E+12	0.243866142	0.24397914	0.240051361	0.248111681
Aphelocoma_ultramarina	41896865507	0.456728492	0.459427504	0.421971433	0.49638889
Aphelocoma_unicolor	24726820485	0.265770716	0.265188846	0.232295522	0.297518616
Aphelocoma_wollweberi	1.53666E+11	0.246592686	0.246498994	0.231901938	0.259574277
Aphrastura_spinicauda	3.91774E+11	0.157819736	0.157838809	0.150012575	0.165787084
Aphrodroma_brevirostris	4093579796	0.199907289	0.198711282	0.136305938	0.245841199
Aplonis_atrifusca	2206113104	0	0.020723902	0	0.096801274
Aplonis_brunneicapillus	9699810067	0.024211685	0.025844407	0.006709977	0.057100886
Aplonis_cantoroides	8.02941E+11	0.026706272	0.026667191	0.024095887	0.029313143
Aplonis_cinerascens	0
Aplonis_corvina	0
Aplonis_crassa	3262964188	0.04459983	0.040813448	0	0.097025256
Aplonis_dichroa	2751500012	0.375477248	0.378521473	0.285986005	0.457751715
Aplonis_grandis	25757878747	0.030768266	0.030795173	0.014910159	0.045966628
Aplonis_insularis	380960595.6	0	0.001496349	0	0
Aplonis_magna	2293571209	0.174364306	0.176437678	0.112300198	0.257121084
Aplonis_metallica	7.40107E+11	0.064407351	0.06449734	0.061013346	0.067856351
Aplonis_minor	2.36305E+11	0.130755108	0.131056789	0.12202311	0.140071051
Aplonis_mysolensis	58776184567	0.080978452	0.080784979	0.068486195	0.093454433
Aplonis_mystacea	69314159097	0.025835719	0.026146724	0.018479612	0.034995181
Aplonis_opaca	0
Aplonis_panayensis	2.08071E+12	0.082800393	0.082974718	0.079746442	0.086601226
Aplonis_pelzelni	0
Aplonis_santovestris	0
Aplonis_striata	12779782931	0.053568524	0.053554903	0.030881214	0.079215518
Aplonis_tabuensis	18073767205	0.111998549	0.1125691	0.097523484	0.132026949
Aplonis_ulietensis	0
Aplonis_zelandica	7591022376	0.105220471	0.105792718	0.078384857	0.142247686
Aplopelia_larvata	6.49004E+11	0.141805723	0.141979299	0.136570414	0.147964997
Aprosmictus_erythropterus	2.59481E+12	0.040616382	0.040537881	0.038799864	0.041894802
Aprosmictus_jonquillaceus	26245526997	0.161377247	0.162302956	0.134974546	0.19564076
Aptenodytes_patagonicus	0
Apteryx_australis	5611477589	0.032340154	0.037518469	0.010660795	0.080096638
Apteryx_haastii	24126101921	0.085696492	0.087315973	0.06849464	0.113946154
Apteryx_mantelli	30700791001	0.233732511	0.232699763	0.201163764	0.269396417
Apteryx_rowi	54784000.87	0	0.04	0	1
Apus_acuticauda	13622592760	0.294633849	0.293691752	0.231454793	0.349210192
Apus_affinis	2.15081E+13	0.128767038	0.128780744	0.127696334	0.129928563
Apus_alexandri	2141503309	0.339144046	0.334023987	0.238409381	0.450278256
Apus_apus	3.25634E+13	0.101979013	0.101769266	0.099378256	0.104141301
Apus_balstoni	3.15552E+11	0.059102031	0.059061636	0.05402815	0.063820567
Apus_barbatus	1.04637E+12	0.090360582	0.090534341	0.086280382	0.095391553
Apus_batesi	1.08709E+11	0.108118892	0.108336109	0.095811235	0.121484307
Apus_berliozi	1.60564E+11	0.181960557	0.182196147	0.169909199	0.19197484
Apus_bradfieldi	8.73122E+11	0.027970513	0.028026024	0.025842021	0.030326965
Apus_caffer	1.19357E+13	0.099636403	0.099635864	0.09823134	0.101065607
Apus_horus	1.84393E+12	0.097623359	0.097572094	0.094443351	0.100576055
Apus_niansae	3.79309E+11	0.166858694	0.166982845	0.158941267	0.176362034
Apus_nipalensis	4.73349E+12	0.198222986	0.198372673	0.195822934	0.201404622
Apus_pacificus	9.65689E+12	0.169720259	0.16977016	0.167219008	0.17245985
Apus_pallidus	5.00118E+12	0.128939281	0.128977316	0.126547835	0.131464685
Apus_sladeniae	427229907	0.199701381	0.147824478	0	0.399751912
Apus_unicolor	97842199.1	0	0.267052314	0	0.650137669
Aquila_adalberti	1.22201E+11	0.30978817	0.310811069	0.292136434	0.329091478
Aquila_africana	1.75551E+12	0.1286619	0.128849144	0.124987777	0.132247604
Aquila_audax	7.64605E+12	0.051168527	0.051188593	0.050323262	0.052125207
Aquila_chrysaetos	3.72515E+13	0.140588173	0.140609034	0.139477261	0.141736407
Aquila_fasciata	5.73292E+12	0.251754526	0.251724356	0.248651361	0.254530869
Aquila_gurneyi	5.52931E+11	0.041607032	0.041522372	0.037877306	0.045157102
Aquila_heliaca	1.22562E+13	0.078215418	0.078321808	0.074549872	0.081909513
Aquila_nipalensis	1.66708E+13	0.115791728	0.115784083	0.114573026	0.116867021
Aquila_rapax	1.72508E+13	0.094226832	0.094092613	0.0919722	0.095750996
Aquila_spilogaster	1.18287E+13	0.056132969	0.055990186	0.054105302	0.057747655
Aquila_verreauxii	3.58643E+12	0.099405524	0.099381127	0.097534112	0.101170949
Ara_ambiguus	99457431400	0.100198335	0.099923549	0.086994945	0.112087069
Ara_ararauna	6.14711E+12	0.066396681	0.066366766	0.065099825	0.067486456
Ara_chloropterus	7.85932E+12	0.0733644	0.073321171	0.072283709	0.074754983
Ara_glaucogularis	27634504720	0.050362857	0.049749214	0.029867817	0.075035923
Ara_macao	6.61515E+12	0.066676536	0.066715906	0.065162655	0.068070929
Ara_militaris	3.65665E+11	0.121922925	0.122073149	0.116096145	0.128031702
Ara_rubrogenys	4239865685	0.394377162	0.392880418	0.307853786	0.480930673
Ara_severus	5.32619E+12	0.063885	0.063842311	0.062224071	0.065117674
Ara_tricolor	1.00061E+11	0.250164246	0.250123126	0.234195659	0.267301271
Arachnothera_affinis	3418685207	0.100365106	0.11405916	0.075248468	0.163671008
Arachnothera_chrysogenys	1.16674E+12	0.082228838	0.082285815	0.07933599	0.085135788
Arachnothera_clarae	1.56287E+11	0.18491385	0.185303149	0.172655934	0.197468725
Arachnothera_crassirostris	8.86374E+11	0.071793703	0.071886375	0.067907003	0.075776961
Arachnothera_dilutior	4142956910	0.10200718	0.102601747	0.040750653	0.173912965
Arachnothera_flammifera	87319862884	0.174766332	0.173993841	0.160044082	0.186063788
Arachnothera_flavigaster	1.1474E+12	0.103363896	0.103570606	0.099498198	0.108414955
Arachnothera_hypogrammica	0
Arachnothera_juliae	29299060328	0.090702413	0.091085551	0.071610597	0.114101319
Arachnothera_longirostra	2.01003E+12	0.189113234	0.18902923	0.18404309	0.193356346
Arachnothera_magna	1.90698E+12	0.263047334	0.263028378	0.258238714	0.268886192
Arachnothera_modesta	9.83958E+11	0.086738434	0.086867831	0.083107926	0.091798104
Arachnothera_robusta	6.16506E+11	0.095342882	0.095521007	0.090494408	0.10071263
Aramides_axillaris	3.60442E+11	0.188691184	0.189019472	0.180923092	0.197493907
Aramides_cajaneus	1.32474E+13	0.116853827	0.116847808	0.115672565	0.118334483
Aramides_calopterus	6.11001E+11	0.014798778	0.014859027	0.012135753	0.017462858
Aramides_mangle	7.43229E+11	0.327885539	0.327827393	0.319638728	0.337909571
Aramides_saracura	9.07474E+11	0.193395647	0.193816419	0.187695467	0.199163143
Aramides_wolfi	1.08068E+11	0.123278422	0.124535217	0.10925834	0.144297474
Aramides_ypecaha	3.63033E+12	0.110443327	0.110399553	0.10728338	0.112862022
Aramidopsis_plateni	47618648807	0.095813792	0.096782853	0.078140695	0.114866678
Aramus_guarauna	1.18902E+13	0.133121102	0.13320782	0.131975695	0.134413037
Aratinga_auricapillus	62930429671	0.095301563	0.094610498	0.076937294	0.112651171
Aratinga_jandaya	4.37936E+11	0.250373732	0.250620345	0.242660792	0.260269106
Aratinga_maculata	17857436082	0.074248719	0.073305468	0.047096785	0.111175827
Aratinga_nenday	2.58478E+11	0.058061399	0.058166702	0.051526901	0.06472949
Aratinga_solstitialis	1.53717E+11	0.056879267	0.056871571	0.047956922	0.064988609
Aratinga_weddellii	2.11972E+12	0.025989785	0.025995821	0.024353985	0.027688224
Arborophila_ardens	0
Arborophila_atrogularis	2.47595E+11	0.2338844	0.234033884	0.223051048	0.248238165
Arborophila_brunneopectus	4.01465E+11	0.28463565	0.284539634	0.273990829	0.295883772
Arborophila_cambodiana	4534235194	0.129673512	0.132266988	0.07406052	0.203814575
Arborophila_campbelli	3935567800	0.043476471	0.048700544	0.010320412	0.086988353
Arborophila_charltonii	72632993870	0.1017377	0.102125645	0.08601011	0.117823888
Arborophila_chloropus	3.91337E+11	0.278533758	0.278225203	0.26652153	0.290146557
Arborophila_davidi	0
Arborophila_graydoni	2393228009	0.03570483	0.028928271	0	0.090194651
Arborophila_hyperythra	32157929642	0.121383633	0.122099588	0.105299783	0.141374702
Arborophila_javanica	19501627582	0.093923505	0.095193841	0.067598654	0.122299989
Arborophila_mandellii	20839919399	0.376238389	0.374487036	0.315970041	0.424070073
Arborophila_orientalis	1360560605	0.062513569	0.061881919	0	0.249997596
Arborophila_rolli	18266573526	0.115822239	0.118225679	0.097058004	0.144007709
Arborophila_rubrirostris	15323273285	0.105447993	0.103126197	0.078367723	0.131177948
Arborophila_rufipectus	0
Arborophila_rufogularis	5.76287E+11	0.260203371	0.260685482	0.251126982	0.269256809
Arborophila_sumatrana	18523623307	0.041690655	0.043903756	0.023159345	0.064843552
Arborophila_tonkinensis	20961923798	0.357790142	0.358443003	0.310146859	0.40566085
Arborophila_torqueola	16073351386	0.20370394	0.204191759	0.154980854	0.259996841
Arcanator_orostruthus	1274334897	0.13329212	0.106658364	0	0.266612806
Archboldia_papuensis	4442488510	0.018841714	0.015484072	0	0.067152844
Archilochus_alexandri	1.65137E+12	0.232712613	0.232823513	0.228660409	0.236771819
Archilochus_colubris	3.52527E+12	0.208436071	0.208632534	0.204434862	0.212870698
Ardea_alba	6.37148E+13	0.147578484	0.147570249	0.146867694	0.148342776
Ardea_brachyrhyncha	1.17537E+13	0.101278945	0.101334354	0.099998191	0.102887313
Ardea_cinerea	5.07903E+13	0.161387044	0.161377772	0.160405438	0.162292789
Ardea_cocoi	1.44811E+13	0.116094871	0.116135479	0.11512285	0.117172586
Ardea_goliath	1.74289E+13	0.104003043	0.103973078	0.102882696	0.105033074
Ardea_herodias	1.42539E+13	0.183343255	0.183521777	0.182146164	0.185589186
Ardea_humbloti	1.41578E+11	0.098810127	0.098789726	0.090025293	0.108108744
Ardea_insignis	35900284542	0.225506967	0.227252465	0.190336114	0.269899456
Ardea_intermedia	7.92535E+12	0.240413788	0.2404727	0.237102256	0.24268787
Ardea_melanocephala	1.90325E+13	0.092173018	0.092212263	0.09110097	0.093258839
Ardea_pacifica	6.9064E+12	0.026339972	0.026341076	0.025511687	0.027070246
Ardea_plumifera	5.30868E+12	0.059107312	0.05909995	0.05781217	0.060466252
Ardea_purpurea	3.29742E+13	0.162957836	0.16293761	0.161738437	0.164219851
Ardea_sumatrana	1.67614E+12	0.102559495	0.102670233	0.100345307	0.105502372
Ardenna_bulleri	4273765338	0.198413489	0.199757571	0.155291547	0.249754533
Ardenna_carneipes	14741574145	0.13272305	0.134244188	0.117200069	0.153569687
Ardenna_creatopus	0
Ardenna_gravis	2247278884	0.234365578	0.23197906	0.188494663	0.272339796
Ardenna_grisea	16465437297	0.076886822	0.076315305	0.056405297	0.100124659
Ardenna_tenuirostris	1605094547	0.084492375	0.086280986	0.03813684	0.136716097
Ardeola_bacchus	7.76298E+12	0.28265168	0.28264018	0.279269497	0.2857549
Ardeola_grayii	3.92953E+12	0.243300317	0.243215301	0.240115592	0.246000243
Ardeola_idae	3.44153E+12	0.041800984	0.041752265	0.040147473	0.043424212
Ardeola_ralloides	1.97181E+13	0.103925834	0.103976719	0.102984193	0.104953606
Ardeola_rufiventris	5.52608E+12	0.05135598	0.051278436	0.049823974	0.052519876
Ardeola_speciosa	5.86068E+11	0.185552173	0.185290262	0.178268398	0.191661323
Ardeotis_arabs	1.57603E+11	0.183138394	0.18332102	0.172622449	0.198372152
Ardeotis_australis	6.70215E+12	0.023302541	0.023295418	0.022630744	0.023891408
Ardeotis_kori	3.38522E+12	0.068041787	0.068006163	0.065602097	0.069939037
Ardeotis_nigriceps	5.48937E+11	0.126989684	0.12663608	0.119955004	0.133497983
Arenaria_interpres	1.21103E+13	0.154980299	0.154914683	0.153603162	0.156171665
Arenaria_melanocephala	66683885287	0.028810749	0.028599091	0.023568432	0.032796372
Argusianus_argus	1.36057E+12	0.106645779	0.106554135	0.102442179	0.110636951
Argya_altirostris	1.47454E+11	0.093128872	0.093058506	0.082645565	0.103012387
Argya_aylmeri	9.64395E+11	0.107988021	0.10750063	0.10154113	0.112813451
Argya_caudata	1.90331E+12	0.142468502	0.142423426	0.135066325	0.149542019
Argya_earlei	1.01611E+12	0.22975736	0.229905791	0.224433613	0.236148798
Argya_fulva	3.66819E+12	0.19828533	0.198235123	0.196383602	0.200474742
Argya_malcolmi	1.38582E+12	0.164672176	0.164612205	0.157440987	0.17263818
Argya_rubiginosa	1.19083E+12	0.19844624	0.198788869	0.192829042	0.204858338
Argya_squamiceps	1.20951E+12	0.084714319	0.084739364	0.080396617	0.088519194
Argya_subrufa	6197460309	0.270250187	0.273666296	0.182195359	0.378901484
Arizelocichla_chlorigula	20033215106	0.050874151	0.050791676	0.025441568	0.076321417
Arizelocichla_fusciceps	3729935399	0.045452127	0.04636389	0	0.090962084
Arizelocichla_masukuensis	49837713097	0.217042387	0.21541924	0.186505443	0.241638588
Arizelocichla_milanjensis	2111188000	0	0.026927567	0	0.11554333
Arizelocichla_montana	36144145806	0.113198608	0.112668165	0.089649035	0.136857037
Arizelocichla_neumanni	85200198.04	0	0.05	0	1
Arizelocichla_nigriceps	1.35801E+11	0.195790799	0.196589911	0.178214952	0.212931704
Arizelocichla_striifacies	65681282304	0.069838981	0.069065352	0.050391534	0.08605824
Arizelocichla_tephrolaema	16704106732	0.099232068	0.100167784	0.066363634	0.135500416
Arremon_abeillei	41289894072	0.364710154	0.365045157	0.331335556	0.391796138
Arremon_assimilis	1.50029E+11	0.219565526	0.21988697	0.205690556	0.233604338
Arremon_atricapillus	58695897287	0.1828589	0.185075173	0.166768161	0.21618137
Arremon_aurantiirostris	5.38127E+11	0.099287981	0.099518409	0.093419729	0.105929225
Arremon_axillaris	14970641299	0.177159975	0.1782835	0.13990521	0.216980261
Arremon_basilicus	3036990519	0.194467748	0.201930353	0.111073904	0.305565497
Arremon_brunneinucha	3.8932E+11	0.163707349	0.163537939	0.156038931	0.170712338
Arremon_castaneiceps	30489757909	0.092259093	0.092852175	0.073882344	0.111814904
Arremon_costaricensis	3814397189	0.044402862	0.038878079	0	0.088874087
Arremon_crassirostris	1016225607	0	0.038356879	0	0.166867374
Arremon_flavirostris	2.05508E+12	0.144053987	0.144057778	0.140463289	0.14720262
Arremon_franciscanus	47791168084	0.312781222	0.312808562	0.284797674	0.348309496
Arremon_nigriceps	256360698.9	0.166635328	0.189971797	0	0.66654132
Arremon_perijanus	0
Arremon_phaeopleurus	675517698	0.374987503	0.38498717	0.249991666	0.624979178
Arremon_phygas	155471797.9	0	0	0	0
Arremon_schlegeli	1.08162E+11	0.334894529	0.33447468	0.315839524	0.355315466
Arremon_semitorquatus	1.4066E+11	0.298866762	0.299767827	0.282133618	0.320614919
Arremon_taciturnus	4.60123E+12	0.086936185	0.086840701	0.084952598	0.08850583
Arremon_torquatus	52742168327	0.117251325	0.117214597	0.104316558	0.134929993
Arremon_virenticeps	19259710597	0.215602824	0.212985092	0.169837049	0.25316429
Arremonops_chloronotus	1.94101E+11	0.122677539	0.123100147	0.115065408	0.133092937
Arremonops_conirostris	1.05538E+12	0.176787144	0.176732174	0.172107693	0.181277574
Arremonops_rufivirgatus	5.09318E+11	0.208615312	0.208445813	0.20223727	0.214763426
Arremonops_tocuyensis	27977219897	0.30602994	0.307568326	0.268406494	0.347666411
Arses_insularis	1.71318E+11	0.06746167	0.067728813	0.061101585	0.074718825
Arses_kaupi	26885930346	0.099427655	0.10172171	0.079011685	0.126474341
Arses_lorealis	47582900.76	0	0.24	0	1
Arses_telescopthalmus	3.61692E+11	0.037776338	0.038000467	0.033400251	0.041732452
Artamella_viridis	4.10346E+11	0.085905211	0.085990744	0.080858139	0.091898107
Artamus_cinereus	7.18609E+12	0.011582439	0.011592418	0.011081877	0.012175598
Artamus_cyanopterus	3.877E+12	0.063817725	0.063911923	0.062430561	0.065587145
Artamus_fuscus	4.61407E+12	0.246700901	0.246831935	0.240356032	0.252931518
Artamus_insignis	35275907322	0.042499522	0.042215102	0.029950076	0.057618124
Artamus_leucoryn	7.552E+12	0.038901029	0.038920864	0.037709941	0.040283932
Artamus_maximus	2.34526E+11	0.068923827	0.068990964	0.06260437	0.075465978
Artamus_mentalis	15132550402	0.121877991	0.1219554	0.107489019	0.138978701
Artamus_minor	6.46721E+12	0.041038131	0.041045228	0.040261662	0.041926801
Artamus_monachus	1.74398E+11	0.107352354	0.107089315	0.098155653	0.117348572
Artamus_personatus	7.48261E+12	0.013159153	0.013182544	0.012334244	0.014087083
Artamus_superciliosus	7.14467E+12	0.007902758	0.007899229	0.007345249	0.008433002
Artemisiospiza_belli	2.12799E+11	0.307611918	0.306853915	0.297408234	0.317859328
Artemisiospiza_nevadensis	1.37205E+12	0.161271448	0.161685069	0.158205087	0.165818354
Artisornis_metopias	5531816188	0.107727016	0.111728051	0.061438533	0.184667825
Artisornis_moreaui	0
Arundinax_aedon	9.46265E+12	0.131876532	0.131735189	0.127556367	0.136004408
Arundinicola_leucocephala	6.79354E+12	0.136800277	0.136786606	0.135378985	0.138518721
Asarcornis_scutulata	8.14475E+11	0.202128369	0.202123992	0.195468322	0.207484841
Asemospiza_fuliginosa	9.19256E+11	0.275743105	0.27557602	0.268015163	0.283406692
Asemospiza_obscura	1.29283E+12	0.118602711	0.1185546	0.114763631	0.121327368
Ashbyia_lovensis	6.78985E+11	0.005236785	0.005284894	0.00428548	0.006388061
Asio_abyssinicus	0
Asio_capensis	6.09337E+12	0.096518193	0.096505708	0.094492915	0.098038976
Asio_clamator	6.87025E+12	0.091244075	0.091153774	0.088525891	0.093867058
Asio_flammeus	5.71884E+13	0.079374399	0.079276851	0.076037365	0.081584427
Asio_madagascariensis	5.52833E+11	0.080218904	0.080042038	0.075788283	0.084858312
Asio_otus	3.30798E+13	0.160494389	0.160507979	0.159452963	0.161562224
Asio_stygius	4.88591E+12	0.106380976	0.106210345	0.103776415	0.108923378
Aspatha_gularis	14220114507	0.209703136	0.206502205	0.169126763	0.248433042
Asthenes_anthoides	1.1575E+11	0.173417412	0.173491368	0.161739278	0.187499354
Asthenes_arequipae	96131848579	0.194762905	0.19462013	0.182021561	0.204477589
Asthenes_ayacuchensis	0
Asthenes_baeri	1.68291E+12	0.075401037	0.07558712	0.072390392	0.079377138
Asthenes_berlepschi	0
Asthenes_coryi	0
Asthenes_dorbignyi	2.43574E+11	0.257404293	0.257132408	0.249978834	0.265599503
Asthenes_flammulata	24266714614	0.278433614	0.278290426	0.244933659	0.319145617
Asthenes_fuliginosa	31594453126	0.335768843	0.336125302	0.310003337	0.368322415
Asthenes_griseomurina	6081547392	0.39464785	0.400654713	0.330858882	0.479189248
Asthenes_harterti	0
Asthenes_helleri	0
Asthenes_heterura	7596867316	0.27910115	0.279522458	0.204020465	0.34270809
Asthenes_huancavelicae	15322590589	0.748508559	0.746911729	0.712981428	0.781425484
Asthenes_hudsoni	7.73157E+11	0.095754644	0.09553417	0.090005662	0.100413297
Asthenes_humilis	69020102980	0.411911941	0.411979422	0.393333494	0.429249837
Asthenes_luizae	896631899.2	0.182321531	0.211952584	0	0.363744284
Asthenes_maculicauda	6277491881	0.296911965	0.297473366	0.237203441	0.349319862
Asthenes_modesta	1.64636E+12	0.125703248	0.125769166	0.123171912	0.128451558
Asthenes_moreirae	0
Asthenes_ottonis	1503018799	0.61115919	0.602869658	0.444664578	0.722218102
Asthenes_palpebralis	0
Asthenes_perijana	0
Asthenes_pudibunda	3750972919	0.148363469	0.147862874	0.088034307	0.220248081
Asthenes_pyrrholeuca	2.65555E+12	0.085028731	0.08485641	0.082558682	0.086731443
Asthenes_urubambensis	3877410816	0.215662885	0.213884464	0.118459332	0.292388017
Asthenes_usheri	8079151388	0.50536713	0.504794389	0.443534734	0.556995912
Asthenes_vilcabambae	0
Asthenes_virgata	6426101703	0.404071647	0.40443595	0.339268785	0.469940874
Asthenes_wyatti	4.60954E+11	0.245593925	0.245633883	0.239076555	0.250160695
Astrapia_mayeri	1367156610	0	0.013748955	0	0.062501839
Astrapia_nigra	0
Astrapia_rothschildi	597422616.4	0	0.001428799	0	0
Astrapia_splendidissima	0
Astrapia_stephaniae	8532238620	0.039997135	0.038612421	0.004749778	0.075262228
Atalotriccus_pilaris	6.88002E+11	0.204179014	0.204325347	0.198652373	0.211274398
Atelornis_crossleyi	12232296034	0.019686067	0.018090314	0	0.040210991
Atelornis_pittoides	43965661073	0.033558098	0.032903712	0.023333793	0.044778468
Athene_brama	1.40998E+12	0.118536628	0.118378224	0.113202917	0.123126139
Athene_cunicularia	1.3373E+13	0.107023149	0.10672078	0.103367314	0.109302864
Athene_noctua	1.55567E+13	0.073100225	0.073050442	0.071580861	0.074354462
Athene_superciliaris	3.36715E+11	0.092183488	0.091836176	0.085605159	0.097316274
Atimastillas_flavicollis	1.67264E+12	0.078323678	0.07807741	0.073896584	0.081875684
Atimastillas_flavigula	4.39668E+12	0.023468985	0.023480219	0.022420751	0.024513353
Atlapetes_albiceps	18883526701	0.601650734	0.603756753	0.547104809	0.660315424
Atlapetes_albinucha	68785484770	0.231931192	0.23340486	0.215710019	0.252937932
Atlapetes_albofrenatus	938588684.2	0.181485888	0.195153701	0.090600176	0.363063398
Atlapetes_blancae	0
Atlapetes_canigenis	0
Atlapetes_citrinellus	3249501800	0.118575731	0.108812966	0.023782473	0.189960819
Atlapetes_crassus	6511776382	0.236910846	0.233542565	0.144784335	0.296074061
Atlapetes_flaviceps	257048401.8	0	0.160085673	0	0.666251568
Atlapetes_forbesi	0
Atlapetes_fulviceps	4035363297	0.420390067	0.422284433	0.299850516	0.539296872
Atlapetes_fuscoolivaceus	257416503.1	0.333290981	0.199982161	0	0.666653839
Atlapetes_latinuchus	58749383700	0.164615778	0.16506341	0.141285773	0.190094926
Atlapetes_leucopis	0
Atlapetes_leucopterus	1971929595	0.260423497	0.244543842	0.13026236	0.370387288
Atlapetes_melanocephalus	168828199.4	0.49999999	0.365	0	1
Atlapetes_melanolaemus	1655089894	0.049420215	0.062477319	0.049420215	0.149511504
Atlapetes_melanopsis	0
Atlapetes_meridae	0
Atlapetes_nationi	3271067313	0.200499115	0.195216621	0.12522895	0.277685451
Atlapetes_nigrifrons	5154536785	0.098406999	0.099379381	0.049199397	0.163989469
Atlapetes_pallidinucha	1181980895	0.289776934	0.268114349	0.144893628	0.400472391
Atlapetes_paynteri	1026472398	0	0.004166327	0	0.083314961
Atlapetes_personatus	3593585110	0.023797962	0.022143569	0	0.06014664
Atlapetes_pileatus	1.90515E+11	0.321823688	0.321798009	0.309179212	0.33408854
Atlapetes_rufigenis	594624700.2	0.285467454	0.298527739	0.142401417	0.570975104
Atlapetes_rufinucha	2304513791	0.107003264	0.106322036	0.071271171	0.143082023
Atlapetes_schistaceus	6741842118	0.481372814	0.482804304	0.385244848	0.563751835
Atlapetes_seebohmi	856059998.3	0.199946032	0.173985432	0	0.40003392
Atlapetes_semirufus	1618232506	0.210285048	0.217663146	0.105129224	0.368402452
Atlapetes_taczanowskii	0
Atlapetes_terborghi	0
Atlapetes_tricolor	675184701.7	0	0.027463537	0	0.125759514
Atrichornis_clamosus	136203798.9	0	0.177397199	0	0.528450764
Atrichornis_rufescens	6333751212	0.270541262	0.267095839	0.199632574	0.329902905
Attagis_gayi	8.65109E+11	0.156243458	0.156296688	0.152502115	0.160185829
Attagis_malouinus	88477783440	0.084420338	0.084969775	0.073645213	0.097817599
Atthis_ellioti	11826721481	0.212169362	0.216296334	0.174970116	0.262748918
Atthis_heloisa	54783512332	0.219340863	0.218747649	0.195895595	0.23859548
Atticora_fasciata	6.14221E+12	0.04275263	0.042834345	0.041758202	0.043898829
Atticora_pileata	6622833997	0.175380562	0.180597339	0.118703901	0.244512974
Atticora_tibialis	4.00887E+12	0.048990245	0.048959044	0.047139246	0.050490973
Attila_bolivianus	2.24674E+12	0.042464579	0.042483056	0.040585585	0.044490902
Attila_cinnamomeus	4.80392E+12	0.03450189	0.034456997	0.033237705	0.035639741
Attila_citriniventris	1.46353E+12	0.028275227	0.028270941	0.026244798	0.030055941
Attila_phoenicurus	3.93006E+12	0.093155516	0.093008521	0.090422113	0.094790598
Attila_rufus	3.20825E+11	0.284629014	0.284091966	0.272458055	0.296015746
Attila_spadiceus	7.75559E+12	0.069314563	0.069282563	0.068135345	0.070564596
Attila_torridus	4031632611	0.10647942	0.117269668	0.042546893	0.212937003
Augastes_lumachella	14917400694	0.320072018	0.317734738	0.258204128	0.376522422
Augastes_scutatus	9274703522	0.228065027	0.22414174	0.179649101	0.272034342
Aulacorhynchus_albivitta	2.33246E+11	0.12187716	0.122618831	0.109054307	0.135461463
Aulacorhynchus_atrogularis	4.26609E+11	0.026951126	0.026954347	0.023698941	0.029916788
Aulacorhynchus_caeruleogularis	32939734537	0.089880875	0.089333514	0.06813086	0.113116214
Aulacorhynchus_calorhynchus	9656962523	0.210890588	0.214759672	0.167021996	0.263461437
Aulacorhynchus_coeruleicinctis	3568876695	0.11657116	0.115974226	0.069278409	0.163529608
Aulacorhynchus_cyanolaemus	38809142940	0.070569125	0.071332444	0.05735336	0.089339507
Aulacorhynchus_derbianus	1.68003E+11	0.059071102	0.058827793	0.052515926	0.066402364
Aulacorhynchus_haematopygus	42156455504	0.101402858	0.102835903	0.085965028	0.121622251
Aulacorhynchus_huallagae	0
Aulacorhynchus_prasinus	4.16198E+11	0.118113586	0.117368862	0.110248736	0.123789878
Aulacorhynchus_sulcatus	591012399.8	0.285736466	0.321453525	0.285736466	0.428604702
Aulacorhynchus_wagleri	49045796050	0.113053143	0.11428164	0.097848281	0.132333822
Aulacorhynchus_whitelianus	1.03277E+11	0.016575212	0.0162662	0.009514412	0.021993837
Auriparus_flaviceps	1.5581E+12	0.188582306	0.188565404	0.184522325	0.19266127
Automolus_infuscatus	4.01387E+12	0.038051898	0.038123831	0.036846582	0.039485813
Automolus_lammi	27161326422	0.502162089	0.501313527	0.458276142	0.536816207
Automolus_leucophthalmus	1.006E+12	0.274736759	0.274449905	0.267643177	0.281611317
Automolus_melanopezus	55922115708	0.022665942	0.022609694	0.015111252	0.031751767
Automolus_ochrolaemus	6.28128E+12	0.041926948	0.041948139	0.040886482	0.043155969
Automolus_paraensis	1.64741E+12	0.076780496	0.07681884	0.073573626	0.080165188
Automolus_rufipileatus	4.22159E+12	0.050032206	0.050118338	0.048962157	0.051623503
Automolus_subulatus	3.22286E+12	0.027843388	0.027856627	0.02657983	0.029204169
Automolus_virgatus	1.86283E+11	0.094952396	0.094675862	0.086542335	0.102845848
Aviceda_cuculoides	7.60677E+12	0.060884219	0.061039873	0.059984293	0.062316964
Aviceda_jerdoni	1.68812E+11	0.106610998	0.107057458	0.096010838	0.118848034
Aviceda_leuphotes	3.2991E+12	0.207743828	0.207491635	0.198770987	0.215172932
Aviceda_madagascariensis	3.29698E+11	0.069286485	0.069382526	0.063158796	0.075200058
Aviceda_subcristata	1.47897E+12	0.078703477	0.078555713	0.075676526	0.081685093
Avocettula_recurvirostris	2.33316E+12	0.055505966	0.055549019	0.053690959	0.057491398
Aythya_affinis	1.04039E+13	0.156579008	0.156668493	0.155207768	0.158174283
Aythya_americana	2.15282E+12	0.20051859	0.200528749	0.197354017	0.204032869
Aythya_australis	6.79841E+12	0.056489491	0.056520102	0.055474537	0.057634198
Aythya_baeri	5.48886E+12	0.243148295	0.243166134	0.240730619	0.245747348
Aythya_collaris	1.03758E+13	0.169816311	0.169872226	0.168258418	0.171984066
Aythya_ferina	2.70143E+13	0.168125982	0.168140423	0.167111861	0.169272476
Aythya_fuligula	3.26482E+13	0.15176486	0.151678443	0.150547368	0.152719383
Aythya_innotata	847334096.3	0.651948386	0.65200936	0.462541284	0.862868606
Aythya_marila	1.25974E+13	0.053697343	0.053677464	0.053072546	0.054409824
Aythya_novaeseelandiae	89911489626	0.361766638	0.363759218	0.343496369	0.382130251
Aythya_nyroca	1.68235E+13	0.177617573	0.177629518	0.176457821	0.178947971
Aythya_valisineria	9.11282E+12	0.178066317	0.178028268	0.175951164	0.179943668
Baeolophus_atricristatus	4.25055E+11	0.213303203	0.212834125	0.204203476	0.221154382
Baeolophus_bicolor	2.90502E+12	0.212918848	0.212476046	0.203501231	0.220235679
Baeolophus_inornatus	1.71804E+11	0.428678937	0.427817506	0.410855425	0.444759652
Baeolophus_ridgwayi	6.5447E+11	0.14446029	0.144424035	0.138814797	0.150017094
Baeolophus_wollweberi	2.03835E+11	0.263594468	0.264547188	0.254600588	0.275548943
Baeopogon_clamans	8.45315E+11	0.083538605	0.083293816	0.079228532	0.087005644
Baeopogon_indicator	2.34458E+12	0.087472002	0.087230275	0.083872211	0.089954837
Balaeniceps_rex	1.28004E+12	0.069906319	0.069720728	0.066091942	0.073170857
Balearica_pavonina	2.9721E+12	0.154494735	0.154388373	0.149264433	0.159092924
Balearica_regulorum	3.50161E+12	0.10027022	0.100183742	0.09714608	0.102785844
Bambusicola_fytchii	3.94142E+11	0.259664508	0.259517992	0.248861004	0.270282951
Bambusicola_sonorivox	0
Bambusicola_thoracicus	4.95519E+11	0.387870727	0.387452695	0.378989042	0.397903342
Bangsia_arcaei	1565692506	0.054027978	0.07302487	0	0.199845871
Bangsia_aureocincta	0
Bangsia_edwardsi	943570587.1	0.181632409	0.189849902	0	0.363433727
Bangsia_flavovirens	0
Bangsia_melanochlamys	853340800.7	0.099879085	0.06700549	0	0.200136714
Bangsia_rothschildi	11317873786	0.128803098	0.128411525	0.098481875	0.159089355
Barnardius_zonarius	5.30048E+12	0.008910741	0.008873572	0.008155527	0.009729185
Bartramia_longicauda	4.21908E+12	0.148054284	0.148071084	0.145527123	0.15115446
Baryphthengus_martii	3.10573E+12	0.046860955	0.046854524	0.045138561	0.048876291
Baryphthengus_ruficapillus	1.48324E+12	0.214711452	0.214778129	0.209080456	0.219724689
Basileuterus_auricapilla	7.30305E+12	0.153952163	0.154036489	0.152212335	0.156272178
Basileuterus_belli	80749597886	0.26549785	0.264509619	0.246910065	0.281641649
Basileuterus_cabanisi	2.60601E+11	0.286004837	0.286434919	0.277299453	0.298059888
Basileuterus_culicivorus	5.16674E+11	0.136833911	0.137493268	0.132614802	0.144659538
Basileuterus_hypoleucus	1.2511E+12	0.105246389	0.105385456	0.100919354	0.110398018
Basileuterus_ignotus	0
Basileuterus_lachrymosus	56439023338	0.198132761	0.198891922	0.181484537	0.218774742
Basileuterus_melanogenys	0
Basileuterus_rufifrons	8.11256E+11	0.231197022	0.230880073	0.221447868	0.242620038
Basileuterus_trifasciatus	2568780809	0.266564705	0.272879739	0.166540379	0.399920877
Basileuterus_tristriatus	12496049900	0.148812131	0.14831545	0.108704994	0.190743984
Basilinna_leucotis	2.24519E+11	0.289444682	0.289461341	0.278702522	0.300348454
Basilinna_xantusii	40323174502	0.129578729	0.129905091	0.106881177	0.153241065
Basilornis_celebensis	1.62886E+11	0.111093682	0.111103299	0.100850074	0.12073528
Basilornis_corythaix	14401537239	0.188573696	0.187885653	0.158068889	0.223210039
Basilornis_galeatus	5278589783	0.068629201	0.067192885	0.031124193	0.108755956
Batara_cinerea	5.87371E+11	0.173267673	0.172977859	0.165973634	0.179962762
Bathmocercus_cerviniventris	2.68924E+11	0.288474932	0.289174072	0.277625228	0.300482568
Bathmocercus_rufus	5.34731E+11	0.108502644	0.108523362	0.102258012	0.114474109
Batis_capensis	1.20656E+11	0.326883227	0.324958124	0.30330637	0.342476022
Batis_crypta	28701875996	0.072265206	0.072631664	0.054497335	0.093056682
Batis_dimorpha	352890000	0.165043499	0.165301037	0	0.486728881
Batis_diops	41533963022	0.250757365	0.249843346	0.21141461	0.282684806
Batis_erlangeri	4.3717E+12	0.105467217	0.105452514	0.103178572	0.107366399
Batis_fratrum	2.81847E+11	0.083364475	0.0829672	0.075776325	0.089486526
Batis_ituriensis	2.26122E+11	0.13227815	0.132129088	0.121598748	0.141654434
Batis_margaritae	98973076743	0.033834028	0.033982165	0.027917344	0.041085567
Batis_minima	1.20033E+11	0.015985895	0.016237326	0.011377987	0.021893773
Batis_minor	2.78967E+11	0.158080632	0.158238731	0.150189415	0.165637482
Batis_minulla	3.84908E+11	0.038856757	0.038964918	0.035640884	0.043067312
Batis_mixta	55692396892	0.137416342	0.137650534	0.114747813	0.157440836
Batis_molitor	5.18274E+12	0.062001767	0.062062105	0.060727705	0.063700298
Batis_occulta	5.11112E+11	0.145790119	0.146139285	0.140657531	0.153388821
Batis_orientalis	2.44655E+12	0.124841351	0.124705869	0.121471132	0.127635029
Batis_perkeo	8.72345E+11	0.146966875	0.146765049	0.140883786	0.152563473
Batis_poensis	607393407.5	0	0.052065235	0	0.241186119
Batis_pririt	1.52393E+12	0.040666798	0.04061325	0.038363188	0.042608669
Batis_reichenowi	11209964409	0.094120562	0.09361592	0.056793001	0.133048057
Batis_senegalensis	2.83566E+12	0.08678177	0.086740542	0.083598529	0.090487027
Batis_soror	6.22475E+11	0.015075212	0.014954118	0.012233656	0.017080519
Batrachostomus_auritus	5.55405E+11	0.093833411	0.093685392	0.089442839	0.098545274
Batrachostomus_cornutus	7.47019E+11	0.091237733	0.091447998	0.087379278	0.095302027
Batrachostomus_harterti	8495636737	0.141419306	0.146251104	0.111108672	0.181799246
Batrachostomus_hodgsoni	74083739946	0.280367037	0.281166574	0.262520386	0.304524336
Batrachostomus_javensis	1.32537E+12	0.120900612	0.121108421	0.116823742	0.12549086
Batrachostomus_mixtus	86750515284	0.119651275	0.119778877	0.108768115	0.132515502
Batrachostomus_poliolophus	4487235814	0.145764626	0.146649569	0.084952789	0.219799075
Batrachostomus_septimus	2.37859E+11	0.190040438	0.190288219	0.179534454	0.20140961
Batrachostomus_stellatus	5.09526E+11	0.097777123	0.098016184	0.092693017	0.104081571
Berenicornis_comatus	8.68646E+11	0.093655306	0.093921562	0.090213547	0.098579789
Berlepschia_rikeri	4.72728E+12	0.064129308	0.064062163	0.062298546	0.065837682
Bernieria_madagascariensis	4.41557E+11	0.08398903	0.083854914	0.079923441	0.088343743
Bias_musicus	2.01351E+12	0.13709627	0.137059845	0.133306291	0.140355093
Biatas_nigropectus	26172354363	0.224584033	0.223186313	0.183076348	0.253883819
Biziura_lobata	1.19105E+12	0.13285342	0.132765101	0.128281393	0.136894961
Bleda_canicapillus	1.06152E+12	0.20455487	0.204429069	0.197750161	0.21084527
Bleda_eximius	3.14234E+11	0.316983486	0.316819397	0.304672497	0.327812102
Bleda_notatus	6.69989E+11	0.0671933	0.067229346	0.062746962	0.071028732
Bleda_syndactylus	3.49688E+12	0.094806369	0.094801813	0.092524987	0.096997531
Bleda_ugandae	1.43252E+12	0.082845373	0.082803286	0.079703178	0.085472169
Blythipicus_pyrrhotis	1.40399E+12	0.24257871	0.24272189	0.237071436	0.248135512
Blythipicus_rubiginosus	1.31485E+12	0.080536717	0.08040708	0.077364858	0.083707444
Bocagia_minuta	3.26608E+12	0.049916588	0.049857136	0.047400007	0.052271165
Boissonneaua_flavescens	16135686944	0.402301702	0.404842695	0.362044101	0.450103182
Boissonneaua_jardini	8993146882	0.190061578	0.186622152	0.137709932	0.243247548
Boissonneaua_matthewsii	8280226414	0.061785049	0.064452982	0.030817236	0.108414797
Bolbopsittacus_lunulatus	2.01983E+11	0.176942122	0.176840493	0.166933776	0.186545475
Bolborhynchus_ferrugineifrons	0
Bolborhynchus_lineola	1.52312E+11	0.221503882	0.222382076	0.207358852	0.235231731
Bolborhynchus_orbygnesius	3212178293	0.234630904	0.234331506	0.14203811	0.312742657
Bolemoreus_frenatus	57055758129	0.05687212	0.056543755	0.044150996	0.067408315
Bolemoreus_hindwoodi	0
Bombycilla_cedrorum	1.26797E+13	0.171339635	0.171241621	0.169265176	0.173498482
Bombycilla_garrulus	2.05808E+13	0.100336763	0.1002932	0.097592367	0.102527354
Bombycilla_japonica	1.62299E+12	0.170866268	0.170789162	0.165406417	0.175795428
Bonasa_bonasia	7.46866E+12	0.091479832	0.091418517	0.090301443	0.09244176
Bonasa_sewerzowi	1.30209E+11	0.199409036	0.198442556	0.183718956	0.21443209
Bonasa_umbellus	6.25295E+12	0.100053074	0.100011834	0.098758336	0.101163861
Bostrychia_bocagei	0
Bostrychia_carunculata	2.53493E+11	0.132604901	0.133038396	0.117960211	0.148687048
Bostrychia_hagedash	1.62054E+13	0.077285913	0.077215662	0.075572045	0.078713068
Bostrychia_olivacea	7.95002E+11	0.13299889	0.132949885	0.12807441	0.137261019
Bostrychia_rara	2.79555E+12	0.081356804	0.081317429	0.079039804	0.083361673
Botaurus_lentiginosus	1.03439E+12	0.247023606	0.247079668	0.241313525	0.253286491
Botaurus_pinnatus	2.18663E+12	0.110947991	0.11089572	0.107473429	0.113595024
Botaurus_poiciloptilus	1.20087E+12	0.122748022	0.122804564	0.119290166	0.126948158
Botaurus_stellaris	2.16867E+13	0.106534331	0.106467542	0.104359047	0.108416527
Brachycope_anomala	2.47585E+11	0.114734534	0.11483347	0.106827855	0.123252025
Brachygalba_albogularis	6.62997E+11	0.019724845	0.019696107	0.017551264	0.021850006
Brachygalba_goeringi	1.15477E+11	0.318801463	0.31901696	0.300119274	0.335491856
Brachygalba_lugubris	4.59427E+12	0.083434611	0.083403698	0.081508026	0.085337737
Brachygalba_salmoni	37642318113	0.454047104	0.454092314	0.425572509	0.485365446
Brachypodius_atriceps	2.90723E+12	0.17435758	0.174277548	0.169242803	0.177929961
Brachypodius_fuscoflavescens	2221199488	0.229159178	0.224082582	0.116472083	0.345799815
Brachypodius_priocephalus	14926368202	0.280840536	0.282827043	0.221849964	0.359996588
Brachypteracias_leptosomus	28907192215	0.045591168	0.046985734	0.035400101	0.062559198
Brachypteryx_cruralis	1.31358E+12	0.254525698	0.254200932	0.249290008	0.258766336
Brachypteryx_erythrogyna	1.98323E+11	0.092781765	0.09228012	0.084123498	0.099055696
Brachypteryx_floris	11450925995	0.08590162	0.085076358	0.043502373	0.129218993
Brachypteryx_goodfellowi	34788336352	0.178181305	0.179307725	0.153080556	0.208467444
Brachypteryx_hyperythra	19810282698	0.227476676	0.230318922	0.181994698	0.295390953
Brachypteryx_leucophris	5.8227E+11	0.231849677	0.231912105	0.222516775	0.239545181
Brachypteryx_montana	1.00833E+11	0.139082636	0.139197958	0.121096519	0.157448539
Brachypteryx_poliogyna	1.47151E+11	0.183319919	0.183267827	0.169448343	0.196411175
Brachypteryx_saturata	2.26063E+11	0.076914898	0.077140414	0.070047608	0.084660277
Brachypteryx_sinensis	9.6973E+11	0.228847403	0.228408998	0.221892106	0.234906594
Brachyramphus_brevirostris	82669152887	0.071266102	0.071211771	0.062339089	0.079346214
Brachyramphus_marmoratus	2.60432E+11	0.057847082	0.05789173	0.053876858	0.062432119
Brachyramphus_perdix	2.26283E+11	0.069833451	0.069876529	0.064905072	0.075062108
Bradornis_boehmi	8.26217E+11	0.036635198	0.036703248	0.033945955	0.039420756
Bradornis_comitatus	3.619E+12	0.037350661	0.037242034	0.034731962	0.039639429
Bradornis_fuliginosus	1.81319E+12	0.043747879	0.043784811	0.041162375	0.046833863
Bradornis_mariquensis	1.65511E+12	0.033388539	0.033435032	0.031753904	0.035184544
Bradornis_microrhynchus	2.11343E+12	0.124020425	0.124166474	0.12094707	0.127469679
Bradornis_ussheri	4.67728E+11	0.240943462	0.241723247	0.229039532	0.255343553
Bradypterus_alfredi	45736068535	0.172324682	0.17210495	0.149325276	0.195850607
Bradypterus_baboecala	3.02493E+12	0.065724185	0.065755304	0.064091302	0.067505828
Bradypterus_bangwaensis	682804407.3	0.125013401	0.128736271	0	0.31558696
Bradypterus_barratti	12546180303	0.208015642	0.209015038	0.161865611	0.267244422
Bradypterus_brunneus	35896945870	0.03876789	0.039238797	0.029576673	0.050083337
Bradypterus_carpalis	1.13931E+11	0.111411964	0.111248896	0.099709684	0.124192123
Bradypterus_centralis	4.10297E+11	0.160589767	0.160181201	0.152939691	0.168923511
Bradypterus_cinnamomeus	2.89332E+11	0.176830429	0.176788903	0.165616021	0.188474947
Bradypterus_grandis	6008181877	0.042863732	0.047858108	0.014284704	0.085719058
Bradypterus_graueri	1529983895	0.336400826	0.344555122	0.224253274	0.52919908
Bradypterus_lopezi	20879675678	0.229785217	0.23025281	0.1821844	0.278951104
Bradypterus_sylvaticus	8068290683	0.214127356	0.2146881	0.156260238	0.302458869
Branta_bernicla	2.53241E+12	0.070085505	0.070088875	0.0697091	0.070532898
Branta_canadensis	1.30856E+13	0.102003739	0.102038875	0.098584642	0.105206453
Branta_hutchinsii	2.64761E+12	0.112501649	0.11235018	0.108627038	0.115242719
Branta_leucopsis	1.01004E+11	0.014354687	0.014304881	0.012559112	0.016103557
Branta_ruficollis	8.78063E+11	0.017420546	0.017314271	0.015177275	0.018956826
Branta_sandvicensis	242792300.1	0.33310611	0.33310611	0.33310611	0.33310611
Brotogeris_chiriri	3.58552E+12	0.139732135	0.139743762	0.137025423	0.142378262
Brotogeris_chrysoptera	3.03604E+12	0.061890377	0.061895747	0.059972737	0.06395328
Brotogeris_cyanoptera	2.30973E+12	0.03531474	0.035344586	0.033655591	0.037440851
Brotogeris_jugularis	7.0057E+11	0.094826169	0.093581894	0.083191193	0.102839231
Brotogeris_pyrrhoptera	1970122501	0.130448131	0.151302028	0.064132926	0.260866071
Brotogeris_sanctithomae	1.67301E+12	0.038390968	0.038491501	0.03659803	0.040440613
Brotogeris_tirica	2.59509E+11	0.246843986	0.246801627	0.232924866	0.25746168
Brotogeris_versicolurus	5.96864E+11	0.073482411	0.073122834	0.068239524	0.078439186
Bubalornis_albirostris	2.23241E+12	0.162127685	0.162180071	0.158626786	0.165798715
Bubalornis_niger	2.50893E+12	0.086980331	0.086956039	0.084079698	0.089527127
Bubo_africanus	8.30628E+12	0.057455908	0.057430326	0.056374574	0.058382016
Bubo_ascalaphus	3.18262E+12	0.205633574	0.205583884	0.20325596	0.207712566
Bubo_bengalensis	2.31707E+12	0.156064533	0.156160888	0.149664563	0.161849087
Bubo_blakistoni	2.19921E+12	0.161305158	0.161472833	0.15909047	0.164538866
Bubo_bubo	2.77696E+13	0.061417943	0.061483789	0.058403683	0.06436008
Bubo_capensis	82120683407	0.2023624	0.20216013	0.184700521	0.223859913
Bubo_cinerascens	8.78917E+12	0.133942094	0.133797542	0.131854484	0.135364355
Bubo_coromandus	1.09294E+12	0.216236078	0.216138013	0.210018679	0.222669773
Bubo_lacteus	1.11714E+13	0.075484036	0.07548587	0.074409643	0.076562371
Bubo_leucostictus	2.55231E+12	0.113900214	0.113862731	0.110953482	0.116737603
Bubo_magellanicus	2.58108E+11	0.123723838	0.123802356	0.113987807	0.13365926
Bubo_nipalensis	1.08348E+12	0.257386032	0.256947156	0.25069846	0.262489679
Bubo_philippensis	96383601161	0.226121596	0.226249094	0.210218484	0.247366921
Bubo_poensis	2.26126E+12	0.11303092	0.112959332	0.110175299	0.11596942
Bubo_scandiacus	1.05165E+13	0.030659587	0.030656496	0.030223103	0.031247322
Bubo_shelleyi	1.11934E+12	0.107828631	0.107983083	0.104079801	0.112384716
Bubo_sumatranus	1.36687E+12	0.085699329	0.085666167	0.082397558	0.088499368
Bubo_virginianus	2.2572E+13	0.132923479	0.13283106	0.129983067	0.135316997
Bubulcus_ibis	6.22193E+13	0.103451524	0.103392589	0.100721171	0.105651193
Bucanetes_githagineus	5.78809E+12	0.162361384	0.162375385	0.161064785	0.163809513
Bucanetes_mongolicus	3.65643E+12	0.113103705	0.11304399	0.111318159	0.114729444
Buccanodon_duchaillui	2.37129E+12	0.111040817	0.111200322	0.108380338	0.114495371
Bucco_capensis	5.37504E+12	0.043909634	0.043966589	0.042689208	0.045412062
Bucephala_albeola	1.14726E+13	0.156781257	0.156762076	0.154878007	0.158602881
Bucephala_clangula	3.24073E+13	0.12978711	0.129787917	0.128862518	0.130845311
Bucephala_islandica	1.83409E+12	0.11127285	0.111226405	0.109235636	0.113762105
Buceros_bicornis	2.23509E+12	0.248217784	0.248401094	0.2439683	0.253570167
Buceros_hydrocorax	39411988989	0.159057559	0.160763632	0.139241723	0.183844854
Buceros_mindanensis	69103883344	0.187254419	0.188152847	0.166758889	0.210458686
Buceros_rhinoceros	1.38509E+12	0.102424794	0.10255425	0.098609196	0.105616792
Bucorvus_abyssinicus	4.3048E+12	0.117410443	0.117586552	0.115079358	0.120180133
Bucorvus_leadbeateri	4.8298E+12	0.063431787	0.06348347	0.061526988	0.065476014
Buettikoferella_bivittata	21469064573	0.153657293	0.1544392	0.123734453	0.186633354
Bugeranus_carunculatus	47597480519	0.20427735	0.205845509	0.1757543	0.239979738
Bulweria_bifax	0
Buphagus_africanus	3.66956E+12	0.105523862	0.105382985	0.102807947	0.107770445
Buphagus_erythrorynchus	2.88162E+12	0.11488936	0.115039157	0.1117962	0.117978075
Burhinus_bistriatus	5.66753E+11	0.128884896	0.128118306	0.120811052	0.134170146
Burhinus_capensis	1.19232E+13	0.103070806	0.102874479	0.100354539	0.105046635
Burhinus_grallarius	2.1537E+12	0.01795225	0.018045073	0.016870934	0.019439329
Burhinus_indicus	2.30144E+12	0.191179199	0.191033391	0.185279757	0.19618868
Burhinus_oedicnemus	1.80496E+13	0.154130673	0.15404189	0.152023271	0.15625778
Burhinus_senegalensis	7.02881E+12	0.128203359	0.128267743	0.126202902	0.130573602
Burhinus_superciliaris	72388685486	0.069116319	0.069446418	0.060349493	0.080959653
Burhinus_vermiculatus	5.75012E+12	0.08059265	0.080636807	0.078820027	0.08233348
Busarellus_nigricollis	1.23211E+13	0.125173936	0.125142975	0.12374539	0.126387191
Butastur_indicus	6.50653E+12	0.212140411	0.212103568	0.209554409	0.21437868
Butastur_liventer	1.1777E+12	0.26403495	0.26415869	0.257469893	0.270271116
Butastur_rufipennis	7.78192E+12	0.093844945	0.093791992	0.091300614	0.096052848
Butastur_teesa	2.286E+12	0.160691873	0.160832337	0.155695898	0.166549733
Buteo_albigula	63906186657	0.38378819	0.383932953	0.358218232	0.404246462
Buteo_albonotatus	7.93143E+12	0.098257921	0.098083927	0.095515545	0.100392599
Buteo_augur	3.69742E+12	0.098601445	0.098641288	0.09618009	0.101055409
Buteo_auguralis	6.86232E+12	0.111083519	0.111045566	0.10934039	0.112493997
Buteo_brachypterus	5.85448E+11	0.044710051	0.044811713	0.040734737	0.048546463
Buteo_brachyurus	1.3737E+13	0.124771548	0.12478055	0.123602442	0.126124471
Buteo_buteo	1.97918E+13	0.072762927	0.072712879	0.070459939	0.07439429
Buteo_galapagoensis	4736127488	0.192313245	0.192796405	0.139056194	0.257992828
Buteo_hemilasius	4.28317E+12	0.063656483	0.063644741	0.061853214	0.065296822
Buteo_jamaicensis	1.17219E+13	0.137285634	0.136636143	0.130314293	0.142270371
Buteo_japonicus	7.54134E+12	0.095814315	0.095689959	0.090960727	0.100210833
Buteo_lagopus	2.18164E+13	0.09900985	0.098802911	0.09653509	0.100541099
Buteo_lineatus	2.35457E+12	0.283303096	0.283235184	0.277145805	0.288855714
Buteo_nitidus	9.32127E+12	0.111242988	0.111270119	0.109657933	0.112979331
Buteo_oreophilus	1.02634E+11	0.199149341	0.198733701	0.180537059	0.218332296
Buteo_plagiatus	7.09534E+11	0.174488411	0.174339015	0.169429272	0.179305643
Buteo_platypterus	6.2663E+12	0.077882781	0.077891959	0.076471019	0.079530389
Buteo_refectus	47053385411	0.269356383	0.268594214	0.222241711	0.302208594
Buteo_regalis	3.54691E+12	0.157026426	0.156622098	0.151384507	0.161167083
Buteo_ridgwayi	28000515010	0.234318641	0.234401168	0.20278028	0.269895297
Buteo_rufinus	1.2857E+13	0.13304794	0.133064793	0.130345607	0.13549319
Buteo_rufofuscus	1.52715E+12	0.074767766	0.074898045	0.072036653	0.07745306
Buteo_socotraensis	83841498.18	0	0.07	0	1
Buteo_solitarius	3639431115	0.282979557	0.283231683	0.190349587	0.357761263
Buteo_swainsoni	2.83647E+12	0.141454427	0.140664861	0.134944895	0.144545089
Buteo_trizonatus	52227339504	0.277446997	0.277127773	0.243982203	0.309126352
Buteo_ventralis	3.3372E+11	0.093078829	0.093423182	0.086253369	0.099730149
Buteogallus_aequinoctialis	92423156105	0.167636858	0.167877835	0.151671586	0.184116291
Buteogallus_anthracinus	7.74242E+11	0.221821541	0.221697735	0.216597312	0.228128431
Buteogallus_coronatus	4.21058E+12	0.111932174	0.11187318	0.109239146	0.113867271
Buteogallus_gundlachii	8812590543	0.206398878	0.2061699	0.166212389	0.256485044
Buteogallus_lacernulatus	1.60226E+11	0.296463184	0.296240935	0.28018548	0.31192054
Buteogallus_meridionalis	1.00854E+13	0.078517114	0.078653345	0.076231611	0.080782638
Buteogallus_schistaceus	3.45635E+12	0.041654283	0.041677732	0.040406096	0.04306158
Buteogallus_solitarius	3.04848E+11	0.131482458	0.131357338	0.124240821	0.137600078
Buteogallus_urubitinga	1.28958E+13	0.066775371	0.066708143	0.065113605	0.068194854
Buthraupis_montana	40171639388	0.28749136	0.285627316	0.257717885	0.31409776
Butorides_striata	5.07706E+13	0.153512321	0.15349098	0.152533971	0.154428281
Bycanistes_albotibialis	1.63295E+12	0.069997542	0.069906786	0.066814403	0.073717564
Bycanistes_brevis	7.7046E+11	0.108471226	0.108622856	0.102546423	0.114207324
Bycanistes_bucinator	3.97418E+12	0.054921903	0.054955573	0.053431595	0.056335736
Bycanistes_cylindricus	3.53735E+11	0.303115791	0.303352901	0.287882575	0.315461799
Bycanistes_fistulator	7.58856E+11	0.241841635	0.242539631	0.23439051	0.250712417
Bycanistes_sharpii	1.86109E+12	0.069450158	0.069482581	0.066829276	0.072367253
Bycanistes_subcylindricus	1.13597E+12	0.126516467	0.12622952	0.122053442	0.129730957
Cabalus_modestus	272914701.7	0.195461078	0.20838512	0	0.552362338
Cacatua_alba	9271717053	0.037036425	0.037684935	0.013655901	0.06481547
Cacatua_ducorpsii	26284241944	0.030662638	0.032002547	0.019685849	0.047859548
Cacatua_galerita	2.71301E+12	0.044229581	0.044313526	0.042619628	0.046160771
Cacatua_goffiniana	3735883887	0.015182204	0.016195444	0	0.064450803
Cacatua_haematuropygia	14763531383	0.199674202	0.197451704	0.153187524	0.240014427
Cacatua_leadbeateri	2.25254E+12	0.040135851	0.040025989	0.038436463	0.041289407
Cacatua_moluccensis	9342483421	0.18331369	0.180930292	0.137439237	0.210846492
Cacatua_ophthalmica	22655614782	0.026203279	0.028324414	0.009957162	0.051808125
Cacatua_pastinator	1.99642E+11	0.026000312	0.025944897	0.019538307	0.032216116
Cacatua_sanguinea	4.78238E+12	0.013127893	0.013164486	0.012534205	0.013974558
Cacatua_sulphurea	1.09858E+11	0.093341404	0.094487454	0.079889661	0.110848331
Cacatua_tenuirostris	1.28847E+11	0.219960667	0.219076576	0.202627442	0.237373002
Cacicus_cela	8.52913E+12	0.077985818	0.07806053	0.076838063	0.079212517
Cacicus_chrysonotus	1082851204	0.154363683	0.154883412	0	0.308193898
Cacicus_chrysopterus	1.5392E+12	0.12547309	0.12574285	0.121950937	0.13010097
Cacicus_flavicrissus	2.87152E+11	0.314093305	0.314677255	0.3046782	0.329489782
Cacicus_haemorrhous	6.11864E+12	0.077978631	0.07797774	0.076543404	0.079342282
Cacicus_koepckeae	23906892351	0.017604041	0.016415897	0.007042798	0.02819881
Cacicus_latirostris	3.90215E+11	0.018497573	0.018581682	0.015032984	0.021792081
Cacicus_leucoramphus	26750667414	0.37219325	0.371819114	0.335687578	0.405493089
Cacicus_microrhynchus	1.18479E+11	0.051922613	0.051447349	0.041301912	0.060261549
Cacicus_oseryi	5.87257E+11	0.022787283	0.02299733	0.020359711	0.025820294
Cacicus_pacificus	1.09822E+11	0.117628502	0.117609221	0.107112009	0.128382341
Cacicus_sclateri	2.65133E+11	0.028139447	0.028275577	0.023930973	0.032990361
Cacicus_solitarius	6.9716E+12	0.087048222	0.08714501	0.085585423	0.088886687
Cacicus_uropygialis	13688512635	0.081301963	0.079826804	0.043800168	0.12211792
Cacomantis_aeruginosus	30272914343	0.198169175	0.197953096	0.171245301	0.225215463
Cacomantis_castaneiventris	5376312711	0.05492174	0.0593301	0.015857496	0.111119082
Cacomantis_flabelliformis	21028036361	0.028425446	0.029432147	0.012194776	0.050790594
Cacomantis_merulinus	4.81761E+12	0.135513262	0.135182147	0.128822666	0.141338363
Cacomantis_passerinus	2.08522E+12	0.186602122	0.186634551	0.17913147	0.192791306
Cacomantis_sonneratii	3.58761E+12	0.13274783	0.13259593	0.126428638	0.13765618
Cacomantis_variolosus	3.24054E+12	0.079710074	0.079718467	0.078304994	0.081343619
Cairina_moschata	1.31596E+13	0.117432373	0.117382024	0.116147354	0.118559395
Calamanthus_campestris	1.44702E+12	0.044279451	0.044439005	0.042807218	0.04641464
Calamanthus_cautus	9.01631E+11	0.11990377	0.120036162	0.11505371	0.124723661
Calamanthus_fuliginosus	1.89243E+11	0.140030499	0.140109092	0.129619369	0.151759475
Calamanthus_montanellus	4.18024E+11	0.13251798	0.132447477	0.125091542	0.139595806
Calamanthus_pyrrhopygius	6.83254E+11	0.17427877	0.174196723	0.167907104	0.180676248
Calamonastes_fasciolatus	1.37497E+12	0.027730373	0.027729643	0.025876311	0.029657507
Calamonastes_simplex	1.20582E+12	0.138756444	0.138846677	0.134894664	0.1437882
Calamonastes_stierlingi	1.44553E+12	0.04183799	0.041718171	0.039279514	0.043926456
Calamonastes_undosus	1.42092E+12	0.043717496	0.043619137	0.041064322	0.045863988
Calamonastides_bensoni	5809301017	0.029107804	0.033851557	0.014553902	0.058235912
Calamonastides_gracilirostris	53489981467	0.149984959	0.150447639	0.130771458	0.176669104
Calamospiza_melanocorys	2.90851E+12	0.147980295	0.147248072	0.141970233	0.152052804
Calandrella_acutirostris	7.76942E+11	0.144871012	0.144633964	0.140179939	0.149439943
Calandrella_blanfordi	2.34078E+11	0.13699195	0.136483869	0.12169913	0.151104589
Calandrella_brachydactyla	1.47623E+13	0.087594449	0.087626329	0.085699155	0.089172108
Calandrella_cinerea	5.38913E+12	0.030003199	0.030035071	0.029022932	0.031099315
Calandrella_dukhunensis	3.61659E+12	0.109919774	0.109844828	0.106678264	0.112717252
Calandrella_eremica	1.5016E+11	0.145190836	0.145438117	0.130021771	0.159669356
Calcarius_lapponicus	6.18228E+12	0.011328385	0.011337995	0.011020868	0.011693442
Calcarius_ornatus	9.09155E+11	0.185431932	0.185537173	0.180025297	0.191572142
Calcarius_pictus	1.37741E+12	0.149922364	0.149793865	0.144879067	0.154691167
Calendulauda_africanoides	1.95923E+12	0.031818807	0.031776706	0.029839318	0.033455444
Calendulauda_albescens	2.81552E+11	0.159378191	0.158869878	0.150489216	0.166961332
Calendulauda_alopex	5.2431E+11	0.117217333	0.117088304	0.111217572	0.123030487
Calendulauda_burra	62203856635	0.046569383	0.04655821	0.034654399	0.061505593
Calendulauda_erythrochlamys	69499823982	0.016643822	0.016677101	0.012134602	0.023167417
Calendulauda_poecilosterna	6.19807E+11	0.152707765	0.152927729	0.144695378	0.160365138
Calendulauda_sabota	2.559E+12	0.037717841	0.037808124	0.036150594	0.039539392
Calherodius_leuconotus	7.82189E+12	0.099661194	0.099609434	0.098087882	0.10103435
Calicalicus_madagascariensis	3.37917E+11	0.08760913	0.087898139	0.083357836	0.093229653
Calicalicus_rufocarpalis	1472371703	0.094332362	0.098785655	0	0.249461085
Calidris_acuminata	3.07259E+11	0.007950056	0.008019039	0.006152595	0.010051409
Calidris_alba	6.09081E+11	0.063040432	0.063062072	0.059702911	0.06732649
Calidris_alpina	1.04542E+13	0.084177007	0.084042605	0.079768605	0.088228829
Calidris_bairdii	5.06983E+11	0.186140491	0.186102806	0.18150968	0.1907037
Calidris_canutus	2.66833E+12	0.145248133	0.145306056	0.142458513	0.148025694
Calidris_falcinellus	7.50751E+11	0.099653226	0.099953862	0.096297612	0.104362374
Calidris_ferruginea	1.60371E+12	0.052768849	0.052986683	0.050556855	0.055659501
Calidris_fuscicollis	1.59092E+12	0.038868904	0.038920015	0.037293668	0.040765912
Calidris_himantopus	1.21172E+13	0.090797054	0.09081622	0.089772813	0.091864831
Calidris_maritima	9.57868E+11	0.106519195	0.106460112	0.103517778	0.109134381
Calidris_mauri	2.96873E+11	0.060916357	0.060828913	0.056408244	0.065431373
Calidris_melanotos	1.82124E+11	0.061313324	0.061278062	0.055806455	0.067638518
Calidris_minuta	2.12816E+13	0.111311842	0.111295231	0.110247413	0.112287089
Calidris_minutilla	1.4808E+13	0.137612357	0.137639594	0.136465442	0.138978549
Calidris_ptilocnemis	1.61497E+11	0.027325927	0.027230504	0.024860389	0.030150372
Calidris_pugnax	2.83754E+13	0.077185746	0.07718364	0.075868389	0.078454575
Calidris_pusilla	3.52565E+12	0.092493925	0.092487759	0.090391785	0.094449045
Calidris_pygmaea	20190821567	0.250568816	0.249670735	0.200902752	0.298438838
Calidris_ruficollis	8.02718E+11	0.031242394	0.031123003	0.029387053	0.032702896
Calidris_subminuta	2.65949E+11	0.075967811	0.076033809	0.072435443	0.08116147
Calidris_subruficollis	1.39523E+12	0.049324077	0.049074523	0.045679175	0.052068389
Calidris_temminckii	1.65154E+13	0.144929753	0.144959582	0.143509628	0.146457064
Calidris_tenuirostris	2.97614E+11	0.0227094	0.022743803	0.021064335	0.02444766
Calidris_virgata	3.5097E+11	0.02599666	0.026014302	0.023877112	0.028157889
Caliechthrus_leucolophus	4.94962E+11	0.058133022	0.058296802	0.054073284	0.062345077
Caligavis_chrysops	1.44402E+12	0.108538518	0.108511494	0.104260724	0.111963685
Caligavis_obscura	1.75252E+11	0.072227724	0.072035631	0.064628276	0.080052014
Caligavis_subfrenata	59734718686	0.04868855	0.049064802	0.039358899	0.060463517
Callacanthis_burtoni	71427401.13	0	0.27	0	1
Callaeas_cinereus	33553638158	0.275539743	0.275412456	0.245921813	0.300352884
Callaeas_wilsoni	34259550909	0.451535882	0.451140418	0.416682447	0.485387285
Calliope_calliope	1.37373E+13	0.087761363	0.08765336	0.084403661	0.091139195
Calliope_obscura	8908150118	0.334382331	0.337498778	0.282421251	0.40213555
Calliope_pectardens	16721948236	0.220574872	0.219629214	0.190705608	0.250604271
Calliope_pectoralis	6.011E+11	0.188084114	0.187848814	0.182621135	0.192694604
Calliope_tschebaiewi	4.86618E+11	0.173580875	0.173179534	0.166616389	0.178962429
Callipepla_californica	1.04232E+12	0.130586086	0.130256571	0.120994885	0.138034079
Callipepla_douglasii	78782361345	0.140819626	0.141088089	0.125497769	0.156778767
Callipepla_gambelii	3.58169E+11	0.153604448	0.153616038	0.145113961	0.161886003
Callipepla_squamata	8.15757E+11	0.178275797	0.178237091	0.173150837	0.183873124
Calliphlox_amethystina	7.76142E+12	0.147230364	0.147313024	0.145094552	0.149544843
Calliphlox_bryantae	1693485708	0.249626143	0.246684939	0.149788216	0.349838491
Calliphlox_mitchellii	7335720904	0.197064612	0.194300023	0.127203955	0.26120899
Callocephalon_fimbriatum	162058450	0	0.002660577	0	0
Callonetta_leucophrys	1.23942E+12	0.064896753	0.064818692	0.061812897	0.068193804
Calochaetes_coccineus	856416097.8	0	0.004009307	0	0.052605126
Caloenas_nicobarica	2.72484E+11	0.134257806	0.134140488	0.125527763	0.14047724
Calonectris_leucomelas	5798300500	0.315812375	0.317923604	0.253351418	0.386829899
Caloperdix_oculeus	4.05901E+11	0.138342862	0.138268958	0.132162386	0.144094673
Caloramphus_fuliginosus	5.20124E+11	0.065700889	0.066003876	0.060116271	0.07078315
Caloramphus_hayii	1.98187E+11	0.096162832	0.096122191	0.085947661	0.105158068
Calothorax_lucifer	2.83883E+11	0.327590345	0.326705431	0.306904473	0.34257265
Calothorax_pulcher	17016416786	0.553136777	0.552330216	0.495486061	0.599006416
Calypte_anna	6.33708E+11	0.234973118	0.235263253	0.228364903	0.243062369
Calypte_costae	3.84333E+11	0.201505633	0.201955535	0.194026583	0.211018515
Calyptocichla_serinus	1.1949E+12	0.139981991	0.140034921	0.135926508	0.143755208
Calyptomena_hosii	1630746111	0.052639402	0.057369679	0	0.157865285
Calyptomena_viridis	1.38307E+12	0.08928963	0.089267524	0.086042282	0.092464212
Calyptomena_whiteheadi	4457704509	0.096203572	0.106759226	0.076929853	0.153898103
Calyptophilus_frugivorus	568478695.3	0.285694433	0.340033142	0.285694433	0.571601712
Calyptophilus_tertius	244573800.8	0.333173057	0.229934364	0	0.666506799
Calyptorhynchus_banksii	8.07205E+11	0.090485565	0.090354615	0.086180853	0.094411726
Calyptorhynchus_lathami	2.50144E+11	0.031969903	0.032008308	0.02725632	0.037462552
Calyptura_cristata	716381800.8	0.444255561	0.386651413	0.111062252	0.666679235
Camaroptera_brachyura	1.55702E+13	0.087047092	0.086968883	0.085805754	0.087918968
Camaroptera_chloronota	1.64381E+12	0.140292025	0.140543081	0.136745086	0.145014884
Camaroptera_harterti	1.5506E+11	0.03510116	0.035305933	0.029364254	0.041592735
Camaroptera_superciliaris	3.13262E+12	0.100717553	0.100815023	0.098310042	0.10393285
Camaroptera_toroensis	1.24167E+12	0.079287081	0.079540395	0.076592297	0.083654632
Campephaga_flava	4.99617E+12	0.059501363	0.059356981	0.057608864	0.061090898
Campephaga_petiti	2.28635E+11	0.118199346	0.118037448	0.108194181	0.127347631
Campephaga_phoenicea	4.53772E+12	0.120910691	0.120923467	0.118244019	0.123405439
Campephaga_quiscalina	4.72347E+11	0.066375401	0.066269078	0.061361118	0.071260641
Campephilus_gayaquilensis	94071336058	0.254804181	0.253681609	0.23600964	0.270306329
Campephilus_guatemalensis	8.12627E+11	0.151909168	0.152101764	0.147410074	0.157751346
Campephilus_haematogaster	1.45644E+11	0.07727813	0.077154658	0.067919941	0.084903829
Campephilus_imperialis	1.1934E+11	0.29875084	0.299204994	0.287513235	0.315052094
Campephilus_leucopogon	9.38808E+11	0.08071301	0.080563309	0.077074261	0.084308221
Campephilus_magellanicus	2.76547E+11	0.114239565	0.114491489	0.105863135	0.121666723
Campephilus_melanoleucos	1.09846E+13	0.05984057	0.059812235	0.057938301	0.061759149
Campephilus_pollens	1.26287E+11	0.279634426	0.279475748	0.264297552	0.295002314
Campephilus_principalis	49200187926	0.151929458	0.150789941	0.128285751	0.167710751
Campephilus_robustus	1.02874E+12	0.281631332	0.281511779	0.275473048	0.286924272
Campephilus_rubricollis	6.85694E+12	0.054439267	0.054421715	0.053346885	0.055524524
Campephilus_splendens	1.66409E+11	0.139996754	0.139918801	0.128509578	0.151221153
Campethera_abingoni	6.32722E+12	0.05036978	0.050381627	0.049271991	0.051599005
Campethera_bennettii	3.81841E+12	0.041595892	0.041513199	0.040089656	0.042867324
Campethera_cailliautii	3.684E+12	0.066643468	0.066578277	0.064934899	0.068134971
Campethera_caroli	3.81747E+12	0.070805638	0.070919245	0.069134708	0.072758972
Campethera_maculosa	4.40909E+12	0.046919062	0.046917328	0.044622605	0.049105879
Campethera_mombassica	56840358513	0.185431884	0.183888552	0.161624337	0.207060442
Campethera_nivosa	3.74489E+12	0.088075478	0.08808947	0.085846749	0.090455832
Campethera_notata	35297806579	0.135637721	0.135241438	0.10968685	0.162730308
Campethera_nubica	3.05374E+12	0.142644154	0.142539844	0.139472562	0.145737978
Campethera_punctuligera	4.0402E+12	0.113859001	0.113834869	0.111378959	0.116024891
Campethera_scriptoricauda	5.52072E+11	0.040497222	0.040228939	0.037671686	0.043177998
Campethera_taeniolaema	1.20598E+11	0.25929486	0.259638299	0.240736083	0.275949601
Campethera_tullbergi	9393552926	0.072759839	0.076525935	0.036348885	0.122969369
Campicoloides_bifasciatus	73177800.96	0	0.08	0	1
Campochaera_sloetii	2.29444E+11	0.075921032	0.075841438	0.070004139	0.083227834
Camptostoma_imberbe	8.35103E+11	0.159068807	0.159438721	0.15397637	0.166104935
Camptostoma_obsoletum	1.40009E+13	0.117086258	0.117123737	0.11600245	0.118307266
Campylopterus_curvipennis	2.60175E+11	0.143113936	0.143421029	0.135716848	0.151146581
Campylopterus_cuvierii	2.21286E+11	0.153769581	0.154115053	0.14560427	0.163613945
Campylopterus_duidae	855355207.5	0	0.004004982	0	0.100048421
Campylopterus_ensipennis	0
Campylopterus_falcatus	14054941166	0.272916757	0.275539529	0.242403346	0.309202711
Campylopterus_hemileucurus	2.03362E+11	0.112491633	0.112925766	0.10388894	0.122539206
Campylopterus_hyperythrus	1452589090	0	0.021756968	0	0.058821836
Campylopterus_largipennis	2.98521E+12	0.046285948	0.046223654	0.044590308	0.047677483
Campylopterus_phainopeplus	1518061703	0.277772109	0.257779896	0.166650936	0.333340954
Campylopterus_rufus	2319185997	0.143393738	0.14883352	0.071660445	0.249178412
Campylopterus_villaviscensio	171266197.6	0	0.01	0	0
Campylorhamphus_falcularius	8.61234E+11	0.231473405	0.231753942	0.2243058	0.23906117
Campylorhamphus_multostriatus	3.05138E+11	0.04773554	0.047907173	0.042660128	0.053902138
Campylorhamphus_probatus	9.46784E+11	0.036254632	0.036188751	0.033562719	0.039321155
Campylorhamphus_procurvoides	2.5202E+12	0.039288975	0.039281846	0.037730099	0.04113828
Campylorhamphus_pusillus	68227946812	0.121441518	0.122350804	0.105193788	0.14111391
Campylorhamphus_trochilirostris	7.02895E+12	0.129694791	0.129844764	0.128077971	0.131767093
Campylorhynchus_albobrunneus	92475448671	0.089820149	0.088725263	0.075891166	0.099353354
Campylorhynchus_brunneicapillus	1.36653E+12	0.194485713	0.194562814	0.189525324	0.198629564
Campylorhynchus_capistratus	1.44359E+11	0.163752007	0.163738304	0.15099016	0.176941731
Campylorhynchus_chiapensis	4306993901	0.211501414	0.212808974	0.0990146	0.296685145
Campylorhynchus_fasciatus	1.01764E+11	0.268633944	0.267442005	0.248682298	0.283011284
Campylorhynchus_griseus	9.37995E+11	0.208220574	0.208113803	0.203581784	0.212955841
Campylorhynchus_gularis	1.49942E+11	0.271077338	0.271334079	0.257066925	0.285814944
Campylorhynchus_humilis	48893582739	0.202817626	0.202194042	0.181224167	0.228574276
Campylorhynchus_jocosus	53133034534	0.46801652	0.469130011	0.441825515	0.498057907
Campylorhynchus_megalopterus	10994321591	0.455883441	0.456734457	0.397118266	0.529704286
Campylorhynchus_nuchalis	4.34943E+11	0.231556433	0.231120904	0.222685082	0.240221801
Campylorhynchus_rufinucha	5568821093	0.22104981	0.223887545	0.148991525	0.306995794
Campylorhynchus_turdinus	4.34189E+12	0.042340287	0.042310021	0.0409325	0.043745271
Campylorhynchus_yucatanicus	7012382232	0.304634921	0.311182971	0.269714954	0.372848354
Campylorhynchus_zonatus	5.18421E+11	0.215368859	0.214795815	0.207925516	0.220569605
Canirallus_oculeus	1.60136E+12	0.137931194	0.138231041	0.134244813	0.142409765
Cantorchilus_griseus	90830933034	0.008447354	0.008431816	0.003756505	0.013153673
Cantorchilus_guarayanus	5.82014E+11	0.079217486	0.079487591	0.074550378	0.084518683
Cantorchilus_leucopogon	1.15145E+11	0.120423603	0.120773921	0.110017981	0.130959195
Cantorchilus_leucotis	8.12733E+12	0.08600654	0.085997336	0.084534679	0.087304087
Cantorchilus_longirostris	1.28189E+12	0.320984807	0.320769445	0.315165194	0.326989735
Cantorchilus_modestus	2.40273E+11	0.148470709	0.148426624	0.138454775	0.155988185
Cantorchilus_nigricapillus	2.4453E+11	0.12017126	0.120308461	0.112905183	0.129280676
Cantorchilus_semibadius	9946776993	0.082828916	0.084179792	0.045446566	0.128396378
Cantorchilus_superciliaris	87699681564	0.284777526	0.284340688	0.265439522	0.301937649
Cantorchilus_thoracicus	84043686158	0.03952465	0.039698963	0.029256335	0.05161063
Cantorchilus_zeledoni	25263937845	0.036589654	0.037979825	0.018217784	0.068189169
Capito_auratus	3.02356E+12	0.027586841	0.027563833	0.02617685	0.029023292
Capito_aurovirens	1.19966E+12	0.033431502	0.033433128	0.030842036	0.03566362
Capito_brunneipectus	1.0235E+11	0.043060297	0.042872237	0.034007246	0.051716268
Capito_dayi	9.2538E+11	0.041048325	0.041031475	0.038237065	0.044071592
Capito_fitzpatricki	0
Capito_hypoleucus	1963784895	0	0.024313856	0	0.109711705
Capito_maculicoronatus	1.03835E+11	0.13344958	0.133201704	0.119604615	0.146078994
Capito_niger	1.10097E+12	0.036795881	0.036616167	0.033291585	0.03909079
Capito_quinticolor	28333801370	0.068429208	0.068615065	0.047140449	0.089972464
Capito_squamatus	36617466521	0.039646551	0.040467142	0.026976174	0.058384811
Capito_wallacei	0
Caprimulgus_aegyptius	4.12961E+12	0.086593334	0.086798782	0.084730828	0.088927199
Caprimulgus_affinis	5.1256E+12	0.229111389	0.229339161	0.226298529	0.232444757
Caprimulgus_andamanicus	2070130301	0.200023399	0.193800171	0.080091049	0.340686161
Caprimulgus_asiaticus	3.86783E+12	0.208563706	0.208805985	0.200014148	0.216836852
Caprimulgus_atripennis	4.09771E+11	0.289957685	0.290152989	0.279247693	0.303411668
Caprimulgus_batesi	1.42678E+12	0.068505188	0.068318613	0.065258322	0.070787511
Caprimulgus_celebensis	23161148189	0.089843303	0.091639716	0.065391788	0.123136553
Caprimulgus_centralasicus	4.75494E+13	0.119907255	0.119900523	0.119342759	0.120370402
Caprimulgus_clarus	9.90193E+11	0.126377614	0.126415092	0.122117433	0.130954589
Caprimulgus_climacurus	7.81594E+12	0.087692987	0.08775057	0.084982304	0.090525095
Caprimulgus_concretus	7.4983E+11	0.10041294	0.100546705	0.09583038	0.105448659
Caprimulgus_donaldsoni	6.64146E+11	0.129853807	0.129945563	0.124414551	0.136241219
Caprimulgus_europaeus	2.08454E+13	0.151506336	0.151526129	0.150503413	0.152632776
Caprimulgus_eximius	1.61764E+12	0.156615277	0.156787484	0.152218996	0.161629328
Caprimulgus_fossii	6.35059E+12	0.053877928	0.053878245	0.052854216	0.05487172
Caprimulgus_fraenatus	4.83656E+11	0.111493723	0.111582749	0.104724965	0.118478823
Caprimulgus_indicus	1.00632E+12	0.172600715	0.172426996	0.165593122	0.179644178
Caprimulgus_inornatus	6.98932E+12	0.125657028	0.1256431	0.12401286	0.127755982
Caprimulgus_jotaka	4.58094E+12	0.281075576	0.280935141	0.273801011	0.287626324
Caprimulgus_longipennis	6.09672E+12	0.120645517	0.120768212	0.116977859	0.124308014
Caprimulgus_macrurus	5.56448E+12	0.145643984	0.145394357	0.139951583	0.151434111
Caprimulgus_madagascariensis	5.86508E+11	0.066089653	0.06609216	0.062748057	0.069801303
Caprimulgus_mahrattensis	1.2376E+12	0.122619707	0.123150112	0.114035945	0.131853452
Caprimulgus_manillensis	2.48041E+11	0.189012025	0.18896212	0.179472882	0.199432779
Caprimulgus_meesi	15323352883	0.184087628	0.185341466	0.134593817	0.240385288
Caprimulgus_natalensis	2.17267E+12	0.065019739	0.065180912	0.062982608	0.067530374
Caprimulgus_nubicus	6.02639E+11	0.180270602	0.180431722	0.174254976	0.186975213
Caprimulgus_pectoralis	5.62533E+12	0.057276575	0.057277968	0.055902755	0.058637057
Caprimulgus_phalaena	0
Caprimulgus_poliocephalus	6.33406E+11	0.172929112	0.173231547	0.166795137	0.179736994
Caprimulgus_prigoginei	0
Caprimulgus_pulchellus	5477796896	0.046869819	0.048540832	0	0.101912421
Caprimulgus_ruficollis	1.37383E+12	0.260344982	0.260325362	0.254665011	0.265621132
Caprimulgus_rufigena	3.02496E+12	0.030659473	0.030603741	0.029103849	0.031976052
Caprimulgus_solala	0
Caprimulgus_stellatus	96248334275	0.132489671	0.13311784	0.115219128	0.148523073
Caprimulgus_tristigma	2.43558E+12	0.059582769	0.05964407	0.057149011	0.062201683
Caprimulgus_vexillarius	5.35099E+12	0.037447905	0.037451611	0.036073073	0.038523584
Capsiempis_flaveola	5.50999E+12	0.077407658	0.077310254	0.074757353	0.080380613
Caracara_cheriway	3.53268E+12	0.089796722	0.089768097	0.085140807	0.094018369
Caracara_plancus	8.80783E+12	0.083561254	0.083534609	0.080746591	0.086036207
Cardellina_canadensis	4.64707E+12	0.125861376	0.12594113	0.124440075	0.127719689
Cardellina_pusilla	8.79358E+12	0.039178425	0.039171387	0.037438061	0.041050553
Cardellina_rubra	35939813701	0.264435786	0.264283307	0.231856915	0.294476696
Cardellina_rubrifrons	1.67784E+11	0.278862031	0.279443197	0.263252021	0.294063789
Cardellina_versicolor	6123123177	0.257039235	0.257620758	0.195239226	0.324645301
Cardinalis_cardinalis	5.66157E+12	0.212036412	0.212366008	0.20913788	0.216168923
Cardinalis_phoeniceus	61589057411	0.254773174	0.253953901	0.230027132	0.280734617
Cardinalis_sinuatus	1.13798E+12	0.199602174	0.199497844	0.194491119	0.205037115
Carduelis_caniceps	4.98386E+12	0.070988008	0.069789084	0.066111329	0.072982613
Carduelis_carduelis	1.36715E+13	0.048018611	0.047820736	0.044296222	0.051300801
Carduelis_citrinella	496462503.9	0.245936195	0.294370326	0	0.616578352
Carduelis_corsicana	20928268502	0.457826802	0.455685435	0.399163262	0.502495752
Cariama_cristata	4.58702E+12	0.136563776	0.136626772	0.134612406	0.139037446
Caridonax_fulgidus	29364554683	0.086641963	0.086928865	0.060815999	0.112193324
Carpococcyx_radiceus	62366614601	0.115582037	0.115473778	0.105231213	0.130720065
Carpococcyx_renauldi	3.74495E+11	0.241384234	0.241260774	0.228146508	0.252060356
Carpococcyx_viridis	5312488916	0.032249489	0.032912086	0	0.080703055
Carpodacus_dubius	2.75916E+11	0.117540276	0.117583848	0.110117966	0.124158187
Carpodacus_edwardsii	32951108903	0.126737256	0.127709842	0.108212688	0.144337773
Carpodacus_erythrinus	1.35655E+11	0.086536462	0.086477411	0.074064979	0.097741859
Carpodacus_formosanus	236149206.8	0	0.153592764	0	0.333965988
Carpodacus_pulcherrimus	1.56574E+11	0.134339282	0.134406596	0.124022065	0.146218877
Carpodacus_puniceus	1.42101E+12	0.153723068	0.15402244	0.151611685	0.157112947
Carpodacus_rhodochlamys	2.07179E+11	0.098296296	0.097724913	0.091736778	0.105298806
Carpodacus_rodochroa	44651451643	0.215802552	0.215172066	0.18378601	0.244786608
Carpodacus_rodopeplus	1045230600	0.070811168	0.094686368	0	0.214421503
Carpodacus_roseus	7.8724E+12	0.150619141	0.150580885	0.14861837	0.152503708
Carpodacus_rubicilla	1.37362E+12	0.173976674	0.173831844	0.17072246	0.176674595
Carpodacus_rubicilloides	2.53555E+11	0.100132158	0.100131489	0.09385887	0.106507257
Carpodacus_sibiricus	5.10439E+12	0.19960365	0.199453267	0.197556064	0.201594674
Carpodacus_sipahi	18661210884	0.239767807	0.23773525	0.187561816	0.2733409
Carpodacus_stoliczkae	1.44237E+11	0.113412658	0.113069124	0.101961334	0.122105372
Carpodacus_subhimachalus	1.37049E+11	0.199725401	0.19962601	0.184574929	0.214148994
Carpodacus_synoicus	0
Carpodacus_thura	15623242145	0.155671369	0.153688403	0.116625366	0.193066298
Carpodacus_trifasciatus	57354402110	0.219749386	0.218040248	0.192861011	0.235955606
Carpodacus_verreauxii	41786418282	0.137595327	0.139062357	0.12020044	0.160164649
Carpodacus_vinaceus	61905335350	0.172814665	0.173877597	0.149550636	0.199045488
Carpodacus_waltoni	1.7818E+11	0.085774494	0.085917479	0.079333289	0.093908927
Carpodectes_antoniae	1620202691	0.138894751	0.139212682	0.019348756	0.269726876
Carpodectes_hopkei	82741096034	0.08065331	0.080768886	0.069731112	0.0912732
Carpodectes_nitidus	84390089081	0.055918702	0.056354601	0.045979871	0.069620693
Carpornis_cucullata	1.09589E+11	0.27362314	0.27319998	0.253239661	0.293736038
Carpornis_melanocephala	32240154885	0.208221728	0.208000072	0.173144155	0.251372541
Carpospiza_brachydactyla	1.01911E+12	0.116773741	0.116878275	0.113496348	0.119608749
Carterornis_castus	3464518291	0.024559662	0.027625651	0	0.065781668
Carterornis_chrysomela	6.39587E+11	0.053140161	0.05315789	0.049814601	0.057099869
Carterornis_leucotis	2.1901E+11	0.054224994	0.05394999	0.047450697	0.061214159
Carterornis_pileatus	19160837047	0.084972684	0.084710868	0.058287085	0.108144658
Caryothraustes_canadensis	2.26584E+12	0.098553036	0.098572938	0.096137003	0.100979321
Caryothraustes_celaeno	86896493993	0.379612609	0.379516285	0.357229829	0.400552438
Caryothraustes_erythromelas	7.9558E+11	0.075185772	0.075356405	0.071438809	0.079765986
Caryothraustes_poliogaster	2.81367E+11	0.092684006	0.092455124	0.086009846	0.099258468
Casiornis_fuscus	8.50596E+11	0.223049578	0.222770562	0.216355046	0.228914845
Casiornis_rufus	5.48352E+12	0.091755503	0.091686029	0.090179265	0.093447371
Cassiculus_melanicterus	1.68721E+11	0.157291672	0.15756114	0.146945238	0.167738719
Castanozoster_thoracicus	23699399621	0.159139171	0.160203619	0.129927769	0.193443057
Casuarius_bennetti	3.60707E+11	0.065382403	0.065262688	0.06072727	0.069980699
Casuarius_casuarius	3.64831E+11	0.038280862	0.037988917	0.033841822	0.041789016
Casuarius_unappendiculatus	1.52245E+11	0.077070488	0.077073007	0.069581536	0.086770727
Catamblyrhynchus_diadema	16423814209	0.443104432	0.444383598	0.398740534	0.497416691
Catamenia_analis	1.70243E+11	0.067864948	0.068043198	0.059705445	0.077353979
Catamenia_homochroa	35102706209	0.251007511	0.250098178	0.221599103	0.279062064
Catamenia_inornata	28629869216	0.166363182	0.167348689	0.141347247	0.197551424
Cataponera_turdoides	4461961988	0.096150516	0.101520158	0.038451935	0.173048743
Catharacta_antarctica	27441999.44	0	0	0	0
Catharacta_chilensis	55506634789	0.057147385	0.057605984	0.04455119	0.072100033
Catharacta_skua	3945790044	0.023966724	0.024804805	0.016699763	0.038556568
Catharopeza_bishopi	0
Cathartes_aura	2.25307E+13	0.103553072	0.103548342	0.101288064	0.105873643
Cathartes_burrovianus	7.21996E+12	0.141738783	0.141724891	0.139031519	0.143926043
Cathartes_melambrotus	5.81719E+12	0.051668977	0.051697781	0.050597306	0.05289874
Catharus_aurantiirostris	5.58255E+11	0.2865746	0.286457806	0.277947813	0.295584226
Catharus_bicknelli	12022676490	0.109036095	0.109403188	0.080560043	0.138418145
Catharus_dryas	2.30176E+11	0.139986504	0.139900907	0.13134426	0.147815294
Catharus_frantzii	58251392098	0.31045616	0.310140046	0.285542213	0.338934573
Catharus_fuscater	1.45773E+11	0.178247692	0.178254909	0.166495873	0.190625426
Catharus_fuscescens	4.52099E+12	0.141276494	0.141152107	0.139060544	0.143277612
Catharus_gracilirostris	847011001.4	0.099894922	0.087939656	0	0.299734947
Catharus_guttatus	7.9941E+12	0.150032584	0.149969493	0.148337258	0.151410801
Catharus_mexicanus	58208379205	0.135866503	0.136910332	0.122504737	0.152459617
Catharus_minimus	8.50482E+12	0.045391795	0.045384419	0.044652306	0.045964241
Catharus_occidentalis	1.46407E+11	0.246354724	0.246590669	0.234644831	0.262684929
Catharus_swainsoni	8.49803E+12	0.076261014	0.076278379	0.075176004	0.077376105
Catharus_ustulatus	1.13827E+12	0.092457649	0.092287256	0.088077391	0.09534474
Catherpes_mexicanus	2.78181E+12	0.215018883	0.215206667	0.212328601	0.219443921
Catreus_wallichii	6333626310	0.263664981	0.260711914	0.190494174	0.345623391
Ceblepyris_caesius	8.97262E+11	0.136181228	0.136297542	0.132033438	0.141096859
Ceblepyris_cinereus	4.10548E+11	0.085330942	0.08545023	0.080444831	0.090922862
Ceblepyris_cucullatus	926437996.7	0.163696006	0.151927897	0	0.331114221
Ceblepyris_graueri	7034156393	0.244010036	0.244727234	0.182972107	0.30501761
Ceblepyris_pectoralis	5.70152E+12	0.072538909	0.072648574	0.07115767	0.074151222
Cecropis_abyssinica	1.31531E+13	0.064335158	0.064367718	0.062983452	0.065720639
Cecropis_cucullata	4.21106E+12	0.041574901	0.041544482	0.040329687	0.043011063
Cecropis_daurica	1.99247E+13	0.176834702	0.17718143	0.172375685	0.182112198
Cecropis_hyperythra	63702194615	0.221351503	0.221994285	0.193490802	0.252493404
Cecropis_semirufa	8.34173E+12	0.06778389	0.067737714	0.065927808	0.06944258
Cecropis_senegalensis	1.2806E+13	0.059930532	0.059890089	0.058216244	0.061175355
Celebesica_abbotti	28129031360	0.091468449	0.093596503	0.076215487	0.123601907
Celeus_castaneus	3.21859E+11	0.10624621	0.106126808	0.098726176	0.113000288
Celeus_elegans	6.26838E+12	0.041109265	0.041144085	0.040003563	0.042496844
Celeus_flavescens	2.48356E+12	0.187890721	0.187836066	0.184093428	0.191230502
Celeus_flavus	5.96275E+12	0.054094556	0.05409183	0.052278451	0.055715548
Celeus_grammicus	0
Celeus_loricatus	2.73566E+11	0.227587865	0.227134731	0.219729573	0.235788162
Celeus_lugubris	7.08012E+11	0.09574111	0.095516197	0.090038951	0.100342736
Celeus_obrieni	7.30234E+11	0.098979449	0.099278993	0.094796874	0.104435084
Celeus_occidentalis	3.58596E+12	0.046491796	0.046491504	0.044927589	0.048039401
Celeus_ochraceus	1.4764E+12	0.284081642	0.283703546	0.278868224	0.288938976
Celeus_spectabilis	2.47546E+11	0.019021924	0.019257816	0.015235625	0.023068703
Celeus_tinnunculus	1.15167E+11	0.337882237	0.338514732	0.317930433	0.359167424
Celeus_torquatus	9.38178E+11	0.097957645	0.09769896	0.09370147	0.101406015
Celeus_undatus	6.64645E+11	0.068696645	0.068736391	0.064493094	0.073292398
Centrocercus_minimus	0
Centrocercus_urophasianus	1.30823E+12	0.179094618	0.17923975	0.175034636	0.183981306
Centropus_andamanensis	4327698698	0.168281345	0.16902265	0.076800942	0.268325731
Centropus_anselli	1.05259E+12	0.040599664	0.040781383	0.0383016	0.043592213
Centropus_ateralbus	31563369085	0.038680094	0.039376893	0.027410747	0.052682697
Centropus_bengalensis	5.55702E+12	0.192757337	0.192793237	0.188538038	0.197484811
Centropus_bernsteini	26114270070	0.018785107	0.01745907	0.006268462	0.030969808
Centropus_celebensis	1.2827E+11	0.107976522	0.108674878	0.098997478	0.121427437
Centropus_chalybeus	2121588709	0.185051654	0.180175587	0.121403597	0.258406699
Centropus_chlororhynchos	8274903191	0.187717084	0.189357808	0.135966118	0.2495666
Centropus_cupreicaudus	1.01517E+12	0.036091322	0.036256478	0.034194015	0.038842158
Centropus_goliath	2988584492	0.214182499	0.222926629	0.140641597	0.33529669
Centropus_grillii	8.50215E+12	0.086251958	0.086158505	0.084601471	0.087361624
Centropus_leucogaster	1.31919E+12	0.172481485	0.172709412	0.167746111	0.177942986
Centropus_melanops	1.00791E+11	0.183372717	0.182735147	0.169087441	0.195155623
Centropus_menbeki	4.99661E+11	0.045675441	0.045757591	0.04162623	0.049918243
Centropus_milo	9152051692	0.023747015	0.024325541	0.007111575	0.048810618
Centropus_monachus	2.79453E+12	0.136944492	0.136897162	0.133684316	0.140227501
Centropus_nigrorufus	25665594810	0.159221851	0.160101182	0.12255401	0.198520581
Centropus_phasianinus	2.6344E+12	0.06529443	0.065253403	0.063527995	0.066962958
Centropus_rectunguis	1.08429E+12	0.094230772	0.094442521	0.090764779	0.098327772
Centropus_senegalensis	9.84881E+12	0.075353996	0.075324745	0.073315218	0.077122941
Centropus_sinensis	6.65852E+12	0.230797223	0.230806863	0.228602443	0.23347629
Centropus_spilopterus	842011599.8	0	0.036982945	0	0.18566053
Centropus_steerii	533798297.3	0.047088104	0.075023107	0	0.281523864
Centropus_superciliosus	7.1709E+12	0.089941823	0.08998157	0.088749912	0.091552742
Centropus_toulou	5.71018E+11	0.079019997	0.079079371	0.075701143	0.084231287
Centropus_unirufus	76468524063	0.147305319	0.148321016	0.131228642	0.165758611
Centropus_violaceus	21415756590	0.052295584	0.051438544	0.031954602	0.06706314
Cephalopterus_glabricollis	12784601442	0.065189979	0.066440714	0.038388425	0.097661641
Cephalopterus_ornatus	5.2955E+12	0.045361658	0.045283252	0.043976715	0.046334109
Cephalopterus_penduliger	23676564849	0.090580062	0.090838162	0.06884822	0.123231858
Cephalopyrus_flammiceps	3.15097E+11	0.230679268	0.231618436	0.221017892	0.241533465
Cerasophila_thompsoni	0
Ceratogymna_atrata	1.63445E+12	0.107605511	0.107612224	0.104474555	0.111111231
Ceratogymna_elata	3.86621E+11	0.244686221	0.244325203	0.232788895	0.253704816
Ceratopipra_chloromeros	3.33961E+11	0.030945533	0.030970646	0.026567801	0.034834843
Ceratopipra_cornuta	61780369414	0.019408452	0.01962243	0.01313785	0.027739958
Ceratopipra_erythrocephala	3.01858E+12	0.063464895	0.063386744	0.061776535	0.065114037
Ceratopipra_mentalis	4.15429E+11	0.100616101	0.100747202	0.094136606	0.1074456
Ceratopipra_rubrocapilla	2.97553E+12	0.07233725	0.072271621	0.070202157	0.074194098
Cercococcyx_mechowi	1.08052E+12	0.14925545	0.149545003	0.144977959	0.154681439
Cercococcyx_montanus	6.97825E+11	0.09234061	0.092420638	0.086200113	0.097471315
Cercococcyx_olivinus	1.62175E+12	0.129154538	0.129211739	0.125945521	0.132545595
Cercomacra_brasiliana	9559431010	0.21517241	0.217111564	0.150194518	0.279538888
Cercomacra_carbonaria	0
Cercomacra_cinerascens	5.76521E+12	0.046247109	0.04628824	0.045129065	0.047525913
Cercomacra_ferdinandi	31022365326	0.129336052	0.1289291	0.099986084	0.154872815
Cercomacra_manu	4.79478E+11	0.076758561	0.076889108	0.071578094	0.081978906
Cercomacra_melanaria	4.15544E+11	0.098247761	0.098071179	0.091998166	0.104703049
Cercomacra_nigricans	4.8343E+11	0.268735568	0.269163813	0.260750128	0.276984328
Cercomacroides_fuscicauda	1.02107E+12	0.023913848	0.023860195	0.02100504	0.026208915
Cercomacroides_laeta	3.89967E+11	0.113972239	0.113692223	0.107671074	0.120409537
Cercomacroides_nigrescens	2.71842E+12	0.054845979	0.054963045	0.053059175	0.057373561
Cercomacroides_parkeri	1878613094	0.159039	0.160431325	0.04540046	0.296596457
Cercomacroides_serva	1.26681E+12	0.022543849	0.022580128	0.021049721	0.024502708
Cercomacroides_tyrannina	3.07037E+12	0.084474808	0.0843386	0.081930388	0.086467641
Cercotrichas_galactotes	7.53816E+12	0.079607205	0.07939375	0.075665862	0.082480489
Cercotrichas_hartlaubi	5.88621E+11	0.05417638	0.054436111	0.049837158	0.05943173
Cercotrichas_leucophrys	6.79889E+12	0.049556132	0.049490877	0.048203675	0.050860349
Cercotrichas_paena	1.27578E+12	0.030712024	0.03078162	0.028772675	0.03335102
Cercotrichas_podobe	3.7684E+12	0.161780756	0.161786172	0.158882016	0.164357933
Cereopsis_novaehollandiae	5.45121E+11	0.030466488	0.030632699	0.026506282	0.035104452
Certhia_americana	5.53808E+11	0.248059675	0.248060121	0.240749264	0.255885534
Certhia_brachydactyla	3.14295E+12	0.26380345	0.263714854	0.251989821	0.275133575
Certhia_discolor	77525799.57	0	0.23	0	1
Certhia_familiaris	1.07612E+13	0.176565256	0.176583409	0.174911228	0.178488989
Certhia_himalayana	1.23669E+12	0.228272527	0.228376156	0.224018947	0.233154666
Certhia_hodgsoni	4920464700	0.223510281	0.224578954	0.148907082	0.309178248
Certhia_manipurensis	12148342282	0.207548663	0.211356514	0.168026156	0.262253561
Certhia_nipalensis	3260239500	0.162131476	0.165726923	0.09286747	0.255148259
Certhia_tianquanensis	0
Certhiasomus_stictolaemus	3.10728E+12	0.036513941	0.036615035	0.035373096	0.038143548
Certhiaxis_cinnamomeus	7.75737E+12	0.161134136	0.161154672	0.159385775	0.162860947
Certhiaxis_mustelinus	5.29032E+11	0.058906151	0.059182766	0.05424061	0.064337645
Certhidea_fusca	439538896.2	0.283348522	0.309915064	0.184478094	0.525078479
Certhidea_olivacea	3702303093	0.082282687	0.083580912	0.022159395	0.148081172
Certhilauda_chuana	1.28101E+11	0.064070283	0.064490572	0.055239432	0.073750717
Certhilauda_curvirostris	60067342677	0.100507464	0.100203094	0.081765995	0.116936688
Certhilauda_semitorquata	2.07076E+11	0.069849169	0.069411416	0.059293412	0.079145576
Certhilauda_subcoronata	8.18662E+11	0.059221192	0.059214934	0.055851393	0.062639565
Certhionyx_variegatus	5.08753E+12	0.033301767	0.033295812	0.032351642	0.034211766
Ceryle_rudis	2.33281E+13	0.119804216	0.119667986	0.117828623	0.12157573
Cettia_brunnifrons	9.01421E+11	0.302893476	0.30302021	0.296477077	0.309310406
Cettia_castaneocoronata	1.9739E+12	0.274084505	0.274185661	0.268966878	0.279130002
Cettia_cetti	4.33226E+12	0.212493093	0.212603919	0.209878447	0.21654312
Cettia_major	1.78626E+11	0.187363433	0.187724211	0.176470709	0.198733772
Ceuthmochares_aereus	3.92707E+12	0.093872167	0.093838882	0.092061743	0.095756786
Ceuthmochares_australis	1.10318E+12	0.098721334	0.098606689	0.094005409	0.102614294
Ceyx_argentatus	66293899632	0.198588186	0.198690295	0.178586872	0.218995275
Ceyx_azureus	3.23856E+12	0.07669888	0.076687411	0.074916649	0.078375884
Ceyx_cajeli	5897449887	0.332926498	0.335878383	0.274638111	0.404449363
Ceyx_collectoris	3638301913	0.036367214	0.036345675	0.017888977	0.073372943
Ceyx_cyanopectus	85157981128	0.208062675	0.20828614	0.184919435	0.228492275
Ceyx_dispar	1368933696	0.051074718	0.050035198	0	0.176437256
Ceyx_erithaca	2.82022E+12	0.184749957	0.184644513	0.180721349	0.188256858
Ceyx_fallax	85810760055	0.124205283	0.124389122	0.109504552	0.139232883
Ceyx_flumenicola	21032281351	0.089081387	0.090264878	0.0666181	0.116638481
Ceyx_gentianus	2858822714	0.323485467	0.330884538	0.240349635	0.407793459
Ceyx_lepidus	37570078348	0.148741962	0.149636005	0.131823431	0.167569935
Ceyx_margarethae	93515535420	0.19138527	0.192397262	0.176939147	0.208134213
Ceyx_meeki	12878486267	0.024468411	0.023884305	0.009049612	0.042665829
Ceyx_melanurus	63722268663	0.218860975	0.217869356	0.192944914	0.236823937
Ceyx_mindanensis	42212602995	0.229116295	0.23038233	0.200694052	0.255386378
Ceyx_mulcatus	5502358708	0.099168117	0.099923154	0.052845274	0.138548483
Ceyx_nigrirostris	23110209404	0.213532704	0.214834533	0.173442539	0.259814906
Ceyx_nigromaxilla	7454221684	0.011388466	0.014252066	0	0.041274626
Ceyx_pusillus	7.60954E+11	0.050329202	0.050326929	0.046749474	0.053453249
Ceyx_sacerdotis	28798439172	0.017338763	0.018985082	0.009145023	0.033409258
Ceyx_sangirensis	85706898.75	0	0.05	0	1
Ceyx_solitarius	5.84442E+11	0.0424028	0.042196823	0.038788636	0.045869014
Ceyx_wallacii	3906927289	0.035116177	0.032966645	0	0.079015167
Ceyx_websteri	3418403694	0.024993392	0.019755472	0	0.050081184
Chaetocercus_astreans	84459397.09	0	0.03	0	0.525
Chaetocercus_berlepschi	85860498.73	0	0.02	0	0
Chaetocercus_bombus	1.36053E+11	0.177420467	0.177493394	0.164751785	0.191635239
Chaetocercus_heliodor	28355866339	0.237616981	0.238851934	0.210600366	0.270698887
Chaetocercus_jourdanii	6530287606	0.207722597	0.206226866	0.149042565	0.272751928
Chaetocercus_mulsant	11510892700	0.110656187	0.113871473	0.076955163	0.162442053
Chaetops_aurantius	18952617095	0.063035286	0.062899984	0.035469953	0.094611066
Chaetops_frenatus	63731047860	0.341886674	0.342195447	0.319974639	0.367934279
Chaetoptila_angustipluma	3800532114	0.282708927	0.281167209	0.208118163	0.371843416
Chaetorhynchus_papuensis	3.05299E+11	0.063310925	0.063419917	0.057697939	0.069419433
Chaetornis_striata	8.5194E+11	0.261268845	0.261351969	0.253545071	0.26829087
Chaetura_brachyura	7.03316E+12	0.070447807	0.070447546	0.069006796	0.072285176
Chaetura_chapmani	4.47911E+12	0.049576113	0.049587646	0.048265315	0.050925579
Chaetura_cinereiventris	5.78877E+12	0.069731652	0.069738	0.068323545	0.071256829
Chaetura_egregia	1.30068E+12	0.041456298	0.041443168	0.038593081	0.044031131
Chaetura_fumosa	12021403093	0.114945464	0.115105297	0.085937584	0.166678726
Chaetura_martinica	1453740005	0.111581919	0.119589459	0.057501203	0.225945833
Chaetura_meridionalis	5.1683E+12	0.126064891	0.126138667	0.124269398	0.128356506
Chaetura_pelagica	6.43915E+12	0.145488154	0.145608219	0.143028111	0.148093565
Chaetura_spinicaudus	2.69069E+12	0.074442574	0.074461739	0.072265561	0.076678909
Chaetura_vauxi	8.67945E+11	0.170867017	0.170730658	0.164150762	0.176254624
Chalcites_basalis	7.16989E+12	0.040878078	0.040864444	0.040016928	0.041764335
Chalcites_crassirostris	4184638886	0.040666436	0.042463227	0	0.093731745
Chalcites_lucidus	2.78419E+12	0.074939053	0.074988274	0.073116241	0.076743946
Chalcites_megarhynchus	1.48441E+11	0.047764189	0.048352173	0.039264584	0.057105292
Chalcites_meyerii	25966624564	0.046125995	0.045679171	0.026387274	0.064373871
Chalcites_minutillus	2.53588E+12	0.070093672	0.070012163	0.067998487	0.071633323
Chalcites_osculans	6.06816E+12	0.044356198	0.044289185	0.043206386	0.045102494
Chalcites_ruficollis	1365119801	0.062503965	0.043768054	0	0.125067894
Chalcomitra_adelberti	5.35104E+11	0.243860854	0.243354076	0.229628753	0.257209822
Chalcomitra_amethystina	3.37511E+12	0.06304546	0.063036393	0.061149763	0.064877681
Chalcomitra_balfouri	3222959193	0.286827829	0.284246666	0.194547248	0.3602224
Chalcomitra_fuliginosa	2.50762E+11	0.093769917	0.09333153	0.0851962	0.100285256
Chalcomitra_hunteri	1.33356E+12	0.145539949	0.145672282	0.14154988	0.150421894
Chalcomitra_rubescens	2.89799E+12	0.026640078	0.026561648	0.025165207	0.027952779
Chalcomitra_senegalensis	8.78662E+12	0.04992055	0.049940285	0.048393941	0.051826097
Chalcoparia_singalensis	2.77315E+12	0.197075033	0.1968194	0.191783878	0.200999169
Chalcophaps_indica	3.96664E+12	0.161925147	0.162057105	0.155886189	0.168002852
Chalcophaps_longirostris	1.8867E+11	0.06258277	0.062650866	0.055498436	0.070357901
Chalcophaps_stephani	7.30897E+11	0.059953831	0.060075755	0.05659962	0.064185258
Chalcopsitta_atra	74764340503	0.052664175	0.052850003	0.043476726	0.062029842
Chalcopsitta_cardinalis	26596120275	0.054898342	0.055602112	0.038612671	0.074444446
Chalcopsitta_duivenbodei	47293470419	0.055817463	0.055405593	0.04282579	0.068414901
Chalcopsitta_scintillata	2.66743E+11	0.022366537	0.022481432	0.01951015	0.025753634
Chalcostigma_herrani	11241518297	0.381635691	0.375795531	0.308977741	0.439120309
Chalcostigma_heteropogon	597994306.2	0.14245069	0.109999611	0	0.360796079
Chalcostigma_olivaceum	16483951405	0.337298756	0.336963096	0.29672261	0.375017157
Chalcostigma_ruficeps	15101267089	0.128316269	0.126479051	0.097583728	0.156617943
Chalcostigma_stanleyi	5111352683	0.282809373	0.277944788	0.198333985	0.366772784
Chalybura_buffonii	4.5325E+11	0.314808835	0.314395603	0.306869795	0.32284278
Chalybura_urochrysia	1.60092E+11	0.072594256	0.072913066	0.063828962	0.082925977
Chamaea_fasciata	1.49614E+11	0.46036092	0.460041906	0.446250275	0.473626818
Chamaepetes_goudotii	1.69607E+11	0.160788319	0.161067714	0.151149998	0.171040429
Chamaepetes_unicolor	2115981699	0.280002375	0.292184325	0.199829879	0.399684596
Chamaetylas_choloensis	2483066497	0.166303239	0.152809452	0.066534401	0.250615661
Chamaetylas_fuelleborni	22685291678	0.126494812	0.126250605	0.094816904	0.158612
Chamaetylas_poliocephala	1.58695E+12	0.14472123	0.144522163	0.141336658	0.147904937
Chamaetylas_poliophrys	41763621920	0.259456849	0.258848127	0.227441777	0.299424687
Chamaeza_campanisona	1.57391E+12	0.183894547	0.184245842	0.180961673	0.188664425
Chamaeza_meruloides	66801168742	0.254757004	0.254560156	0.224321843	0.279001727
Chamaeza_mollissima	3921600210	0.174952765	0.186785834	0.131173692	0.262314339
Chamaeza_nobilis	2.51433E+12	0.027994128	0.027961877	0.02644469	0.029409315
Chamaeza_ruficauda	1.31135E+11	0.219485791	0.219658321	0.2030917	0.238336319
Chamaeza_turdina	4031575296	0.191572299	0.19453044	0.106422897	0.266610078
Charadrius_alexandrinus	2.1551E+13	0.177949729	0.177945314	0.176728757	0.179299867
Charadrius_alticola	32372155949	0.639215515	0.638313775	0.613782592	0.663817841
Charadrius_aquilonius	7259799391	0.35337185	0.35329859	0.292652813	0.420760958
Charadrius_asiaticus	1.09247E+13	0.063160175	0.06316342	0.061960682	0.064726193
Charadrius_bicinctus	1.61895E+12	0.062572167	0.062700234	0.059397292	0.067143427
Charadrius_bifrontatus	1.83207E+11	0.099825567	0.10015583	0.092554285	0.107905647
Charadrius_collaris	1.30089E+13	0.109951845	0.109907778	0.108448531	0.111186465
Charadrius_dealbatus	9.3397E+11	0.242919478	0.242782376	0.235085564	0.24836278
Charadrius_dubius	3.19847E+13	0.11092289	0.111001876	0.108916855	0.113037772
Charadrius_falklandicus	8.48605E+11	0.118169647	0.117890365	0.112982616	0.121961603
Charadrius_forbesi	6.70188E+12	0.09037205	0.090213438	0.088613321	0.091597595
Charadrius_hiaticula	2.76389E+13	0.11295316	0.112927577	0.112066973	0.114000268
Charadrius_leschenaultii	8.36807E+12	0.139271452	0.139264565	0.137985807	0.140853581
Charadrius_marginatus	4.3961E+12	0.113837053	0.113753081	0.111677292	0.115763266
Charadrius_melodus	9.48202E+11	0.155481068	0.155395878	0.150863472	0.15912403
Charadrius_modestus	8.42339E+11	0.076556815	0.076524765	0.071835707	0.080919164
Charadrius_mongolus	7.82701E+12	0.127131535	0.127069355	0.125115126	0.129058527
Charadrius_montanus	1.37462E+12	0.175289254	0.174773973	0.168056947	0.180505854
Charadrius_nivosus	1.84396E+12	0.229722873	0.229750313	0.225862178	0.233626504
Charadrius_obscurus	343378798.4	0.671238291	0.708802006	0.498980428	0.829862822
Charadrius_pallidus	4.47278E+11	0.122438594	0.122259051	0.115414655	0.128542887
Charadrius_pecuarius	1.63088E+13	0.096147596	0.096118718	0.094221672	0.098111372
Charadrius_peronii	45281268164	0.185466878	0.185559726	0.166692574	0.209243048
Charadrius_placidus	5.09456E+12	0.267688508	0.266957291	0.260470868	0.272988016
Charadrius_semipalmatus	6.02968E+12	0.074855539	0.075006777	0.073780731	0.076445649
Charadrius_thoracicus	3426414695	0.122589409	0.124169254	0.058059012	0.2341898
Charadrius_tricollaris	9.42548E+12	0.072421529	0.072360189	0.071008105	0.073523723
Charadrius_veredus	3.41571E+12	0.081752219	0.081811971	0.080401648	0.083305002
Charadrius_vociferus	1.51647E+13	0.134521887	0.13439182	0.131771914	0.13699694
Charadrius_wilsonia	65548152307	0.174538306	0.173677677	0.154118233	0.189574268
Charitospiza_eucosma	2.34874E+12	0.157158394	0.157319618	0.15363499	0.160640449
Charmosyna_amabilis	966353009.2	0	0.000850644	0	0
Charmosyna_diadema	0
Charmosyna_josefinae	1972680598	0	0.005219846	0	0.043519592
Charmosyna_margarethae	21485786289	0.062078878	0.063550537	0.044672161	0.083661338
Charmosyna_meeki	0
Charmosyna_multistriata	1272991992	0	0.024079736	0	0.134076647
Charmosyna_palmarum	8710570575	0.107023896	0.107922453	0.087688792	0.147904239
Charmosyna_papou	731565398.3	0	0.035399786	0	0.117349866
Charmosyna_placentis	6.66997E+11	0.048011372	0.047874325	0.043731224	0.051499661
Charmosyna_pulchella	25614330165	0.040093256	0.042104026	0.030049418	0.056941574
Charmosyna_rubrigularis	0
Charmosyna_rubronotata	1.92886E+11	0.061433443	0.061708548	0.054382953	0.068134248
Charmosyna_stellae	34991161424	0.031760842	0.032731558	0.020696227	0.043916324
Charmosyna_toxopei	4799632188	0.357129375	0.358912487	0.285696055	0.42855934
Charmosyna_wilhelminae	13657332811	0.062531082	0.062806026	0.037535302	0.090408137
Chasiempis_ibidis	0
Chasiempis_sandwichensis	7911096896	0.423765629	0.422821244	0.374477853	0.481365482
Chasiempis_sclateri	0
Chatarrhaea_gularis	1381501795	0.470668443	0.488198783	0.263195012	0.70587902
Chauna_chavaria	89269444146	0.510815262	0.510618848	0.487955215	0.532261619
Chauna_torquata	3.80537E+12	0.086809378	0.086789174	0.084207601	0.08910382
Chelictinia_riocourii	6.1937E+12	0.15219123	0.152305179	0.150632846	0.154705677
Chelidoptera_tenebrosa	8.38657E+12	0.08987657	0.089899177	0.088495727	0.09124811
Chelidorhynx_hypoxanthus	1.15759E+12	0.270210179	0.270266797	0.263862876	0.277019147
Chenonetta_finschi	2.52909E+11	0.280675315	0.279713921	0.264575651	0.290553726
Chenonetta_jubata	5.97371E+12	0.008535744	0.008520636	0.00802159	0.009033733
Chenorhamphus_grayi	1.58731E+11	0.079173407	0.079643589	0.071740241	0.088571679
Cheramoeca_leucosterna	5.21303E+12	0.047334286	0.047354131	0.046210356	0.048430116
Chersomanes_albofasciata	2.14838E+12	0.049675681	0.049580236	0.04750601	0.051928994
Chersophilus_duponti	2.65908E+11	0.261197876	0.261261187	0.252418892	0.269763663
Chionodacryon_speculiferum	68760227238	0.185305866	0.184700192	0.169650473	0.199574681
Chiroxiphia_boliviana	21195604215	0.093289124	0.092750563	0.071795056	0.111006873
Chiroxiphia_caudata	9.50332E+11	0.273921502	0.274214334	0.267245581	0.280658895
Chiroxiphia_lanceolata	3.94822E+11	0.297624142	0.297746015	0.287209215	0.305743189
Chiroxiphia_linearis	88108021200	0.156739787	0.157623821	0.140009449	0.175676007
Chiroxiphia_pareola	4.82879E+12	0.072744412	0.072877486	0.070944728	0.075102402
Chlamydera_cerviniventris	1.47919E+11	0.026565516	0.026592507	0.021133605	0.031829358
Chlamydera_guttata	1.49194E+12	0.026271367	0.026249248	0.02510969	0.027288035
Chlamydera_lauterbachi	1.23882E+11	0.043627534	0.043184479	0.033960569	0.051112128
Chlamydera_maculata	1.65842E+12	0.017104805	0.017126426	0.015595301	0.01881586
Chlamydera_nuchalis	1.27216E+12	0.065517429	0.065461854	0.063287326	0.06768487
Chlamydochaera_jefferyi	18003115581	0.11431097	0.111947731	0.0832484	0.14290467
Chlamydotis_macqueenii	8.17964E+12	0.141615246	0.141598963	0.140355136	0.142849637
Chlamydotis_undulata	3.22804E+12	0.163779557	0.163758439	0.162296648	0.165580147
Chleuasicus_atrosuperciliaris	1.15904E+11	0.234455811	0.233916323	0.217821985	0.25131276
Chlidonias_albostriatus	34758069143	0.295565401	0.296475664	0.271718781	0.327822691
Chlidonias_hybrida	3.06519E+13	0.16031253	0.160303458	0.159455435	0.161112123
Chlidonias_leucopterus	3.50868E+13	0.081243519	0.081162466	0.079376471	0.082532547
Chlidonias_niger	1.36765E+13	0.136392523	0.136405353	0.135095467	0.137516966
Chloebia_gouldiae	99861645154	0.101661712	0.102018055	0.093605478	0.110160702
Chloephaga_melanoptera	3.56276E+11	0.128318705	0.128440332	0.123771775	0.133607785
Chloephaga_picta	1.04983E+12	0.073087951	0.073360806	0.070129805	0.077335423
Chloephaga_poliocephala	1.38196E+12	0.076959994	0.076991073	0.072876464	0.080669211
Chloephaga_rubidiceps	2.29423E+11	0.074975882	0.07467961	0.066685958	0.081285402
Chloridops_kona	6252110489	0.493713437	0.500651308	0.457215883	0.56754836
Chloris_ambigua	2.34536E+11	0.173755984	0.173793712	0.154173818	0.192527023
Chloris_chloris	1.01452E+13	0.081466977	0.081443602	0.075459261	0.085870994
Chloris_monguilloti	923868197.5	0.090837092	0.055444019	0	0.181817116
Chloris_sinica	6.25592E+12	0.249549459	0.249412374	0.243772459	0.253775316
Chloris_spinoides	71909325371	0.199361212	0.200533434	0.174917913	0.228238098
Chloroceryle_aenea	9.23785E+12	0.078754358	0.07875261	0.077639993	0.079856472
Chloroceryle_amazona	1.39995E+13	0.116198953	0.116240159	0.115124957	0.117662581
Chloroceryle_americana	1.65391E+13	0.128384067	0.128374252	0.126908149	0.129455349
Chloroceryle_inda	6.80371E+12	0.070473768	0.070431243	0.06899756	0.071765318
Chlorocharis_emiliae	0
Chlorochrysa_calliparaea	10986561979	0.077469362	0.07569719	0.046702478	0.108576876
Chlorochrysa_fulgentissima	3819814120	0.152396237	0.162063296	0.108700907	0.239313883
Chlorochrysa_nitidissima	1103237503	0.225328363	0.23005021	0.070603292	0.420718393
Chlorochrysa_phoenicotis	5378857501	0.237427343	0.241714829	0.173212516	0.317008277
Chlorocichla_falkensteini	9.75803E+11	0.022857636	0.02278568	0.020562058	0.024903744
Chlorocichla_flaviventris	3.94622E+12	0.06228786	0.062303883	0.060696273	0.063949502
Chlorocichla_laetissima	95561986475	0.219805544	0.219749408	0.200154439	0.237648495
Chlorocichla_prigoginei	0
Chlorocichla_simplex	3.987E+12	0.076171547	0.076105339	0.073985724	0.078620995
Chlorodrepanis_flava	239643201.1	0.333269622	0.210028669	0	0.666730373
Chlorodrepanis_stejnegeri	0
Chlorodrepanis_virens	5251114005	0.491890006	0.490225736	0.437608417	0.553604255
Chlorophanes_spiza	7.5823E+12	0.06841461	0.068451148	0.067169202	0.069718719
Chlorophoneus_bocagei	7.64087E+11	0.056571616	0.056657552	0.052614811	0.060342647
Chlorophoneus_kupeensis	0
Chlorophoneus_multicolor	1.66363E+12	0.156707672	0.156721924	0.153154656	0.160778126
Chlorophoneus_nigrifrons	11785585488	0.166150065	0.167607088	0.115473085	0.216837099
Chlorophoneus_olivaceus	3.29837E+11	0.116458841	0.116692058	0.109215508	0.127233172
[truncated: 8,607 more rows]
