# Supplementary material for: Relative effects of land conversion and land-use intensity on terrestrial vertebrate diversity
Source: Nat Commun. 2022 Feb 1;13:615. doi: 10.1038/s41467-022-28245-4 (PMC8807604; doi:10.1038/s41467-022-28245-4)
Supplement: Supplementary file 12 — Supplementary Data 9 [file 41467_2022_28245_MOESM12_ESM.csv]

Species	Area-of-habitat	Median	Mean	Lower	Upper
Abditomys_latidens	495126197.7	0	0.074937688	0	0.334088783
Abeomelomys_sevia	4781867901	0	0.010357575	0	0.035727454
Abrawayaomys_chebezi	50551393505	0.27037365	0.269909338	0.246354407	0.295402304
Abrawayaomys_ruschii	47059258877	0.25708096	0.257121975	0.226075856	0.280967605
Abrocoma_bennettii	1.00315E+11	0.622604442	0.622990813	0.606279523	0.64136908
Abrocoma_budini	0
Abrocoma_cinerea	2.20701E+11	0.110753763	0.110954157	0.104185689	0.118035488
Abrocoma_famatina	0
Abrocoma_shistacea	2486919993	0.058876281	0.072912888	0.029398775	0.16248468
Abrothrix_andinus	5.93775E+11	0.202685535	0.202764063	0.198606928	0.206421942
Abrothrix_illutea	7442422793	0.547431228	0.551143439	0.495853687	0.608803478
Abrothrix_jelskii	4.13599E+11	0.134118667	0.134117511	0.123646078	0.145635938
Abrothrix_lanosus	36730913442	0.198325775	0.197657651	0.17902041	0.214263511
Abrothrix_longipilis	7.02239E+11	0.206170567	0.205942201	0.200229946	0.211211984
Abrothrix_olivaceus	1.03396E+12	0.212020342	0.212148689	0.208511258	0.216292811
Abrothrix_sanborni	2757512996	0.133096725	0.136536642	0.066990221	0.23208757
Acerodon_celebensis	1.06993E+11	0.060521963	0.060628832	0.049141102	0.072388463
Acerodon_humilis	657914896.3	0.108475276	0.085961698	0	0.233314853
Acerodon_jubatus	90984268674	0.180597505	0.18146773	0.16542402	0.202710908
Acerodon_leucotis	6174347301	0.123427799	0.124597275	0.075136531	0.17835265
Acerodon_mackloti	0
Acinonyx_jubatus	2.91676E+12	0.081949462	0.081958466	0.079939034	0.083923406
Acomys_airensis	1.81082E+12	0.059616925	0.059738132	0.057970067	0.061852089
Acomys_cahirinus	4.01474E+12	0.085609571	0.085518362	0.084134273	0.08690554
Acomys_cilicicus	52940299.85	0	0.2	0	1
Acomys_cineraceus	9.34726E+11	0.096061301	0.096239975	0.091085564	0.101526896
Acomys_dimidiatus	6.80071E+11	0.045081268	0.0452777	0.042479454	0.048309352
Acomys_ignitus	70346049753	0.072387993	0.073099804	0.058589165	0.089095464
Acomys_johannis	3.72378E+11	0.109222645	0.109499575	0.101090161	0.119507562
Acomys_kempi	4.64501E+11	0.156158315	0.156126533	0.148513326	0.16449166
Acomys_louisae	4.15485E+11	0.154117883	0.154002628	0.146411413	0.160660831
Acomys_minous	7433620398	0.641412649	0.640064646	0.564791994	0.716122449
Acomys_mullah	1.17466E+11	0.055560529	0.055327244	0.045796368	0.065027067
Acomys_muzei	4.62929E+11	0.019215487	0.019230221	0.015964601	0.023134838
Acomys_nesiotes	8787787575	0.458447397	0.45861647	0.395403443	0.519910525
Acomys_ngurui	93410826312	0.016798639	0.0167304	0.010846448	0.021351327
Acomys_percivali	1.1777E+11	0.131375925	0.130844919	0.113816137	0.146915257
Acomys_russatus	6.98427E+11	0.098843407	0.099144499	0.09562115	0.103721884
Acomys_selousi	2.58895E+11	0.16913473	0.169034289	0.160227886	0.17717925
Acomys_seurati	1.12927E+11	0.074814726	0.074754269	0.065753942	0.084098695
Acomys_spinosissimus	98572736481	0.026594846	0.026643792	0.018684178	0.033679298
Acomys_subspinosus	59363266082	0.296345263	0.29542331	0.268743963	0.318918371
Acomys_wilsoni	8.20055E+11	0.143683994	0.143312644	0.138156473	0.147397066
Aconaemys_fuscus	31858551114	0.427284276	0.428387337	0.396577987	0.461748082
Aconaemys_porteri	21040942030	0.253710593	0.255211898	0.225983475	0.284242185
Aconaemys_sagei	40032730127	0.215748261	0.214872468	0.191144496	0.238499267
Acrobates_pygmaeus	4.71174E+11	0.300641361	0.300505322	0.291666535	0.30979387
Addax_nasomaculatus	33824595469	0.050386673	0.050292765	0.038377367	0.062467191
Aegialomys_galapagoensis	349671496.8	0	0.056472559	0	0.43002018
Aegialomys_xanthaeolus	5846319009	0.028942339	0.034974058	0.014559674	0.07168769
Aepeomys_lugens	84947600.47	0	0.34	0	1
Aepeomys_reigi	84695999.15	0	0.01	0	0
Aepyceros_melampus	2.92298E+12	0.04001516	0.040057195	0.038681415	0.041971014
Aepyprymnus_rufescens	5.48671E+11	0.161922796	0.161849093	0.155050756	0.167656769
Aeretes_melanopterus	8989155196	0.263122413	0.262464552	0.200861435	0.320696052
Aeromys_tephromelas	3.54544E+11	0.089421393	0.089330323	0.084066718	0.095065635
Aeromys_thomasi	4.2306E+11	0.056214483	0.056212534	0.051488638	0.06086978
Aethalops_aequalis	26486039496	0.064727481	0.066116472	0.046823435	0.085843245
Aethalops_alecto	9142304606	0.046712188	0.04878776	0.017896415	0.100430297
Aethomys_bocagei	2.50515E+11	0.030055938	0.030098636	0.026677749	0.034212889
Aethomys_chrysophilus	4.10423E+12	0.062829788	0.062936378	0.060145493	0.06533665
Aethomys_hindei	2.40715E+12	0.077853705	0.07768333	0.074908603	0.080225259
Aethomys_ineptus	3.41436E+11	0.261173692	0.26153628	0.254415646	0.270726955
Aethomys_kaiseri	1.58005E+12	0.033359292	0.033314585	0.030948736	0.035539697
Aethomys_nyikae	8.82478E+11	0.013454666	0.013519317	0.011550109	0.015387748
Aethomys_silindensis	19259869486	0.041918475	0.045123561	0.02513952	0.06294831
Aethomys_stannarius	1.69798E+11	0.250736743	0.251395238	0.236188546	0.269070538
Aethomys_thomasi	2.71936E+11	0.015705524	0.015745453	0.012475466	0.019693047
Ailuropoda_melanoleuca	15620074416	0.164286137	0.165950372	0.126499407	0.211621862
Ailurops_melanotis	157726296.1	0	0	0	0
Ailurops_ursinus	38513667109	0.108063072	0.107948207	0.084711547	0.132494695
Ailurus_fulgens	25495215615	0.158803077	0.157677876	0.139432577	0.179529749
Akodon_aerosus	7062489443	0.011693965	0.010347288	0	0.035960771
Akodon_affinis	9113129390	0.144513366	0.147389083	0.083758679	0.205969444
Akodon_albiventer	2.11348E+11	0.078340461	0.078267337	0.070949406	0.086058557
Akodon_azarae	1.21001E+12	0.211171546	0.211191225	0.206692373	0.216179098
Akodon_boliviensis	1.57028E+11	0.136193042	0.135970867	0.123970182	0.148928268
Akodon_budini	4267189279	0.055875644	0.065518999	0.018402803	0.129992739
Akodon_caenosus	97636477113	0.205398565	0.205982786	0.193235115	0.222036555
Akodon_cursor	2.9064E+11	0.347810313	0.347124459	0.332694619	0.360523987
Akodon_dayi	2.05212E+11	0.016080387	0.016211346	0.012039872	0.020614107
Akodon_dolores	5.98926E+11	0.178582423	0.178441019	0.173495392	0.183607541
Akodon_fumeus	53112760315	0.1470111	0.145665729	0.125525406	0.163764729
Akodon_iniscatus	5.68986E+11	0.151476051	0.151222525	0.14638825	0.156284132
Akodon_juninensis	53083204976	0.063085301	0.062923495	0.048830883	0.078124241
Akodon_kofordi	249268595.6	0	0.003354626	0	0
Akodon_lutescens	78251499570	0.202983095	0.203317224	0.17621579	0.23084423
Akodon_mimus	654472309.8	0	0.051246342	0	0.374992954
Akodon_molinae	4.25573E+11	0.189565583	0.189496989	0.182474533	0.196192041
Akodon_mollis	2.58994E+11	0.169178229	0.169243406	0.159322752	0.179076922
Akodon_montensis	1.48694E+11	0.289429641	0.289526813	0.271288653	0.304848218
Akodon_mystax	0
Akodon_orophilus	6482218624	0.02632675	0.024091895	0	0.052670057
Akodon_paranaensis	69605002507	0.163626056	0.163420208	0.147679788	0.17899059
Akodon_pervalens	10359637998	0.061839255	0.062164602	0.030919914	0.097031974
Akodon_philipmyersi	6207767312	0.205904012	0.202445132	0.146854883	0.256938566
Akodon_polopi	1533943692	0.1904757	0.205600038	0.142727468	0.333051295
Akodon_reigi	61275159041	0.228517316	0.228293072	0.204251353	0.251559964
Akodon_sanctipaulensis	23618452670	0.102780643	0.104486471	0.077775711	0.13096236
Akodon_serrensis	2.64301E+11	0.320030086	0.320470386	0.310373161	0.329304839
Akodon_siberiae	0
Akodon_simulator	80116092927	0.207252076	0.206784829	0.190998022	0.219467984
Akodon_spegazzinii	1.5288E+11	0.269619322	0.270088124	0.257771064	0.280140734
Akodon_subfuscus	46912383336	0.199268191	0.19948559	0.164650298	0.226074122
Akodon_surdus	83732301.52	0	0.05	0	1
Akodon_sylvanus	6539212880	0.073459353	0.070407579	0.024560621	0.110664447
Akodon_toba	4.427E+11	0.137436388	0.137080257	0.132071961	0.142049427
Akodon_torques	503613500.8	0	0.003333296	0	0
Akodon_varius	1.29331E+11	0.147261114	0.147621613	0.137278696	0.158582506
Alcelaphus_buselaphus	6.80277E+12	0.079384068	0.079440719	0.077944411	0.081069583
Alces_alces	2.16915E+13	0.059448825	0.059471656	0.058714498	0.060259363
Alionycteris_paucidentata	0
Allactaga_balikunica	2.34484E+11	0.035527409	0.035509413	0.030579577	0.040877982
Allactaga_bullata	1.50532E+12	0.033474892	0.033507191	0.031557196	0.035636538
Allactaga_elater	3.10747E+12	0.053907351	0.053874629	0.052430385	0.055307125
Allactaga_euphratica	7.14367E+11	0.056881714	0.056905475	0.054006787	0.060645761
Allactaga_firouzi	1167302700	0.187619973	0.219974677	0.09216514	0.374933668
Allactaga_hotsoni	3.63678E+11	0.058119783	0.058534485	0.05437883	0.062885903
Allactaga_major	4.20626E+12	0.058507609	0.058545336	0.057168033	0.059760239
Allactaga_severtzovi	6.96128E+11	0.048003011	0.048012255	0.045416406	0.051121284
Allactaga_sibirica	4.74003E+12	0.03977241	0.039733579	0.038518484	0.04078978
Allactaga_vinogradovi	40851116928	0.101905338	0.101816326	0.083076364	0.118748747
Allactaga_williamsi	1.64939E+11	0.077323412	0.077035138	0.066069617	0.086241787
Allactodipus_bobrinskii	2.47672E+11	0.033305831	0.033428168	0.028854386	0.038327367
Allenopithecus_nigroviridis	4.95678E+11	0.033994925	0.034057137	0.030396067	0.037264302
Allocebus_trichotis	36104957819	0.025073666	0.024617778	0.014776372	0.036493045
Allochrocebus_lhoesti	2.10162E+11	0.031666293	0.031789984	0.02771211	0.036341815
Allochrocebus_preussi	14350192516	0.047592411	0.046955746	0.017873111	0.077359184
Allochrocebus_solatus	15367256955	0.016758423	0.016032305	0	0.027932901
Allocricetulus_curtatus	7.06019E+11	0.028982171	0.028870317	0.025913128	0.031404881
Allocricetulus_eversmanni	1.75207E+12	0.013028097	0.013021499	0.011917881	0.014082547
Alouatta_arctoidea	2.11611E+11	0.080925361	0.080394923	0.070344268	0.089722645
Alouatta_belzebul	6.98197E+11	0.136663903	0.136783525	0.130721444	0.143015961
Alouatta_caraya	2.89035E+12	0.118203732	0.118124487	0.115066783	0.120629741
Alouatta_discolor	3.70744E+11	0.02667477	0.026616769	0.022863566	0.029664651
Alouatta_guariba	1.04605E+12	0.281685012	0.28190697	0.276958268	0.287277032
Alouatta_macconnelli	1.75331E+12	0.029740603	0.029708576	0.028305617	0.031402769
Alouatta_nigerrima	2.31633E+11	0.026088787	0.025697848	0.021149327	0.029345981
Alouatta_palliata	4.88841E+11	0.084637293	0.084723659	0.07876666	0.091311225
Alouatta_pigra	2.14106E+11	0.066343477	0.066424042	0.060853248	0.073751854
Alouatta_sara	3.11534E+11	0.042433397	0.042676138	0.038131757	0.047957434
Alouatta_ululata	90258236003	0.157066447	0.157837776	0.138217085	0.178971755
Alticola_albicaudus	67478617726	0.159281338	0.159859902	0.146257998	0.175454884
Alticola_argentatus	2.95867E+11	0.116251399	0.116697634	0.11094718	0.123744829
Alticola_barakshin	1.28771E+11	0.056647018	0.056910993	0.049958673	0.063482005
Alticola_lemminus	1.98824E+12	0.057434924	0.057454375	0.056440625	0.058510458
Alticola_macrotis	2.39581E+11	0.051283133	0.051445151	0.04801424	0.055825025
Alticola_montosa	1559968895	0.454846119	0.470238829	0.317343115	0.636267266
Alticola_olchonensis	1000672149	0.123613314	0.127912387	0.029731371	0.239265479
Alticola_roylei	0
Alticola_semicanus	6.6827E+11	0.046262625	0.046039487	0.042581675	0.04844843
Alticola_stoliczkanus	1.41455E+12	0.09141027	0.091551168	0.089001388	0.094549025
Alticola_strelzowi	2.15454E+11	0.046113253	0.046192046	0.040109214	0.052519118
Alticola_tuvinicus	1.33595E+11	0.083031035	0.082990832	0.074862799	0.091977771
Amblysomus_corriae	49478417542	0.245262564	0.248434533	0.215963774	0.293537291
Amblysomus_hottentotus	2.10969E+11	0.490563472	0.492240041	0.469149306	0.518287569
Amblysomus_marleyi	1433592002	0.522162409	0.531090943	0.308762604	0.734404209
Amblysomus_robustus	1940937997	0.639689264	0.656272962	0.479463035	0.799555306
Amblysomus_septentrionalis	32669787577	0.591607144	0.595478975	0.548755693	0.64685697
Ametrida_centurio	4.39881E+12	0.055171118	0.055246267	0.053900058	0.056625191
Ammodillus_imbellis	2.05223E+11	0.103999595	0.104375624	0.095182433	0.114804099
Ammodorcas_clarkei	60480092161	0.062138817	0.062914097	0.050835245	0.076974557
Ammospermophilus_harrisii	1.7002E+11	0.112330252	0.113560128	0.103714904	0.125983536
Ammospermophilus_interpres	2.89855E+11	0.122390655	0.122260511	0.112524896	0.130465012
Ammospermophilus_leucurus	9.82638E+11	0.098396601	0.098522179	0.094617686	0.102582073
Ammospermophilus_nelsoni	13927851510	0.210387309	0.214462167	0.170243473	0.270776918
Ammotragus_lervia	1.36535E+12	0.109019098	0.109002442	0.105832641	0.11127768
Amorphochilus_schnablii	1.09709E+11	0.124023548	0.124276256	0.110838379	0.133806668
Amphinectomys_savamis	0
Anathana_ellioti	8.47936E+11	0.230604968	0.23026046	0.222424912	0.237873855
Andalgalomys_olrogi	55910280760	0.207910784	0.207809823	0.190246373	0.222615755
Andalgalomys_pearsoni	1.311E+11	0.065323482	0.06536275	0.055575441	0.075768579
Andinomys_edax	2.23016E+11	0.184233201	0.184113832	0.165703869	0.202454891
Anisomys_imitator	59580667279	0.017045392	0.016335231	0.009988463	0.022888169
Anomalurus_beecrofti	3.22539E+12	0.072030581	0.072157306	0.070326077	0.073856345
Anomalurus_derbianus	5.60035E+12	0.056551589	0.056632991	0.055441524	0.057938408
Anomalurus_pelii	2.40423E+11	0.295586625	0.294912574	0.281529783	0.306975692
Anomalurus_pusillus	5.56846E+11	0.052974519	0.053019889	0.048562413	0.056948983
Anonymomys_mindorensis	585142397	0.142881545	0.168571425	0	0.428571406
Anotomys_leander	858566195.6	0.299990499	0.259994777	0	0.499995173
Anoura_cadenai	428617698.1	0.399987215	0.401995146	0	0.80007475
Anoura_caudifer	3.11405E+12	0.123675569	0.12361297	0.121033435	0.126306438
Anoura_cultrata	3.90837E+11	0.074177818	0.074355978	0.069238343	0.07919229
Anoura_fistulata	4201694102	0.020429521	0.026753163	0	0.081650742
Anoura_geoffroyi	3.10931E+12	0.152213028	0.15230263	0.148877393	0.155937139
Anoura_latidens	3.55122E+11	0.062534112	0.062306491	0.056513211	0.068089546
Anoura_luismanueli	1875669702	0.136240965	0.134578936	0.045317893	0.272595016
Anourosorex_assamensis	619991198.2	0.250043388	0.278757376	0	0.565734554
Anourosorex_schmidi	0
Anourosorex_squamipes	6.08991E+11	0.235821656	0.235296255	0.227298699	0.243324208
Antechinomys_laniger	2.44019E+12	0.237585335	0.237600842	0.235914976	0.239162556
Antechinus_adustus	886228503.1	0.042161248	0.052823828	0	0.177466194
Antechinus_agilis	1.54573E+11	0.218471777	0.218120123	0.204691248	0.230369656
Antechinus_bellus	13755065668	0	0.002046369	0	0.010350964
Antechinus_flavipes	1.00254E+12	0.242655998	0.242924941	0.239007247	0.247538927
Antechinus_godmani	320337097.8	0	0.050724203	0	0.255926024
Antechinus_leo	3595182401	0	0.008367384	0	0.04650974
Antechinus_minimus	53068256167	0.120366917	0.12017535	0.103796188	0.133474301
Antechinus_stuartii	1.11424E+11	0.243047328	0.243035845	0.229353514	0.256700359
Antechinus_swainsonii	3.07509E+11	0.206630032	0.206664875	0.200422715	0.216836167
Anthops_ornatus	2379385383	0	0.011091905	0	0.071567485
Antidorcas_marsupialis	1.92394E+12	0.149328856	0.14910525	0.145982444	0.151543853
Antilocapra_americana	1.73568E+12	0.092378381	0.092403242	0.089667344	0.095710751
Antilope_cervicapra	1.31752E+12	0.124561079	0.124662081	0.118725448	0.131065758
Antrozous_pallidus	4.33103E+12	0.151851734	0.151799686	0.149084379	0.154686112
Aonyx_capensis	1.15377E+13	0.089867316	0.089871844	0.088600551	0.091194467
Aonyx_cinereus	4.2632E+12	0.209193394	0.209160136	0.206303182	0.212762045
Aonyx_congicus	2.88383E+12	0.032628073	0.032642223	0.031148262	0.034222868
Aotus_azarae	2.66155E+12	0.071434101	0.071348778	0.068494111	0.073670732
Aotus_brumbacki	1.24188E+11	0.161822472	0.161740133	0.147373662	0.176333023
Aotus_griseimembra	2.30546E+11	0.325175629	0.325935009	0.313960878	0.339885618
Aotus_jorgehernandezi	1197356801	0	0.016428996	0	0.071438039
Aotus_lemurinus	70946054151	0.180781875	0.181279556	0.162663777	0.199474803
Aotus_miconax	18412552333	0.037007471	0.036549219	0.023104384	0.053345267
Aotus_nancymaae	88735205510	0.004746809	0.005013092	0.001310834	0.009122585
Aotus_nigriceps	1.56548E+12	0.019554957	0.019689557	0.017895851	0.021172378
Aotus_trivirgatus	7.48063E+11	0.027859015	0.027881939	0.025520956	0.030285955
Aotus_vociferans	1.02307E+12	0.015963378	0.016024085	0.014269557	0.017949764
Aotus_zonalis	1.17952E+11	0.096444092	0.09617271	0.085243817	0.107236374
Aplodontia_rufa	2.41767E+11	0.098356357	0.09871295	0.091538936	0.106567189
Apodemus_agrarius	1.03357E+13	0.055299793	0.055562009	0.053591213	0.057965918
Apodemus_alpicola	24485153093	0.283095356	0.281190907	0.232655504	0.326627429
Apodemus_argenteus	3.06704E+11	0.138068329	0.137984386	0.130902399	0.145605812
Apodemus_avicennicus	0
Apodemus_chevrieri	148491098.3	0	0.060360944	0	0.518047211
Apodemus_draco	1.43916E+11	0.214901792	0.214919701	0.19853528	0.232928374
Apodemus_epimelas	1.22366E+11	0.294454237	0.293302712	0.273889233	0.310976489
Apodemus_flavicollis	5.34613E+12	0.23949576	0.239660929	0.235133754	0.2436283
Apodemus_gurkha	149769599.1	0.499999991	0.624999993	0.499999991	1
Apodemus_hyrcanicus	20828816996	0.227413561	0.227988671	0.184552594	0.263256162
Apodemus_latronum	62834595029	0.1222108	0.121149216	0.104690502	0.136758084
Apodemus_mystacinus	7.26596E+11	0.278359654	0.278577239	0.269089334	0.287692254
Apodemus_pallipes	32705318908	0.332904639	0.33432649	0.299226527	0.372218317
Apodemus_peninsulae	8.22419E+12	0.126804696	0.126828707	0.124287905	0.129189403
Apodemus_ponticus	3.43555E+11	0.228357133	0.228592125	0.220015429	0.238432455
Apodemus_rusiges	1987608095	0.555013864	0.553349518	0.407670308	0.741219338
Apodemus_speciosus	3.09395E+11	0.060799329	0.061170363	0.056004702	0.06697721
Apodemus_sylvaticus	4.47546E+12	0.064415047	0.065853903	0.062221208	0.070202826
Apodemus_uralensis	5.0847E+12	0.053168644	0.053053157	0.050758132	0.054956808
Apodemus_witherbyi	1.54938E+12	0.252292572	0.25216496	0.24737102	0.256325942
Apomys_abrae	985837785.5	0.083160333	0.06500566	0	0.249928287
Apomys_aurorae	82723796.69	0.5	0.5	0	1
Apomys_banahao	0
Apomys_brownorum	0
Apomys_camiguinensis	0
Apomys_datae	0
Apomys_gracilirostris	585085299.4	0.142822253	0.131436023	0	0.285790977
Apomys_hylocetes	0
Apomys_insignis	80438374120	0.118395136	0.118331871	0.103471575	0.136219665
Apomys_iridensis	0
Apomys_littoralis	7444824277	0.100595839	0.10348788	0.053983502	0.149823062
Apomys_lubangensis	0
Apomys_magnus	0
Apomys_microdon	58083193275	0.142848586	0.142006529	0.122177053	0.159073876
Apomys_minganensis	0
Apomys_musculus	12759799910	0.084237575	0.085223011	0.048238889	0.116534077
Apomys_sacobianus	0
Apomys_sierrae	6907337786	0.047741491	0.056557355	0.017556414	0.101529334
Apomys_zambalensis	0
Aproteles_bulmerae	85289897.92	0	0	0	0
Arabitragus_jayakari	26978636480	0.107754313	0.109032685	0.090119326	0.138426779
Arborimus_albipes	47819200091	0.094652956	0.09359632	0.075657505	0.108642978
Arborimus_longicaudus	41800700714	0.089640527	0.089645207	0.074698526	0.108960416
Arborimus_pomo	21551354598	0.106408615	0.106253657	0.078083781	0.137578847
Archboldomys_maximus	0
Arctictis_binturong	2.81787E+12	0.172089141	0.172170617	0.168500899	0.17703895
Arctocebus_aureus	6.3744E+11	0.036986735	0.036847623	0.033770038	0.040002201
Arctocebus_calabarensis	1.46319E+11	0.107399616	0.107271924	0.092942044	0.119328999
Arctogalidia_trivirgata	2.17291E+12	0.143055469	0.143010078	0.139111907	0.146256428
Arctonyx_albogularis	3.63682E+12	0.123783853	0.12413301	0.117150291	0.131810234
Arctonyx_collaris	1.73068E+12	0.272139401	0.272075131	0.265885401	0.277422147
Arctonyx_hoevenii	36255061005	0.070537053	0.071444552	0.056930695	0.091517165
Ardops_nichollsi	2209361105	0.156156118	0.158758792	0.087425371	0.24660682
Arielulus_aureocollaris	0
Arielulus_circumdatus	25202168894	0.253300901	0.255750137	0.218654976	0.304679099
Arielulus_cuprosus	2486482185	0.103484635	0.108268234	0.034525364	0.172401857
Arielulus_societatis	0
Ariteus_flavescens	6607391876	0.037065321	0.039776649	0.012356086	0.07411284
Artibeus_aequatorialis	66082979117	0.151535927	0.150543313	0.131041823	0.167246731
Artibeus_amplus	1.21449E+12	0.115886137	0.115931116	0.112062289	0.120165001
Artibeus_concolor	6.25411E+12	0.070854687	0.070884462	0.069583514	0.072052122
Artibeus_fimbriatus	4.18279E+11	0.204356323	0.204227428	0.195273377	0.213641091
Artibeus_fraterculus	1.39323E+11	0.21949147	0.219202716	0.204814389	0.233138847
Artibeus_hirsutus	2.26191E+11	0.141075946	0.141616544	0.131675893	0.151973817
Artibeus_inopinatus	28597184514	0.073055581	0.074518065	0.052033822	0.10690558
Artibeus_jamaicensis	1.5102E+12	0.139425469	0.139342439	0.135604438	0.142349252
Artibeus_lituratus	1.40378E+13	0.105596411	0.105546329	0.104177094	0.106871634
Artibeus_obscurus	8.02985E+12	0.072496782	0.072470884	0.071331241	0.073636762
Artibeus_planirostris	7.8489E+12	0.091861762	0.091905465	0.090833052	0.09313216
Artibeus_schwartzi	2768998111	0.089014037	0.088502794	0	0.170152264
Arvicanthis_abyssinicus	1.46703E+11	0.261990296	0.262473203	0.24293151	0.280701038
Arvicanthis_ansorgei	6.47568E+11	0.206649157	0.207064729	0.197861582	0.216038073
Arvicanthis_blicki	6472719318	0.157887358	0.158528552	0.072057658	0.243727631
Arvicanthis_nairobae	1.26182E+11	0.065163267	0.065185661	0.050952705	0.078326128
Arvicanthis_neumanni	6.41064E+11	0.093526155	0.093141151	0.086463777	0.097843648
Arvicanthis_niloticus	6.0481E+12	0.156314767	0.156292859	0.152566689	0.1600162
Arvicanthis_rufinus	1.14416E+12	0.107340433	0.107237645	0.10099831	0.111649521
Arvicola_amphibius	1.48566E+13	0.072427565	0.072454594	0.070810635	0.07433052
Arvicola_sapidus	8.30499E+11	0.322037402	0.321792574	0.313008901	0.332099602
Asellia_italosomalica	2.39819E+11	0.128047018	0.127850504	0.117887445	0.137135426
Asellia_patrizii	2.09524E+11	0.116397393	0.116178933	0.105778344	0.126771489
Asellia_tridens	1.64138E+13	0.09058412	0.090603606	0.089867722	0.091438865
Aselliscus_tricuspidatus	1.20385E+11	0.026842437	0.02679979	0.021166526	0.032367194
Atelerix_albiventris	6.93658E+12	0.084628619	0.084639568	0.083015924	0.086385013
Atelerix_algirus	3.32499E+11	0.057508805	0.057094979	0.05055841	0.063308263
Atelerix_frontalis	1.049E+12	0.165490457	0.165616092	0.161421411	0.170977
Atelerix_sclateri	3.06723E+11	0.124580211	0.124481065	0.114815683	0.134062866
Ateles_belzebuth	9.71947E+11	0.032883638	0.03287512	0.030494306	0.035357233
Ateles_chamek	2.10543E+12	0.020738101	0.02072718	0.019126431	0.022385084
Ateles_fusciceps	1.95492E+11	0.171837804	0.17176815	0.163070941	0.181204833
Ateles_geoffroyi	7.88764E+11	0.092643315	0.092938868	0.088302237	0.097684711
Ateles_hybridus	96403053717	0.210895599	0.213322957	0.198528898	0.232552286
Ateles_marginatus	5.19145E+11	0.031723591	0.03178757	0.028302645	0.035356208
Ateles_paniscus	1.05703E+12	0.029033036	0.028994378	0.026935262	0.031405997
Atelocynus_microtis	2.8307E+12	0.015759149	0.015783875	0.014735059	0.017053386
Atherurus_africanus	2.2928E+12	0.091007511	0.090944381	0.088376412	0.093168303
Atherurus_macrourus	2.09477E+12	0.264236469	0.264470411	0.259724693	0.269830708
Atilax_paludinosus	1.3783E+13	0.072893454	0.072862475	0.071850663	0.073775659
Atlantoxerus_getulus	3.01153E+11	0.218484326	0.218375331	0.21076226	0.22639698
Atopogale_cubana	0
Auliscomys_boliviensis	1.03411E+11	0.06080336	0.060704996	0.050837513	0.07099146
Auliscomys_pictus	1.60779E+11	0.195919641	0.195132925	0.180727945	0.206335182
Auliscomys_sublimis	2.14733E+11	0.099531541	0.099409251	0.092928612	0.106785752
Austronomus_australis	5.94485E+12	0.177052275	0.177410738	0.172272304	0.182967743
Austronomus_kuboriensis	1363914689	0	0.012519461	0	0.062632216
Avahi_betsileo	885226414.8	0.090976274	0.135478883	0	0.272732152
Avahi_cleesei	0
Avahi_laniger	40569163232	0.026332549	0.025994031	0.015164973	0.036536333
Avahi_meridionalis	1638251290	0.047549237	0.057552104	0	0.142793726
Avahi_mooreorum	1887506807	0.087689324	0.078239976	0.043844663	0.171503772
Avahi_occidentalis	3135742404	0.078934959	0.073486963	0.026363986	0.131681751
Avahi_peyrierasi	4542077905	0.228227538	0.227398583	0.193065289	0.28105393
Avahi_ramanantsoavanai	5825154886	0.135119376	0.140495624	0.108046087	0.175662837
Avahi_unicolor	332669000.7	0	0.004998602	0	0
Axis_axis	2.22971E+12	0.158727055	0.15855316	0.151929788	0.164894157
Axis_calamianensis	1068906404	0.155181222	0.154657899	0	0.306605947
Axis_kuhlii	0
Axis_porcinus	3.59548E+11	0.281799326	0.282050814	0.269778771	0.295432239
Babyrousa_babyrussa	12096924971	0.043546719	0.043005061	0.015754021	0.068134943
Babyrousa_celebensis	1.31546E+11	0.04468352	0.044775507	0.036731075	0.05310615
Babyrousa_togeanensis	450368000.5	0	0.059206613	0	0.353084049
Baeodon_alleni	1.06664E+11	0.263898569	0.263988215	0.245244418	0.280094245
Baeodon_gracilis	60364725672	0.278569927	0.277705126	0.2509362	0.301299663
Baiomys_musculus	3.08088E+11	0.064097445	0.064403372	0.057375937	0.072128674
Baiomys_taylori	1.08463E+12	0.190954742	0.191152219	0.186675122	0.196801046
Baiyankamys_habbema	85640899.66	0	0	0	0
Baiyankamys_shawmayeri	22029321101	0.011621334	0.010653168	0	0.025283677
Balantiopteryx_infusca	257074298.8	0.333363929	0.456668204	0	1
Balantiopteryx_io	89898880665	0.085486896	0.086222774	0.072802078	0.101845633
Balantiopteryx_plicata	4.47056E+11	0.094919966	0.094492888	0.087363218	0.100615854
Balionycteris_maculata	5.0533E+11	0.061267249	0.06117864	0.057035228	0.064847388
Bandicota_bengalensis	3.73726E+12	0.100599616	0.102202051	0.097245793	0.10774594
Bandicota_indica	4.54413E+12	0.090728309	0.092036647	0.086918495	0.097248379
Barbastella_barbastellus	3.43778E+12	0.286988944	0.287016466	0.280821941	0.292971842
Barbastella_leucomelas	2.20332E+12	0.176571554	0.176454589	0.171755919	0.180984335
Bassaricyon_alleni	3.9917E+12	0.021832391	0.02183231	0.020877591	0.022768228
Bassaricyon_gabbii	1.09857E+11	0.047452834	0.047134998	0.03713418	0.055896132
Bassaricyon_medius	1.39443E+11	0.090809763	0.090669522	0.080766475	0.101676341
Bassaricyon_neblina	10601614387	0.169391635	0.166152675	0.121211115	0.221994352
Bassariscus_astutus	3.71681E+12	0.153243311	0.153314857	0.150641537	0.155774172
Bassariscus_sumichrasti	5.05269E+11	0.082725007	0.082883486	0.077303592	0.08849317
Bathyergus_janetta	11674423456	0.226439432	0.22509084	0.189271687	0.280099361
Bathyergus_suillus	1549256412	0.094547684	0.096820476	0	0.189510278
Batomys_dentatus	411119001.9	0	0.110007005	0	0.400070054
Batomys_granti	0
Batomys_russatus	577959798.4	0	0.044394733	0	0.183897579
Batomys_salomonseni	0
Batomys_uragon	0
Bauerus_dubiaquercus	24137778376	0.068024067	0.065015286	0.042521159	0.081971629
Bdeogale_crassicauda	1.12616E+12	0.02363224	0.023596819	0.021360538	0.025887025
Bdeogale_jacksoni	32454360193	0.208992639	0.206533267	0.167922731	0.240739146
Bdeogale_nigripes	1.26603E+12	0.048275853	0.048434593	0.045740779	0.051030618
Bdeogale_omnivora	18938809505	0.174258524	0.177583128	0.128824507	0.221803219
Beamys_hindei	69543715495	0.153755768	0.154670584	0.135141214	0.173068223
Beatragus_hunteri	8669945119	0.158407722	0.155146024	0.083908538	0.227719693
Belomys_pearsonii	98483035047	0.231354063	0.231595763	0.211941419	0.249544257
Berylmys_berdmorei	3.55083E+11	0.258781462	0.259012245	0.248276804	0.269269295
Berylmys_bowersi	4.10902E+11	0.133795417	0.133870266	0.124133086	0.144072553
Berylmys_mackenziei	10265231184	0.288597075	0.29027857	0.21974132	0.367038634
Berylmys_manipulus	1.3392E+11	0.230102378	0.230632208	0.212040092	0.246722675
Bettongia_gaimardi	21402911288	0.160513105	0.160108391	0.132797254	0.189978633
Bettongia_lesueur	722364210.9	0.699441366	0.688536642	0.500442992	0.798987831
Bettongia_penicillata	4224117098	0.188120956	0.192166484	0.136674208	0.255525177
Bettongia_tropica	0
Bibimys_chacoensis	27629277506	0.267364553	0.269285153	0.244973453	0.299824328
Bibimys_labiosus	2.71645E+11	0.33531648	0.335358849	0.323543352	0.348358344
Bibimys_torresi	4295891292	0.195333957	0.193919998	0.12885032	0.25706172
Bison_bison	1.13342E+11	0.013345293	0.013391632	0.010128182	0.017448433
Bison_bonasus	5629948401	0.075631678	0.076636833	0.018471134	0.13207255
Blanfordimys_afghanus	4.09978E+11	0.114262951	0.114605646	0.108465421	0.12307322
Blanfordimys_bucharensis	44911776430	0.126305419	0.125193354	0.099582916	0.148051667
Blarina_brevicauda	3.93813E+12	0.103892268	0.103929243	0.101999183	0.105751858
Blarina_carolinensis	8.3621E+11	0.152994683	0.153132307	0.146717609	0.160044461
Blarina_hylophaga	7.20286E+11	0.117335249	0.117691685	0.112449694	0.123797645
Blarinella_griselda	157283698	0.50015926	0.51000637	0	1
Blarinella_quadraticauda	1862594402	0.079540584	0.067930901	0	0.159993877
Blarinella_wardi	26220521472	0.240501064	0.23997168	0.206044129	0.274938045
Blarinomys_breviceps	3.88994E+11	0.314925463	0.315553019	0.304706338	0.329188897
Blastocerus_dichotomus	3.46406E+12	0.118052957	0.118233909	0.115664155	0.120964997
Bos_gaurus	1.27795E+12	0.125246138	0.125480145	0.115698018	0.133710961
Bos_javanicus	1.5357E+11	0.102439093	0.101990498	0.088828517	0.114533404
Bos_mutus	4.217E+11	0.055682327	0.055570632	0.052229708	0.058833636
Bos_sauveli	36041930417	0.061262439	0.061973131	0.04621307	0.07983344
Boselaphus_tragocamelus	1.52979E+12	0.123302618	0.123266042	0.11593976	0.130311049
Brachiones_przewalskii	6.86598E+11	0.026333218	0.026281541	0.023999756	0.028288042
Brachylagus_idahoensis	4.0033E+11	0.093296431	0.093373425	0.086030202	0.100495632
Brachyphylla_cavernarum	12253851271	0.202173865	0.202626362	0.156029216	0.24860002
Brachytarsomys_albicauda	50684511596	0.066550484	0.066623377	0.052365541	0.079574692
Brachytarsomys_villosa	249585399.6	0	0.023347275	0	0.333744286
Brachyteles_arachnoides	51830624961	0.249604886	0.248420473	0.221579088	0.282039716
Brachyteles_hypoxanthus	82166654572	0.321279001	0.321665073	0.295761696	0.349391833
Brachyuromys_betsileoensis	0
Brachyuromys_ramirohitra	19022257070	0.088653336	0.092304542	0.067234856	0.118151974
Bradypus_torquatus	66311484451	0.188465453	0.188720951	0.161131398	0.212987398
Bradypus_tridactylus	9.66713E+11	0.027236106	0.027275789	0.025159236	0.029264471
Bradypus_variegatus	9.40967E+12	0.100269386	0.100317404	0.098797179	0.101571076
Brassomys_albidens	0
Brucepattersonius_griserufescens	0
Brucepattersonius_guarani	15948057312	0.25403106	0.257178182	0.222534342	0.289887147
Brucepattersonius_igniventris	16498582205	0.113852619	0.114637669	0.075937399	0.15173077
Brucepattersonius_iheringi	1.18284E+11	0.257133863	0.256868518	0.240376502	0.274650247
Brucepattersonius_misionensis	16890930326	0.257963372	0.258675581	0.226451032	0.296352482
Brucepattersonius_paradisus	21291394307	0.261613463	0.261041371	0.225870107	0.293791342
Brucepattersonius_soricinus	88985335013	0.223567321	0.224132267	0.205611191	0.246134391
Bubalus_arnee	13231346110	0.230404413	0.232531045	0.183095512	0.28788108
Bubalus_depressicornis	39148444197	0.037224573	0.037958518	0.024677858	0.050357145
Bubalus_mindorensis	83759898.76	0	0.01	0	0
Bubalus_quarlesi	61353180464	0.032168093	0.032701524	0.021782575	0.045015777
Budorcas_taxicolor	1.51637E+11	0.185397762	0.185891177	0.173602253	0.198450668
Bullimus_bagobus	29041705517	0.095545098	0.097584914	0.074302208	0.131938842
Bullimus_gamay	0
Bullimus_luzonicus	19785755472	0.091437262	0.092206384	0.062396909	0.12846267
Bunolagus_monticularis	45576095376	0.163226604	0.16358726	0.144008716	0.183778439
Bunomys_andrewsi	79326726693	0.084592707	0.083805792	0.069614291	0.098307186
Bunomys_chrysocomus	59702515368	0.034547614	0.035825891	0.02442633	0.049673949
Bunomys_coelestis	0
Bunomys_fratrorum	3666740991	0.117058936	0.121587298	0.070234577	0.18729928
Bunomys_karokophilus	0
Bunomys_penitus	1372878401	0	0.0356285	0	0.125020218
Bunomys_prolatus	944204106.8	0	0.017273749	0	0.090916999
Bunomys_torajae	0
Burramys_parvus	207176598.2	0	0	0	0
Cacajao_calvus	1.82838E+11	0.011537875	0.011466198	0.007085917	0.01480295
Cacajao_hosomi	69995179384	0.024524284	0.024668226	0.017166839	0.031881912
Cacajao_melanocephalus	4.75211E+11	0.019310412	0.019352501	0.016416238	0.022300308
Caenolestes_caniventer	2056824298	0.250060275	0.236390687	0.124921276	0.397134072
Caenolestes_condorensis	85699300.29	0	0	0	0
Caenolestes_convelatus	12757032761	0.16120875	0.15711326	0.107513025	0.198339344
Caenolestes_fuliginosus	76436602236	0.28165892	0.280108253	0.256475919	0.300245046
Caenolestes_sangay	856505498.3	0.099956272	0.066977162	0	0.19993505
Calcochloris_obtusirostris	1.143E+11	0.049480752	0.049923447	0.038159201	0.061453191
Callibella_humilis	25635186100	0.006636211	0.006275838	0	0.013302184
Callicebus_barbarabrownae	1.26409E+11	0.349801461	0.348481459	0.330146032	0.363851866
Callicebus_coimbrai	24504368202	0.434802039	0.435299496	0.398792519	0.479415101
Callicebus_melanochir	87426554056	0.2594412	0.260055253	0.238397322	0.283106079
Callicebus_nigrifrons	1.46003E+11	0.311933397	0.312399809	0.293502435	0.331423994
Callicebus_personatus	1.36156E+11	0.343737746	0.345056288	0.32516424	0.366151244
Callimico_goeldii	5.01723E+11	0.011117709	0.011023142	0.008841401	0.013322171
Callistomys_pictus	4714387862	0.080977341	0.083811078	0.028248312	0.143232338
Callithrix_aurita	99544120614	0.329778953	0.329553216	0.305795324	0.35572622
Callithrix_flaviceps	12493440405	0.245257351	0.245204423	0.193664685	0.306806375
Callithrix_geoffroyi	23660501882	0.145444778	0.147485893	0.117760416	0.186954589
Callithrix_jacchus	9.40147E+11	0.204631854	0.204116082	0.196585776	0.210915855
Callithrix_kuhlii	37268805352	0.268981919	0.271044121	0.237645459	0.301231495
Callithrix_penicillata	1.30562E+12	0.138831679	0.138722465	0.134156231	0.143759774
Callosciurus_adamsi	74039044569	0.048522576	0.048567252	0.039311288	0.060171719
Callosciurus_albescens	57588650085	0.094873186	0.095225378	0.079628434	0.110573571
Callosciurus_baluensis	33921248398	0.053028575	0.052587221	0.03789579	0.070713051
Callosciurus_caniceps	4.52505E+11	0.252260058	0.251949431	0.242207986	0.261001909
Callosciurus_erythraeus	2.02481E+12	0.235415787	0.235958817	0.231569142	0.24120887
Callosciurus_finlaysonii	7.23366E+11	0.302716683	0.302840828	0.292646482	0.31361101
Callosciurus_inornatus	2.25215E+11	0.254574233	0.254243856	0.238876856	0.267292107
Callosciurus_melanogaster	5413087295	0.102430797	0.104410224	0.054967133	0.163832948
Callosciurus_nigrovittatus	6.97353E+11	0.092205487	0.092286594	0.08670764	0.097882923
Callosciurus_notatus	1.37082E+12	0.069923404	0.069936247	0.067000786	0.072412776
Callosciurus_orestes	50371291221	0.045054392	0.044377464	0.035704947	0.053609253
Callosciurus_phayrei	1.52293E+11	0.250192242	0.249677314	0.22766554	0.267674696
Callosciurus_prevostii	1.2982E+12	0.064757554	0.064749471	0.061627512	0.068101374
Callosciurus_pygerythrus	4.05623E+11	0.284656941	0.285322723	0.274643372	0.299434073
Callosciurus_quinquestriatus	78516001.31	0	0.43	0	1
Callospermophilus_lateralis	1.2162E+12	0.104441948	0.104525044	0.101337015	0.107885452
Callospermophilus_madrensis	0
Callospermophilus_saturatus	74153272816	0.086509287	0.08713648	0.072420802	0.104108001
Calomys_boliviae	50295259080	0.098358078	0.098692876	0.083393429	0.116048644
Calomys_callidus	23245781890	0.220415145	0.219736755	0.181889262	0.256314591
Calomys_callosus	3.14802E+12	0.118136285	0.118054874	0.113920798	0.12211327
Calomys_expulsus	1.28688E+12	0.187900019	0.187492007	0.181408434	0.192287355
Calomys_fecundus	34630515574	0.029180249	0.029818329	0.015057284	0.046657798
Calomys_hummelincki	2.94771E+11	0.124250239	0.12472556	0.114630559	0.136420365
Calomys_laucha	7.72929E+11	0.13132356	0.136165609	0.122809838	0.152469367
Calomys_lepidus	4.43135E+11	0.180576489	0.180499664	0.174264421	0.187092771
Calomys_musculinus	6.80808E+11	0.191432164	0.192141706	0.182824221	0.202110278
Calomys_sorellus	1.20028E+11	0.18514423	0.18489666	0.165539627	0.203880818
Calomys_tener	1.32203E+12	0.157676458	0.157619581	0.151773328	0.16243458
Calomys_tocantinsi	1.33236E+11	0.100029413	0.100130271	0.089375995	0.113192488
Calomys_venustus	3300050192	0.132497075	0.133666313	0.088257081	0.193648667
Calomyscus_bailwardi	1.85794E+11	0.488033859	0.487062562	0.473126605	0.498315869
Calomyscus_baluchi	21040310713	0.186489988	0.187539185	0.16153239	0.220508945
Calomyscus_elburzensis	2.31545E+11	0.09522426	0.095537716	0.089225023	0.103265026
Calomyscus_grandis	6028057175	0.759278505	0.757243392	0.707361846	0.811249496
Calomyscus_hotsoni	1.2463E+11	0.065325759	0.065128316	0.058291843	0.073008845
Calomyscus_mystax	60453531411	0.090423488	0.090259739	0.074062659	0.109655974
Calomyscus_urartensis	4454901392	0.104339324	0.100497522	0.044060738	0.15752043
Caluromys_derbianus	5.7564E+11	0.060679315	0.060787084	0.05601059	0.065488534
Caluromys_lanatus	4.97858E+12	0.068208127	0.068255209	0.065478956	0.071008717
Caluromys_philander	2.7823E+12	0.109256656	0.109171811	0.106652137	0.111839473
Caluromysiops_irrupta	1.49456E+11	0.0152376	0.015245893	0.009843293	0.020284817
Camelus_ferus	1.91565E+11	0.032354977	0.032928121	0.028813238	0.037920461
Canis_adustus	1.04419E+13	0.048923204	0.048927136	0.047493701	0.050411072
Canis_latrans	1.46137E+13	0.063544853	0.063789691	0.062267483	0.065593672
Canis_lupaster	5.41876E+12	0.111617781	0.111606117	0.109833394	0.11328632
Canis_lupus	4.54501E+13	0.070998118	0.070913792	0.069892061	0.071773946
Canis_mesomelas	6.36564E+12	0.169914276	0.170105768	0.166320352	0.174660289
Canis_rufus	2508861194	0.099602979	0.100478275	0	0.195487025
Canis_simensis	2541865099	0.133974675	0.150211285	0.033304935	0.250579007
Cannomys_badius	7.68756E+11	0.27938074	0.279473607	0.271484989	0.288879828
Cansumys_canus	1541698607	0.408873045	0.40621732	0.181717089	0.636520923
Capra_aegagrus	1.32788E+12	0.253276664	0.253353784	0.249579605	0.257982789
Capra_caucasica	9055554438	0.068854327	0.068649312	0.037660662	0.103353095
Capra_cylindricornis	20521082774	0.484703957	0.485937145	0.455084921	0.521803197
Capra_falconeri	5953875611	0.23417284	0.233207909	0.163399531	0.318259022
Capra_ibex	10681501998	0.771874929	0.770045527	0.721074544	0.813752396
Capra_nubiana	1.85535E+11	0.068528961	0.068620379	0.064072347	0.074201701
Capra_pyrenaica	52612462128	0.237400925	0.239203109	0.214478638	0.263045197
Capra_sibirica	1.38622E+12	0.091957121	0.091586505	0.088842322	0.094441625
Capra_walie	0
Capreolus_capreolus	5.89115E+12	0.055010857	0.055934944	0.052920164	0.059525014
Capreolus_pygargus	1.10145E+13	0.072312806	0.072393832	0.070578478	0.073916105
Capricornis_crispus	1.3177E+11	0.032878146	0.032728726	0.026610807	0.039720926
Capricornis_milneedwardsii	0
Capricornis_rubidus	87274198721	0.192971543	0.193630085	0.174691369	0.212141707
Capricornis_sumatraensis	75628899846	0.062156436	0.062558186	0.05196556	0.07074063
Capricornis_swinhoei	13833183181	0.073696248	0.072425097	0.048063763	0.102121425
Capricornis_thar	0
Caprolagus_hispidus	20874318311	0.214846542	0.215670497	0.175496165	0.263419922
Capromys_pilorides	1.02473E+11	0.122207544	0.122696743	0.109387695	0.134590554
Caracal_aurata	4.02538E+12	0.061134079	0.061213281	0.060016849	0.062834954
Caracal_caracal	1.65628E+13	0.09042162	0.090368857	0.089324792	0.09121759
Cardiocranius_paradoxus	1.18823E+11	0.030598259	0.03066603	0.02417265	0.037855179
Cardioderma_cor	1.19775E+12	0.106468916	0.106431822	0.102416333	0.110042086
Carollia_benkeithi	3.71921E+11	0.017920471	0.017894155	0.014673312	0.02128024
Carollia_brevicauda	1.06934E+13	0.093894909	0.093885814	0.09272485	0.095439569
Carollia_castanea	1.52096E+12	0.061899018	0.06198914	0.0590762	0.065330759
Carollia_manu	0
Carollia_perspicillata	1.36116E+13	0.10537382	0.105442149	0.104274296	0.106865326
Carollia_sowelli	7.62143E+11	0.082609964	0.082541591	0.077302713	0.088089357
Carollia_subrufa	81337394074	0.104381966	0.104828467	0.086819005	0.121142768
Carpitalpa_arendsi	4296305405	0.113383734	0.114463479	0.037720059	0.207857889
Carpomys_melanurus	0
Carpomys_phaeurus	0
Carterodon_sulcidens	2.46103E+11	0.07774052	0.078294573	0.06965752	0.086599193
Caryomys_eva	5463038882	0.381854723	0.384342868	0.297357076	0.472830205
Caryomys_inez	2.55677E+11	0.274815745	0.275075968	0.263593055	0.288515163
Casinycteris_argynnis	1.70352E+12	0.025708879	0.025701142	0.024283756	0.027296507
Castor_canadensis	1.47879E+13	0.095241662	0.095258802	0.09428963	0.096348545
Castor_fiber	3.27151E+12	0.076626469	0.076605501	0.074541044	0.078678702
Catagonus_wagneri	3.04682E+11	0.078243885	0.078151102	0.072212977	0.084929286
Catopuma_badia	1.41039E+11	0.043777964	0.043222643	0.036160799	0.049567347
Catopuma_temminckii	2.26883E+11	0.172985047	0.17327034	0.16097276	0.186428655
Cavia_aperea	1.6205E+12	0.171509984	0.171569367	0.167518072	0.175968272
Cavia_fulgida	6.50194E+11	0.256829265	0.257220558	0.249248239	0.26663474
Cavia_magna	42152944326	0.258299123	0.258097067	0.232761096	0.283697994
Cavia_patzelti	0
Cavia_tschudii	5.95577E+11	0.232305751	0.232517936	0.226501608	0.240712676
Cebuella_pygmaea	1.66818E+12	0.01090122	0.010914431	0.00941787	0.012801961
Cebus_castaneus	2.8181E+11	0.029464497	0.029615608	0.026043101	0.033723739
Cebus_kaapori	1.82719E+11	0.111063293	0.110578608	0.097747258	0.123583377
Centronycteris_centralis	1.54135E+12	0.095320231	0.095148276	0.092100359	0.097633136
Centronycteris_maximiliani	4.36441E+12	0.057572072	0.057567775	0.05619648	0.058945951
Centurio_senex	1.56358E+12	0.134837542	0.134670347	0.130630567	0.138835933
Cephalophus_callipygus	6.468E+11	0.037549523	0.037575665	0.034676033	0.040752571
Cephalophus_dorsalis	2.21714E+12	0.080492159	0.08049786	0.077917344	0.082973124
Cephalophus_harveyi	3.28923E+11	0.068447546	0.06874869	0.06226158	0.07498336
Cephalophus_jentinki	58504554469	0.12249733	0.123425889	0.102715266	0.151690636
Cephalophus_leucogaster	8.36564E+11	0.036018286	0.03605271	0.033514749	0.038735753
Cephalophus_natalensis	2.88126E+11	0.124381198	0.124769153	0.11642613	0.131870308
Cephalophus_niger	4.70932E+11	0.253661808	0.253908895	0.242570596	0.264365358
Cephalophus_nigrifrons	3.17391E+12	0.034192642	0.034183222	0.033036962	0.035270528
Cephalophus_ogilbyi	3.71537E+11	0.098701247	0.099223882	0.093798908	0.106778642
Cephalophus_rufilatus	2.75183E+12	0.069271503	0.069354308	0.067333353	0.071443807
Cephalophus_silvicultor	5.33753E+12	0.056240212	0.056255553	0.05479025	0.05761129
Cephalophus_spadix	4430374190	0.057830488	0.067373435	0.02834352	0.115588961
Cephalophus_weynsi	7.34962E+11	0.06023855	0.060242217	0.056706223	0.06349358
Cephalophus_zebra	58259918568	0.121553401	0.121713726	0.103985513	0.142102756
Ceratotherium_simum	8.60957E+12	0.095866351	0.095877467	0.094588805	0.097163897
Cercartetus_caudatus	2.78251E+11	0.023427392	0.023739386	0.019868787	0.028153024
Cercartetus_concinnus	5.53047E+11	0.246301439	0.246468009	0.241175219	0.254812353
Cercartetus_lepidus	1.00204E+11	0.200081234	0.200066592	0.187694965	0.212199473
Cercartetus_nanus	3.62635E+11	0.218275644	0.217915	0.209656074	0.225760801
Cercocebus_agilis	1.00105E+12	0.057352894	0.057342482	0.054393292	0.060021835
Cercocebus_atys	2.91161E+11	0.15773899	0.157170883	0.14701754	0.166939765
Cercocebus_chrysogaster	1.72904E+11	0.015622259	0.015817884	0.011166296	0.020014014
Cercocebus_galeritus	85813098.33	1	0.77	0	1
Cercocebus_lunulatus	1.20537E+11	0.288554995	0.289581747	0.268827018	0.312000462
Cercocebus_sanjei	85070602.42	0	0.27	0	1
Cercocebus_torquatus	2.34617E+11	0.113772991	0.114180757	0.106689288	0.124874067
Cercopithecus_ascanius	1.18848E+12	0.058516618	0.058496619	0.055779545	0.061139332
Cercopithecus_campbelli	2.28427E+11	0.066437616	0.067027223	0.059115722	0.077414724
Cercopithecus_cephus	6.43938E+11	0.038331593	0.038242236	0.035340712	0.04111806
Cercopithecus_denti	2.55935E+11	0.051425193	0.051262688	0.044970992	0.057984403
Cercopithecus_diana	2.00034E+11	0.208540999	0.208541047	0.195516418	0.220700254
Cercopithecus_dryas	1544645180	0	0.001666573	0	0.029165027
Cercopithecus_erythrogaster	57675049714	0.247035558	0.245344982	0.21331878	0.271394444
Cercopithecus_erythrotis	52708611909	0.076958501	0.075577202	0.054922704	0.097294007
Cercopithecus_hamlyni	2.08182E+11	0.032016162	0.032132167	0.027026463	0.03789795
Cercopithecus_lowei	2.61751E+11	0.094951042	0.094406742	0.081532251	0.107380461
Cercopithecus_mitis	2.23806E+12	0.059220747	0.059210431	0.057294102	0.061244556
Cercopithecus_mona	1.73989E+11	0.16972213	0.169893119	0.154091313	0.183802765
Cercopithecus_neglectus	2.25082E+12	0.042697878	0.042722505	0.040961836	0.04452889
Cercopithecus_nictitans	1.32417E+12	0.068614483	0.068588564	0.06589539	0.071384332
Cercopithecus_petaurista	5.06021E+11	0.209732321	0.209763026	0.200812478	0.218762488
Cercopithecus_roloway	1.30121E+11	0.345596921	0.345182617	0.32324563	0.365570522
Cercopithecus_sclateri	24817829005	0.184960167	0.188452699	0.151085289	0.229114962
Cerdocyon_thous	8.18429E+12	0.123090294	0.124961893	0.119195265	0.131694022
Cerradomys_maracajuensis	9.60109E+11	0.123140916	0.122966498	0.117494281	0.127656758
Cerradomys_marinhus	1079506711	0	0.0368876	0	0.153557916
Cerradomys_scotti	1.44336E+12	0.116894304	0.116709733	0.112356883	0.120233874
Cerradomys_subflavus	1.35999E+11	0.123848979	0.123912415	0.104338382	0.145265797
Cervus_albirostris	4.51607E+11	0.126468167	0.126429683	0.121380736	0.131925425
Cervus_canadensis	4.81681E+12	0.106964531	0.106966323	0.105281196	0.108354134
Cervus_elaphus	4.04363E+12	0.111668005	0.111354663	0.106036005	0.117017284
Cervus_hanglu	38688531032	0.093384119	0.094557132	0.077979252	0.113735095
Cervus_nippon	3.46747E+11	0.092417572	0.092210867	0.08530164	0.097770245
Chacodelphys_formosa	3822635197	0.441781498	0.440429661	0.361497079	0.532753494
Chaerephon_aloysiisabaudiae	1.1132E+12	0.076013168	0.076248522	0.07330017	0.079267831
Chaerephon_ansorgei	4.21865E+12	0.049030247	0.049094983	0.047473594	0.05084233
Chaerephon_atsinanana	44512336026	0.069949157	0.070240923	0.057467317	0.085496309
Chaerephon_bemmeleni	4.43011E+11	0.073091377	0.073207437	0.065855626	0.080242408
Chaerephon_bivittatus	1.84618E+12	0.075587109	0.07553942	0.072994183	0.078756604
Chaerephon_bregullae	3918797504	0.169007227	0.178112825	0.147880772	0.21716712
Chaerephon_chapini	4.16688E+12	0.038333411	0.038330708	0.036778873	0.03962613
Chaerephon_jobensis	2.24351E+12	0.049296014	0.049330809	0.047520572	0.05118843
Chaerephon_jobimena	1.00744E+11	0.116294149	0.115991022	0.102278282	0.129837557
Chaerephon_johorensis	80393921718	0.071760956	0.071884904	0.059892612	0.084352064
Chaerephon_major	1.75171E+12	0.093053213	0.093273364	0.090750976	0.097571088
Chaerephon_nigeriae	2.48213E+12	0.05821073	0.058271086	0.056092339	0.060277804
Chaerephon_plicatus	1.81417E+12	0.085365735	0.085388816	0.079608885	0.091198526
Chaerephon_pumilus	7.10603E+12	0.086067415	0.08607999	0.084340522	0.087857668
Chaerephon_russatus	4.29147E+11	0.11715764	0.117464084	0.109918191	0.125703546
Chaerephon_tomensis	667141104.5	0.103279803	0.107456417	0	0.357919962
Chaetocauda_sichuanensis	1013020102	0.143136499	0.183572482	0	0.394722248
Chaetodipus_ammophilus	8524139100	0.172997183	0.17177078	0.119922123	0.23209725
Chaetodipus_arenarius	84977526340	0.122731408	0.121697392	0.108205356	0.137675802
Chaetodipus_baileyi	2.24461E+11	0.121272956	0.12125411	0.111816141	0.132425035
Chaetodipus_californicus	1.05628E+11	0.351683596	0.350761889	0.329317732	0.367895193
Chaetodipus_eremicus	4.93094E+11	0.122659557	0.122634908	0.115695975	0.129408976
Chaetodipus_fallax	44341850018	0.378643758	0.377343751	0.350118437	0.403562363
Chaetodipus_formosus	3.19622E+11	0.088483958	0.087920384	0.080781008	0.094129732
Chaetodipus_goldmani	76075000.49	1	0.8	0	1
Chaetodipus_hispidus	2.07295E+12	0.12835294	0.128092499	0.124376589	0.131415547
Chaetodipus_intermedius	5.0998E+11	0.141924696	0.142037213	0.135245119	0.150406388
Chaetodipus_lineatus	8478744790	0.140323147	0.145593612	0.088525057	0.220420556
Chaetodipus_nelsoni	5.63747E+11	0.164631195	0.164392171	0.157118706	0.171453819
Chaetodipus_penicillatus	3.44763E+11	0.126975682	0.127151288	0.119348055	0.135229632
Chaetodipus_pernix	92924951388	0.156484678	0.156628336	0.143209181	0.171556605
Chaetodipus_rudinoris	1.1489E+11	0.136931806	0.136925521	0.121428582	0.153037107
Chaetodipus_siccus	78465398.68	0	0.26	0	1
Chaetodipus_spinatus	94019320867	0.129898028	0.129488297	0.115364338	0.144913197
Chaetomys_subspinosus	1.18803E+11	0.259196711	0.257414161	0.23258985	0.275243594
Chalinolobus_dwyeri	2.89284E+11	0.218737826	0.218698424	0.212531966	0.224752075
Chalinolobus_gouldii	7.20558E+12	0.095007681	0.095811313	0.093578418	0.098881465
Chalinolobus_morio	2.29712E+12	0.079659976	0.081068475	0.076674094	0.086422281
Chalinolobus_neocaledonicus	11622842214	0.430554309	0.430562497	0.392157244	0.476851936
Chalinolobus_nigrogriseus	9.18763E+11	0.026361032	0.026249284	0.023757109	0.028391925
Chalinolobus_picatus	9.44682E+11	0.218208365	0.218219903	0.214994111	0.221465642
Chalinolobus_tuberculatus	91501577050	0.412792291	0.411463988	0.390057369	0.433595142
Cheirogaleus_crossleyi	1233867109	0	0.015407865	0	0.1330743
Cheirogaleus_major	15223469584	0.125571637	0.127681691	0.104337796	0.154472762
Cheirogaleus_medius	1.13412E+11	0.145776595	0.145999053	0.132122555	0.158589167
Cheiromeles_parvidens	50041187432	0.203902261	0.206236301	0.178592132	0.230488223
Cheiromeles_torquatus	1.3109E+12	0.081811058	0.081993316	0.078771588	0.085341116
Chelemys_macronyx	3.13528E+11	0.183639451	0.183915809	0.176707182	0.191449047
Chelemys_megalonyx	63448057494	0.314573068	0.315957901	0.291766973	0.347402876
Cheracebus_lucifer	2.53622E+11	0.007023389	0.007165119	0.004944354	0.009733574
Cheracebus_lugens	9.16063E+11	0.035658765	0.035713586	0.033512825	0.038265058
Cheracebus_medemi	15790393612	0.016312225	0.016691803	0	0.038062364
Cheracebus_purinus	82042770887	0.005727548	0.006069261	0.002581237	0.010430936
Cheracebus_regulus	2.21861E+11	0.004151185	0.004040182	0.001912182	0.006057587
Cheracebus_torquatus	2.42013E+11	0.011374427	0.011312431	0.007913428	0.014760134
Chibchanomys_orcesi	6241867600	0.274174879	0.280291339	0.218975801	0.342701458
Chibchanomys_trichotis	1368185712	0.562710091	0.592623154	0.437601124	0.750141811
Chilomys_instans	1.0073E+11	0.215808903	0.215652663	0.199582362	0.232794564
Chilonatalus_macer	57701036920	0.114455116	0.114096095	0.098517129	0.129800203
Chilonatalus_tumidifrons	1561667402	0.489232279	0.490557905	0.39673595	0.616819564
Chimarrogale_hantu	4793556182	0.1071747	0.113757439	0.071407503	0.160756634
Chimarrogale_himalayica	1.97663E+11	0.24725103	0.246711036	0.235602931	0.257147455
Chimarrogale_phaeura	939981308.9	0	0.015456638	0	0.090944039
Chimarrogale_platycephalus	1.81356E+11	0.109075592	0.109475169	0.099771711	0.120440844
Chimarrogale_styani	76283277169	0.210682378	0.2098614	0.187101688	0.228722857
Chinchilla_chinchilla	3.45166E+11	0.196509946	0.196406165	0.191346093	0.201507435
Chinchilla_lanigera	8161823699	0.700231186	0.695893114	0.608444593	0.773639593
Chinchillula_sahamae	92655525337	0.083235179	0.083416611	0.072036571	0.094420337
Chionomys_gud	48686865227	0.212836632	0.212145644	0.188928176	0.235731867
Chionomys_nivalis	8.78889E+11	0.304272636	0.304266103	0.297664091	0.311099599
Chionomys_roberti	65887230785	0.155607888	0.155669497	0.139660832	0.17097694
Chiroderma_doriae	9.42543E+11	0.300390638	0.299895011	0.289689312	0.308923762
Chiroderma_improvisum	720831700.1	0.034300171	0.059092526	0	0.2287669
Chiroderma_salvini	3.39786E+12	0.132120251	0.132011344	0.129702601	0.13401052
Chiroderma_trinitatum	6.30017E+12	0.046116872	0.046093652	0.045007517	0.047073797
Chiroderma_villosum	6.46193E+12	0.051546842	0.051553221	0.049906708	0.053009315
Chiroderma_vizottoi	256604199.5	0.333319176	0.296660438	0	0.666680821
Chiromyscus_chiropus	89794838318	0.18251603	0.182984	0.165612148	0.207324509
Chironax_melanocephalus	1.74564E+11	0.103290484	0.10342926	0.093197142	0.113833073
Chironectes_minimus	5.67777E+12	0.10714131	0.107223317	0.105647115	0.108924315
Chiropodomys_calamianensis	12470101915	0.15295863	0.151253051	0.111461239	0.188825867
Chiropodomys_gliroides	9.91257E+11	0.244454333	0.244558384	0.238025249	0.251157185
Chiropodomys_karlkoopmani	4035271296	0.116579138	0.11738436	0.05725037	0.203185776
Chiropodomys_major	0
Chiropodomys_muroides	1.94038E+11	0.046391318	0.046470369	0.040644992	0.052595709
Chiropodomys_pusillus	6.55973E+11	0.052978292	0.052958511	0.049670531	0.056787844
Chiropotes_albinasus	9.75342E+11	0.027438525	0.027543799	0.025089944	0.030461586
Chiropotes_chiropotes	1.25269E+12	0.027238922	0.027173497	0.025000073	0.028897339
Chiropotes_satanas	1.52808E+11	0.099879563	0.099754958	0.088596269	0.111154082
Chiropotes_utahickae	3.33424E+11	0.110785525	0.110739658	0.102372244	0.12033805
Chiruromys_forbesi	15942119826	0.010614856	0.009996709	0	0.026582509
Chiruromys_lamia	169485900.3	0	0	0	0
Chiruromys_vates	75242573150	0.074666159	0.074674999	0.065605929	0.084920786
Chlorocebus_aethiops	9.74782E+11	0.228767346	0.2289559	0.218386076	0.239399382
Chlorocebus_cynosuros	3.02669E+12	0.009570845	0.009561344	0.008629009	0.010489369
Chlorocebus_djamdjamensis	255855097.8	0.333295673	0.233343124	0	0.841684555
Chlorocebus_pygerythrus	4.26602E+12	0.082812164	0.082791938	0.080103009	0.085212506
Chlorocebus_sabaeus	1.47734E+12	0.088765781	0.08844292	0.084568472	0.092345939
Chlorocebus_tantalus	3.90453E+12	0.057386995	0.057318209	0.054674867	0.059956452
Chlorotalpa_duthieae	1830936684	0.13664271	0.142999943	0.029346906	0.288480671
Chlorotalpa_sclateri	91906921913	0.468448815	0.468443246	0.444732965	0.488470954
Chodsigoa_caovansunga	554497695.3	0.142845137	0.14851312	0	0.428359216
Chodsigoa_hypsibia	2.115E+11	0.219322297	0.219082762	0.207219927	0.234726184
Chodsigoa_lamula	12458637731	0.202288364	0.202519803	0.146967177	0.249111438
Chodsigoa_parca	1.22766E+11	0.268036292	0.268966957	0.252291007	0.287315931
Chodsigoa_parva	76646000.18	0	0.05	0	1
Chodsigoa_salenskii	289933402.2	0.250115363	0.28749654	0	0.749884637
Chodsigoa_smithii	1412476804	0.526310838	0.530415024	0.340687625	0.684309016
Choeroniscus_godmani	1.35559E+12	0.071262925	0.071206329	0.068888998	0.073748198
Choeroniscus_minor	3.84054E+12	0.060881275	0.060903987	0.059392597	0.062416523
Choeroniscus_periosus	41596985121	0.041217093	0.04175196	0.032707365	0.053398227
Choeronycteris_mexicana	1.04615E+12	0.171064246	0.171073463	0.165648503	0.175584432
Choeropsis_liberiensis	1.53466E+11	0.259849559	0.259625315	0.240863872	0.276077545
Choloepus_didactylus	4.0955E+12	0.027995916	0.027963442	0.026918711	0.028950893
Choloepus_hoffmanni	1.50476E+12	0.054218532	0.054174634	0.051622037	0.056675415
Chrotogale_owstoni	1.75633E+11	0.218796916	0.218095268	0.198795465	0.234047346
Chrotomys_gonzalesi	0
Chrotomys_mindorensis	22269884685	0.156012234	0.155675261	0.124436336	0.191551204
Chrotomys_silaceus	0
Chrotomys_whiteheadi	1971929890	0.083463261	0.098777449	0	0.208357185
Chrotopterus_auritus	8.22432E+12	0.08578514	0.085862373	0.084502447	0.087192368
Chrysochloris_asiatica	39683174830	0.251946379	0.252543722	0.212532535	0.300061152
Chrysochloris_stuhlmanni	16625493110	0.164678045	0.166169082	0.113193259	0.2131391
Chrysochloris_visagiei	293102598.4	0	0.055004442	0	0.250111044
Chrysocyon_brachyurus	4.31284E+12	0.155498476	0.156254092	0.152040061	0.16208738
Chrysospalax_trevelyani	39973596213	0.149098477	0.146946905	0.12221088	0.165068454
Chrysospalax_villosus	11078019782	0.53798881	0.538214666	0.482303351	0.611494439
Civettictis_civetta	1.50059E+13	0.057115825	0.057373329	0.055652975	0.059247722
Cloeotis_percivali	2.04799E+11	0.102297821	0.102218627	0.092228111	0.109900205
Clyomys_laticeps	1.17703E+12	0.099871155	0.100035524	0.095844376	0.104945337
Coccymys_kirrhos	0
Coccymys_ruemmleri	7022962405	0	0.007072967	0	0.030793489
Coccymys_shawmayeri	19800191159	0.008606301	0.008142164	0	0.019497418
Coelops_frithii	2.29921E+12	0.251401937	0.251533443	0.246752262	0.255833063
Coelops_robinsoni	1.37883E+11	0.047649052	0.047836963	0.041029921	0.055051602
Coendou_bicolor	1.02184E+12	0.019248875	0.019372387	0.017151157	0.021381698
Coendou_ichillus	6260911595	0.013706167	0.010007273	0	0.027422827
Coendou_insidiosus	1.44408E+11	0.303469284	0.302308687	0.281872059	0.320761821
Coendou_melanurus	1.30954E+12	0.028173607	0.028187905	0.026212015	0.030225027
Coendou_mexicanus	6.61408E+11	0.092871563	0.093108774	0.088060031	0.098533914
Coendou_nycthemera	3.95162E+11	0.046712125	0.046752314	0.041508891	0.05257823
Coendou_prehensilis	1.21764E+13	0.100146685	0.100162803	0.098807512	0.10134648
Coendou_pruinosus	53687255472	0.125340154	0.12444223	0.107119653	0.144440643
Coendou_quichua	4.04882E+11	0.129844523	0.129287824	0.122750191	0.136489478
Coendou_roosmalenorum	1.69002E+11	0.02211317	0.022184533	0.016966565	0.02811905
Coendou_rufescens	1.53169E+11	0.169366365	0.169931266	0.156483399	0.183575337
Coendou_speratus	339680600.5	0.499999995	0.43	0	0.750027234
Coendou_spinosus	1.18646E+12	0.248993339	0.248871536	0.243612859	0.256101459
Coendou_vestitus	0
Coleura_afra	2.64475E+12	0.089008747	0.088804957	0.085649714	0.091459881
Coleura_kibomalandy	0
Colobus_angolensis	8.29162E+11	0.048125671	0.04812835	0.04530571	0.05141761
Colobus_guereza	1.09235E+12	0.078798812	0.078797666	0.07533864	0.082294874
Colobus_polykomos	3.24109E+11	0.150593253	0.151038776	0.142801572	0.161866793
Colobus_satanas	1.71951E+11	0.052855232	0.052792091	0.046603342	0.058599417
Colobus_vellerosus	4.38937E+11	0.181313333	0.180858988	0.171803095	0.188741097
Colomys_goslingi	8.64359E+11	0.073136477	0.07312456	0.069212498	0.077475044
Condylura_cristata	3.29602E+12	0.086379263	0.086358832	0.08465637	0.087882745
Conepatus_chinga	4.32939E+12	0.201715352	0.201795447	0.199025686	0.204653096
Conepatus_humboldtii	1.94464E+11	0.143726447	0.14413313	0.135666211	0.153822368
Conepatus_leuconotus	2.44537E+12	0.167092454	0.167282075	0.163939069	0.171002637
Conepatus_semistriatus	1.19614E+12	0.133309791	0.133404362	0.129640207	0.137914461
Congosorex_verheyeni	1.42083E+11	0.035529031	0.035972532	0.031570267	0.042464385
Conilurus_penicillatus	83445762320	0.00872433	0.008643445	0.003924682	0.014317628
Connochaetes_gnou	3.61421E+11	0.233266185	0.233810736	0.225382244	0.241609968
Connochaetes_taurinus	3.02374E+12	0.080730281	0.080776053	0.078987843	0.082734579
Cormura_brevirostris	6.04371E+12	0.036296045	0.036360406	0.035424784	0.037362945
Corynorhinus_mexicanus	4.47894E+11	0.240194025	0.240100064	0.233400134	0.248497558
Corynorhinus_rafinesquii	5.98573E+11	0.217559456	0.217563369	0.209327842	0.224890533
Corynorhinus_townsendii	4.17992E+12	0.123638337	0.123575246	0.120776144	0.125847666
Craseonycteris_thonglongyai	657000899.7	0.499972222	0.473764062	0.249902854	0.75004159
Crateromys_australis	577959798.4	0	0.050734657	0	0.240512133
Crateromys_heaneyi	78862999.6	0	0.3	0	1
Crateromys_schadenbergi	0
Cratogeomys_castanops	6.50065E+11	0.107494059	0.107878091	0.102867988	0.11447868
Cratogeomys_fulvescens	1364693196	0.118799741	0.143612323	0.059324031	0.2968328
Cratogeomys_fumosus	29324325991	0.230362509	0.230628633	0.190709906	0.270254024
Cratogeomys_goldmani	1.26678E+11	0.140371714	0.140002893	0.123637787	0.154936751
Cratogeomys_merriami	1134462413	0.714072673	0.676308563	0.499872803	0.857109883
Cratogeomys_perotensis	161751196.3	0	0.22	0	1
Cratogeomys_planiceps	324331501.5	0.499745785	0.517269097	0	0.881189475
Cremnomys_cutchicus	3.6563E+11	0.133132156	0.132891645	0.121481551	0.141606436
Cricetomys_ansorgei	5.46126E+12	0.035498829	0.035552586	0.034479914	0.036771758
Cricetomys_emini	2.34239E+12	0.089329714	0.08925925	0.08639086	0.09171353
Cricetomys_gambianus	4.07604E+12	0.060738289	0.060776125	0.05862305	0.063531017
Cricetulus_alticola	36220624557	0.039578489	0.039882893	0.026237342	0.053023488
Cricetulus_barabensis	1.87801E+12	0.030192771	0.030238595	0.028747828	0.031658743
Cricetulus_kamensis	134704100.5	0	0.054899368	0	0.4985624
Cricetulus_lama	24060655335	0.153440352	0.152182579	0.120894124	0.176959237
Cricetulus_longicaudatus	1.49784E+12	0.113537804	0.113656133	0.110290554	0.116916257
Cricetulus_migratorius	7.06595E+12	0.044063416	0.044251502	0.04280837	0.04594175
Cricetulus_sokolovi	3.56686E+11	0.037864242	0.038044974	0.033331745	0.042390996
Cricetulus_tibetanus	47651691502	0.078013944	0.077376135	0.065036422	0.091661589
Cricetus_cricetus	3.97916E+12	0.033093674	0.033108902	0.031490938	0.034837615
Crocidura_absconditus	1023216408	0.083340534	0.125825019	0	0.333312411
Crocidura_afeworkbekelei	1278415808	0.066657187	0.062667809	0	0.200007459
Crocidura_aleksandrisi	24433973411	0.265432803	0.264508756	0.232554324	0.295310967
Crocidura_allex	1629673191	0.157942648	0.144833788	0	0.29099905
Crocidura_annamitensis	0
Crocidura_arabica	1353299714	0.061310439	0.082254645	0	0.208494341
Crocidura_arispa	1030931095	0.26565209	0.255802272	0.066382067	0.465031135
Crocidura_armenica	724822499	0.18102163	0.218457307	0	0.454048447
Crocidura_attenuata	3.64255E+12	0.26394971	0.264079582	0.258870576	0.26908726
Crocidura_attila	3.34756E+11	0.061435183	0.061379651	0.056320477	0.066920125
Crocidura_baileyi	253101299.8	0.166142963	0.179975073	0	0.665530758
Crocidura_baluensis	770621198.9	0	0.015569654	0	0.111227671
Crocidura_batakorum	169052196.1	0	0.06	0	0.500000012
Crocidura_batesi	4.27829E+11	0.032190942	0.032299693	0.029004278	0.036418868
Crocidura_beatus	47477751133	0.12524814	0.124932074	0.105546037	0.144093983
Crocidura_beccarii	0
Crocidura_bottegi	21541537321	0.103255012	0.105898784	0.077368612	0.148993694
Crocidura_bottegoides	3150444011	0.162156558	0.158382002	0.054076982	0.257446421
Crocidura_brunnea	340876200.5	0	0.025007349	0	0.250122488
Crocidura_buettikoferi	38158044496	0.223443661	0.223550061	0.185037676	0.263719653
Crocidura_caliginea	76379571421	0.065824657	0.065886372	0.05624092	0.078910502
Crocidura_canariensis	1128659303	0.131803548	0.124699162	0	0.266286139
Crocidura_caspica	12204647091	0.319833328	0.320367205	0.271560332	0.373469344
Crocidura_cinderella	7.9348E+11	0.109100046	0.108985092	0.102683874	0.114035589
Crocidura_congobelgica	99408777365	0.051453195	0.051408541	0.042388512	0.060101802
Crocidura_cranbrooki	0
Crocidura_crenata	3.35321E+11	0.029889982	0.029897744	0.025568703	0.033491775
Crocidura_crossei	5.53335E+11	0.246505851	0.247128583	0.2392765	0.257191622
Crocidura_cyanea	2.58862E+12	0.112241845	0.11236205	0.109764968	0.115003946
Crocidura_denti	5.67986E+11	0.053364913	0.053451293	0.048095611	0.057390002
Crocidura_desperata	2293878887	0.129604161	0.135175143	0.03701587	0.259229795
Crocidura_dolichura	1.20978E+12	0.071538966	0.071599213	0.068556296	0.074776688
Crocidura_douceti	1.02376E+11	0.216536405	0.216624186	0.198436451	0.23729723
Crocidura_dsinezumi	1.71025E+11	0.089623301	0.089233311	0.079233895	0.098107503
Crocidura_eburnea	1.88088E+11	0.262901865	0.262765766	0.248011237	0.277567364
Crocidura_eisentrauti	0
Crocidura_elgonius	42560142280	0.229932486	0.22876755	0.200594894	0.257158596
Crocidura_elongata	45480842908	0.034556673	0.034181024	0.022624402	0.047790384
Crocidura_erica	1.11582E+11	0.006806714	0.007108977	0.003030311	0.010585174
Crocidura_fingui	0
Crocidura_fischeri	831021902.8	0.10326214	0.11608639	0	0.30966886
Crocidura_flavescens	1.5505E+11	0.206464404	0.206402325	0.192286662	0.222686745
Crocidura_foetida	6.97471E+11	0.048410179	0.04848257	0.045207671	0.052528683
Crocidura_foxi	1.65573E+12	0.069361193	0.069645503	0.066352786	0.073575596
Crocidura_fuliginosa	2.83114E+12	0.138143676	0.138115311	0.129174882	0.145965016
Crocidura_fulvastra	4.09346E+12	0.07889084	0.078889166	0.076913984	0.080762793
Crocidura_fumosa	6864702194	0.225037052	0.230271428	0.149990526	0.312488189
Crocidura_fuscomurina	9.69643E+12	0.072640818	0.072649891	0.071356648	0.073869491
Crocidura_gathornei	0
Crocidura_glassi	2895149806	0.147006159	0.144957245	0.029412295	0.250687522
Crocidura_gmelini	2.40269E+12	0.07994355	0.080110544	0.078296382	0.08225129
Crocidura_goliath	5.68072E+11	0.039121131	0.039361256	0.036601905	0.043072546
Crocidura_gracilipes	7787685790	0.087093389	0.086720338	0.033059116	0.143242615
Crocidura_grandiceps	26583899004	0.234189144	0.234079428	0.192752074	0.280194115
Crocidura_grandis	594813502.3	0	0.07000511	0	0.285778815
Crocidura_grassei	3.48987E+11	0.036004885	0.036089915	0.032178797	0.039631926
Crocidura_grayi	22887729788	0.112010709	0.114307192	0.083238364	0.144405466
Crocidura_greenwoodi	52066209622	0.151598777	0.151664872	0.127664231	0.17718303
Crocidura_guy	79351199.65	0	0.01	0	0
Crocidura_harenna	0
Crocidura_hildegardeae	9.10107E+11	0.082866285	0.082745798	0.078919817	0.086536246
Crocidura_hilliana	0
Crocidura_hirta	3.98522E+12	0.058768062	0.0587088	0.055641788	0.061598083
Crocidura_horsfieldii	7556079486	0.165831322	0.168980079	0.10443792	0.242005663
Crocidura_hutanis	85748900.04	0	0.12	0	1
Crocidura_indochinensis	29777258781	0.23468518	0.232184944	0.196209382	0.266732191
Crocidura_jacksoni	85684916566	0.228875877	0.228313097	0.203808284	0.255488811
Crocidura_jouvenetae	2.14871E+11	0.260059535	0.259323949	0.246512012	0.271154606
Crocidura_katinka	28431776464	0.157027142	0.155249023	0.131341386	0.177527661
Crocidura_kivuana	686340506.1	0.18749644	0.208744964	0	0.500003424
Crocidura_lamottei	1.55073E+12	0.088928263	0.089108608	0.085808549	0.092578892
Crocidura_lanosa	171563097.2	0	0.150000321	0	0.500016032
Crocidura_lasiura	1.37285E+11	0.044969454	0.045035711	0.037396809	0.051897595
Crocidura_latona	1.45325E+11	0.039555397	0.039490788	0.033683826	0.045648619
Crocidura_lea	35248060574	0.043834975	0.044533969	0.028560002	0.060578741
Crocidura_lepidura	2.15021E+11	0.064156311	0.064224243	0.055576896	0.071721397
Crocidura_leucodon	3.45571E+12	0.051840984	0.052186784	0.048903022	0.055607762
Crocidura_levicula	4876637099	0.017597209	0.024437965	0	0.066103303
Crocidura_littoralis	1.16619E+12	0.03981891	0.039862653	0.037112955	0.042283501
Crocidura_longipes	744127500.4	0	0.042434342	0	0.226109369
Crocidura_lucina	766341000.8	0.111008806	0.124353895	0	0.391361367
Crocidura_ludia	4.75788E+11	0.056878486	0.056790139	0.053605679	0.060813082
Crocidura_luna	90602275162	0.208913375	0.208696743	0.183086583	0.227874226
Crocidura_lusitania	2.00482E+12	0.095366514	0.095632432	0.092766956	0.098678997
Crocidura_lwiroensis	299949097.8	0	0.014246084	0	0.284921677
Crocidura_macarthuri	3.97846E+11	0.13411475	0.134118241	0.126734317	0.141530503
Crocidura_macmillani	1022122190	0.166619265	0.159166073	0	0.416542924
Crocidura_macowi	343216697.8	0.250000071	0.257499081	0	0.500013551
Crocidura_malayana	62482948369	0.076002166	0.076059035	0.061148571	0.089101139
Crocidura_manengubae	341859798.8	0	0.039997519	0	0.250026473
Crocidura_maquassiensis	3.33111E+11	0.204745201	0.204529351	0.196832206	0.212683621
Crocidura_mariquensis	2.0805E+12	0.054127978	0.054068115	0.051649606	0.05593397
Crocidura_maurisca	5.68461E+11	0.049609218	0.049941392	0.046347803	0.054115125
Crocidura_maxi	37779999680	0.155324995	0.15594018	0.132652222	0.176789208
Crocidura_mindorus	0
Crocidura_miya	425907399.8	0.199970463	0.123994265	0	0.399978026
Crocidura_monax	428548594.6	0	0.025958678	0	0.199682137
Crocidura_monticola	1.22255E+12	0.07468827	0.074690484	0.072002662	0.077731419
Crocidura_montis	6267556181	0.232874305	0.238216986	0.157186821	0.328768628
Crocidura_muricauda	3.78757E+11	0.2670237	0.266622564	0.253568958	0.276552374
Crocidura_musseri	85841498.37	0	0.01	0	0
Crocidura_mutesae	27195363456	0.037828901	0.037455864	0.025219177	0.053592421
Crocidura_nana	84796397.99	0	0.41	0	1
Crocidura_nanilla	7.46799E+11	0.091108537	0.091099773	0.086920965	0.095402903
Crocidura_negligens	1.77245E+11	0.112163247	0.111957166	0.10191289	0.121658324
Crocidura_negrina	0
Crocidura_newmarki	0
Crocidura_nicobarica	0
Crocidura_nigeriae	1.34611E+11	0.218163844	0.218023561	0.19705127	0.235453484
Crocidura_nigricans	1.29159E+11	0.021177704	0.021170638	0.014754576	0.028271107
Crocidura_nigripes	37786871218	0.038612566	0.039256452	0.024986981	0.055433669
Crocidura_nigrofusca	2.058E+11	0.21212498	0.212528381	0.199714254	0.225132235
Crocidura_nimbae	45754853454	0.180694887	0.181879144	0.16392418	0.20872243
Crocidura_ninoyi	0
Crocidura_niobe	20483648685	0.159099192	0.159839484	0.123407625	0.203368424
Crocidura_obscurior	3.38613E+11	0.277013034	0.277639627	0.264539253	0.291548088
Crocidura_olivieri	1.55407E+13	0.093179614	0.093301512	0.090838134	0.096178076
Crocidura_orientalis	0
Crocidura_pachyura	45764245925	0.088207878	0.088158662	0.068613506	0.10819391
Crocidura_palawanensis	5328153905	0.11134379	0.114322224	0.063668005	0.174523673
Crocidura_panayensis	239053704.1	0.312528949	0.225610949	0	0.648399923
Crocidura_paradoxura	5993138298	0.085799697	0.086059298	0.042881374	0.143023321
Crocidura_parvipes	5.47152E+12	0.039472697	0.039508035	0.038462534	0.040753771
Crocidura_pasha	5.48841E+11	0.091789646	0.091705991	0.08582245	0.0977293
Crocidura_phaeura	511678606.6	0	0.104978196	0	0.333763472
Crocidura_phanluongi	18436983739	0.141165382	0.139418422	0.10022208	0.180012853
Crocidura_phuquocensis	0
Crocidura_picea	1366033402	0.062477279	0.04562804	0	0.187511667
Crocidura_pitmani	36307093581	0	0.001258908	0	0.004628944
Crocidura_planiceps	4.81092E+11	0.062300469	0.062282478	0.056682882	0.067007315
Crocidura_poensis	1.10022E+12	0.151755178	0.15173478	0.147733564	0.155967791
Crocidura_polia	85784302.55	0	0.13	0	1
Crocidura_pullata	48425830348	0.224594375	0.223696719	0.196616571	0.246759049
Crocidura_ramona	1546982603	0	0.013218221	0	0.072185758
Crocidura_rapax	2.27611E+11	0.283436845	0.283802475	0.270834899	0.297847497
Crocidura_rhoditis	44962742410	0.04003137	0.040612939	0.028613596	0.053520987
Crocidura_roosevelti	1.60178E+12	0.033572565	0.033582129	0.032056818	0.035257441
Crocidura_russula	9.51172E+11	0.052674002	0.052699404	0.048502533	0.056473673
Crocidura_sapaensis	0
Crocidura_selina	28673919507	0.137716183	0.138703253	0.113762524	0.166232474
Crocidura_serezkyensis	2.78338E+11	0.106880934	0.107419532	0.101471356	0.114663614
Crocidura_shantungensis	2.70381E+12	0.119465825	0.118624834	0.111840187	0.124474562
Crocidura_sibirica	5.94183E+12	0.06559713	0.065535554	0.064426164	0.066482805
Crocidura_sicula	16349530609	0.039611128	0.039420329	0.016676148	0.060538132
Crocidura_silacea	3.40338E+11	0.168367947	0.168365668	0.160637258	0.175659326
Crocidura_smithii	1.86944E+11	0.099477219	0.099054162	0.087705267	0.106454025
Crocidura_sokolovi	0
Crocidura_somalica	1.76318E+11	0.07552905	0.074931247	0.065899757	0.083974818
Crocidura_stenocephala	1459244401	0.176489455	0.205889477	0.058829557	0.411789291
Crocidura_suaveolens	9.35168E+12	0.033855058	0.033946922	0.032308513	0.03535053
Crocidura_susiana	4138449603	0.403473138	0.398799926	0.315779155	0.491247164
Crocidura_tanakae	1212298004	0.312318257	0.3036369	0.15455155	0.499903125
Crocidura_tansaniana	1540079696	0.166665822	0.170001281	0.055536801	0.333365567
Crocidura_tarella	257546799.8	0.333342522	0.210004964	0	0.66668505
Crocidura_tarfayensis	2.64867E+11	0.090992077	0.090532637	0.083715937	0.096775046
Crocidura_telfordi	0
Crocidura_tenuis	0
Crocidura_thalia	1.5671E+11	0.154945801	0.153657036	0.134544819	0.171147089
Crocidura_theresae	3.3409E+11	0.21993003	0.219927022	0.210543974	0.230610272
Crocidura_thomensis	257587600.6	0	0.07	0	0.333333989
Crocidura_turba	1.40417E+12	0.054510322	0.054550268	0.052371493	0.056864569
Crocidura_ultima	0
Crocidura_usambarae	2481354095	0.241314711	0.224817573	0.068953826	0.397427973
Crocidura_viaria	7.89995E+12	0.082835886	0.082860059	0.08154061	0.084337174
Crocidura_virgata	85399400.21	0	0.09	0	1
Crocidura_voi	2.70633E+12	0.089914931	0.089782375	0.086544123	0.092259146
Crocidura_vorax	1.1809E+12	0.289282014	0.28860054	0.281845374	0.294138335
Crocidura_vosmaeri	7978812111	0.032258405	0.032688564	0.010749395	0.064520229
Crocidura_watasei	227666403.5	0.330019702	0.438143378	0.330019702	0.667906189
Crocidura_whitakeri	6.71079E+11	0.282339222	0.282323974	0.275242197	0.289869689
Crocidura_wimmeri	85485702.51	1	1	1	1
Crocidura_wuchihensis	0
Crocidura_xantippe	24676856499	0.048623541	0.051636579	0.024308359	0.074744935
Crocidura_yaldeni	1532003195	0.166689798	0.187221421	0.05554514	0.388876903
Crocidura_yankariensis	1.22395E+12	0.092003972	0.092042795	0.088155915	0.095707353
Crocidura_zaitsevi	0
Crocidura_zaphiri	10194929703	0.100527598	0.098476137	0.054231927	0.150932336
Crocidura_zarudnyi	3.96978E+11	0.084659201	0.084840768	0.080398126	0.090021837
Crocidura_zimmeri	0
Crocidura_zimmermanni	0
Crocuta_crocuta	1.42213E+13	0.07398308	0.073980246	0.07290203	0.075020787
Crossarchus_alexandri	1.09696E+12	0.046961277	0.047187931	0.044616421	0.050284043
Crossarchus_ansorgei	5.04727E+11	0.026586926	0.026596356	0.023911424	0.029593734
Crossarchus_obscurus	4.74518E+11	0.225379859	0.225001641	0.216276528	0.232935881
Crossarchus_platycephalus	4.95557E+11	0.092054741	0.092230672	0.087054676	0.098328799
Crossomys_moncktoni	46763655982	0.016409126	0.017040234	0.008157435	0.027360651
Crunomys_celebensis	600581499.5	0	0.080015287	0	0.285762045
Crunomys_fallax	4929405674	0.04996364	0.048988463	0	0.116503574
Crunomys_melanius	28049358487	0.137930073	0.139313686	0.104406283	0.176143345
Crunomys_suncoides	339987895.9	0.500026033	0.575019522	0.250013017	1
Cryptochloris_zyli	2016737998	0.180430798	0.172280527	0.072309838	0.294607203
Cryptomys_hottentotus	4.21985E+11	0.243439349	0.243640584	0.234414575	0.25394806
Cryptomys_natalensis	2.0564E+11	0.569844761	0.568193496	0.552618224	0.584288368
Cryptomys_pretoriae	3860398606	0.679783702	0.682814297	0.619731721	0.759938383
Cryptonanus_agricolai	3.58025E+11	0.206797604	0.206393949	0.194518949	0.217861309
Cryptonanus_chacoensis	7.09388E+11	0.161128269	0.161388976	0.156761353	0.166325417
Cryptonanus_guahybae	1524982299	0.298307793	0.308674055	0.172840563	0.496683437
Cryptonanus_unduaviensis	3.10642E+11	0.027735269	0.027644931	0.022798801	0.031969824
Cryptoprocta_ferox	4.19403E+11	0.114453977	0.114390827	0.108116483	0.119847995
Cryptotis_aroensis	0
Cryptotis_brachyonyx	513521404.6	0.499961443	0.541630981	0.333301012	0.833331679
Cryptotis_cavatorculus	0
Cryptotis_celaque	0
Cryptotis_colombiana	1536752098	0.111099766	0.106101128	0	0.277749977
Cryptotis_endersi	0
Cryptotis_equatoris	16482816599	0.244788995	0.244628096	0.192703425	0.283973726
Cryptotis_goldmani	14341897293	0.405961435	0.400186594	0.343104607	0.454772639
Cryptotis_goodwini	23772073472	0.129192697	0.131517367	0.104543623	0.171199414
Cryptotis_gracilis	847011001.4	0	0.030983791	0	0.152523057
Cryptotis_griseoventris	0
Cryptotis_hondurensis	0
Cryptotis_lacertosus	0
Cryptotis_magna	2528789581	0.32449408	0.314316578	0.177689084	0.451663173
Cryptotis_mam	0
Cryptotis_mayensis	47060329005	0.145576627	0.145591718	0.130978149	0.158463339
Cryptotis_mccarthyi	0
Cryptotis_medellinia	170536199.3	0.500042801	0.704984163	0	1
Cryptotis_meridensis	2292578697	0.296274301	0.30216517	0.185055473	0.444376183
Cryptotis_merriami	1327279192	0.124809084	0.141427678	0.029494444	0.312322164
Cryptotis_merus	0
Cryptotis_mexicana	11952404385	0.137098566	0.133971206	0.089132259	0.178346196
Cryptotis_montivaga	7721103191	0.366630438	0.360541143	0.260818078	0.439188718
Cryptotis_nelsoni	0
Cryptotis_niausia	0
Cryptotis_nigrescens	6858997990	0.123492763	0.130610477	0.086409311	0.179348433
Cryptotis_obscura	1918803495	0.12586849	0.149995776	0.041948641	0.251612241
Cryptotis_orophila	916863496.5	0.092261498	0.080835833	0	0.183029715
Cryptotis_parva	3.94568E+12	0.109726413	0.109872441	0.106026668	0.114211067
Cryptotis_peregrina	574541997.4	0.142756668	0.131389191	0	0.428431632
Cryptotis_perijensis	0
Cryptotis_peruviensis	85461999.17	0	0.33	0	1
Cryptotis_phillipsii	989229599.9	0.416563958	0.436539902	0.249902953	0.583189582
Cryptotis_squamipes	35611972939	0.192773303	0.191184667	0.166269162	0.216874987
Cryptotis_tamensis	0
Cryptotis_thomasi	171050799	0.499902956	0.374929158	0	0.499902956
Cryptotis_tropicalis	0
Cryptotis_venezuelensis	0
Ctenodactylus_gundi	66720540659	0.160759276	0.161082902	0.145513053	0.177962254
Ctenodactylus_vali	47410308657	0.067826491	0.068727564	0.05626285	0.083231229
Ctenomys_argentinus	26974462578	0.491642423	0.492822694	0.464469479	0.521701179
Ctenomys_bergi	5538587300	0.120108877	0.118422203	0.045883465	0.186301329
Ctenomys_boliviensis	2174933605	0.038434185	0.036920476	0	0.115426787
Ctenomys_bonettoi	19349768371	0.472504053	0.46988368	0.428991313	0.504189938
Ctenomys_brasiliensis	3473157811	0.285681865	0.288711498	0.204053396	0.387734769
Ctenomys_coludo	34030211039	0.395802468	0.395956856	0.37328314	0.418229419
Ctenomys_conoveri	57259225889	0.082308186	0.083055949	0.063977829	0.101895002
Ctenomys_coyhaiquensis	417293410.5	0.143257238	0.197578694	0	0.429556757
Ctenomys_dorbignyi	8430438907	0.147516868	0.151196075	0.102904553	0.212340582
Ctenomys_dorsalis	36373125640	0.059686213	0.059294071	0.040841028	0.078560042
Ctenomys_emilianus	0
Ctenomys_famosus	38844969817	0.173775314	0.173183765	0.151424037	0.195162705
Ctenomys_fochi	37963966370	0.215441384	0.216645925	0.195605418	0.240232023
Ctenomys_frater	73441455516	0.173449531	0.172679854	0.15306085	0.190631895
Ctenomys_fulvus	3743825901	0.276964947	0.283136149	0.222908967	0.340444039
Ctenomys_goodfellowi	22549574925	0.080248912	0.078523073	0.051094156	0.109453428
Ctenomys_haigi	26703761982	0.185657326	0.184980958	0.16014892	0.204757983
Ctenomys_johannis	0
Ctenomys_juris	42940895472	0.111122517	0.110535149	0.089222793	0.129255584
Ctenomys_knighti	13315960107	0.170901195	0.173628701	0.150779875	0.20233617
Ctenomys_latro	2702256606	0.400579372	0.40975567	0.343007174	0.485992797
Ctenomys_leucodon	8291381113	0.197866777	0.194915922	0.11876522	0.267173997
Ctenomys_lewisi	639974892.4	0.249946522	0.203794902	0.125042587	0.374955651
Ctenomys_maulinus	0
Ctenomys_mendocinus	7978058478	0.15298482	0.154279915	0.103200471	0.215862276
Ctenomys_minutus	12319933299	0.367447136	0.370596755	0.326360162	0.425230405
Ctenomys_occultus	37787178174	0.390934485	0.389517112	0.364517519	0.413169097
Ctenomys_opimus	2.4217E+11	0.131114209	0.130833915	0.124296163	0.137062477
Ctenomys_osvaldoreigi	0
Ctenomys_pearsoni	6697426303	0.265913221	0.267897674	0.228992916	0.322686795
Ctenomys_perrensi	45167367630	0.248651155	0.249763939	0.226994664	0.283519337
Ctenomys_peruanus	2138037296	0.192321505	0.183142618	0.056727678	0.307834878
Ctenomys_pilarensis	1218001507	0.125785847	0.163543505	0	0.314221007
Ctenomys_pontifex	81954121560	0.248523066	0.248352727	0.233988691	0.262366361
Ctenomys_porteousi	33004046111	0.147460621	0.149693077	0.128199438	0.177063355
Ctenomys_pundti	10683360306	0.206568364	0.205176563	0.169921894	0.233808848
Ctenomys_rionegrensis	46914212707	0.174118147	0.174128457	0.155464566	0.191556809
Ctenomys_roigi	138515499.1	0.547111327	0.396777832	0	1
Ctenomys_saltarius	18324356075	0.194312348	0.196954562	0.168577087	0.226004039
Ctenomys_scagliai	58965653588	0.49265653	0.493400896	0.472556927	0.513553714
Ctenomys_sericeus	10953081311	0.074588905	0.075142992	0.060861591	0.098596032
Ctenomys_sociabilis	22196861659	0.175376059	0.175116743	0.146259379	0.20255408
Ctenomys_steinbachi	326641900.4	0.250294901	0.387785061	0	0.750295968
Ctenomys_torquatus	2.30291E+11	0.231507464	0.23169219	0.221855757	0.243754426
Ctenomys_tuconax	39167346402	0.299884845	0.301057631	0.277270148	0.323929489
Ctenomys_tucumanus	21181558999	0.413249454	0.413955637	0.387833104	0.44590176
Ctenomys_tulduco	0
Ctenomys_validus	56475443296	0.208668442	0.20758763	0.188167362	0.221341781
Ctenomys_viperinus	67563753654	0.470633813	0.471234797	0.451766983	0.489809682
Ctenomys_yolandae	56239626580	0.190958738	0.191869974	0.175957415	0.213223753
Cuniculus_paca	8.63413E+12	0.086106383	0.086157781	0.084764663	0.087567676
Cuniculus_taczanowskii	52462438711	0.208596948	0.207208264	0.179412382	0.230727234
Cuon_alpinus	3.16835E+12	0.224003582	0.224118933	0.219832207	0.228318593
Cuscomys_oblativa	167547095.6	0	0.014999185	0	0.262457229
Cyclopes_didactylus	6.74825E+12	0.048937654	0.048976857	0.047942571	0.050083921
Cynictis_penicillata	2.25008E+12	0.154068969	0.154114622	0.151566131	0.15679896
Cynocephalus_volans	1.14297E+11	0.135307163	0.135739854	0.123717309	0.149737049
Cynogale_bennettii	9.90588E+11	0.072561143	0.072449832	0.068932851	0.076069553
Cynomops_abrasus	7.06624E+12	0.066083298	0.066132029	0.065048001	0.067503626
Cynomops_greenhalli	4.10404E+12	0.090850994	0.090774694	0.089082738	0.092665842
Cynomops_mexicanus	1.42017E+11	0.066676209	0.066741838	0.0569172	0.076622752
Cynomops_milleri	8.81567E+11	0.027395822	0.027430456	0.024204923	0.030690477
Cynomops_paranus	6.80062E+12	0.056229856	0.056245301	0.05503841	0.057472018
Cynomops_planirostris	1.13663E+13	0.092696525	0.092695134	0.091376125	0.093952315
Cynomys_gunnisoni	1.56997E+11	0.14992083	0.14932349	0.136729155	0.163801553
Cynomys_leucurus	2.69249E+11	0.103508207	0.103940321	0.0962709	0.111872608
Cynomys_ludovicianus	1.69182E+12	0.10214335	0.102255665	0.099375468	0.105236333
Cynopterus_brachyotis	2.39069E+12	0.182223328	0.182446259	0.178342563	0.1871455
Cynopterus_horsfieldii	1.27889E+12	0.076458353	0.076629527	0.073120815	0.080028702
Cynopterus_luzoniensis	3.14087E+11	0.086547605	0.086315336	0.077950276	0.093807965
Cynopterus_minutus	1.43927E+12	0.078655959	0.078714415	0.075317692	0.081766873
Cynopterus_nusatenggara	5175653685	0.140916664	0.142851158	0.081054571	0.219750383
Cynopterus_sphinx	2.95399E+12	0.22163131	0.222168743	0.216326602	0.229112939
Cynopterus_titthaecheilus	3.75203E+11	0.099753344	0.099485324	0.092189022	0.105911263
Cyttarops_alecto	6.21461E+11	0.044667762	0.044731789	0.041413339	0.048258426
Dacnomys_millardi	2513650997	0.250862809	0.258387393	0.124658788	0.404918187
Dactylomys_boliviensis	3.02783E+11	0.01134959	0.011236476	0.008674504	0.013876396
Dactylomys_dactylinus	3.07072E+12	0.023838164	0.023860618	0.022481682	0.025378901
Dactylomys_peruanus	0
Dactylonax_palpator	74666157963	0.026301786	0.026377169	0.016532644	0.035456029
Dactylopsila_megalura	1621596193	0	0.018818985	0	0.076895805
Dactylopsila_tatei	0
Dactylopsila_trivirgata	6.25524E+11	0.03332975	0.033114723	0.029948931	0.035970819
Dama_dama	1.86362E+11	0.066827827	0.067278829	0.058470735	0.077234693
Dama_mesopotamica	345531601.5	0.14690668	0.167327658	0.048175624	0.557195347
Damaliscus_lunatus	1.73296E+12	0.052280846	0.052339085	0.050345874	0.054638461
Damaliscus_pygargus	2.91019E+11	0.251479203	0.251333899	0.241493135	0.258969071
Dasycercus_blythi	1.47259E+12	0.187404005	0.187448101	0.18517008	0.189841622
Dasycercus_cristicauda	1.15106E+11	0.375646821	0.375934525	0.36726796	0.384379433
Dasykaluta_rosamondae	3.85996E+11	0.097094998	0.096601682	0.091376823	0.100520486
Dasymys_foxi	52576721141	0.034588525	0.035540868	0.023298228	0.052238692
Dasymys_incomtus	6.27297E+12	0.052092681	0.052203053	0.051067135	0.053393936
Dasymys_montanus	0
Dasymys_nudipes	1.38438E+11	0.02339453	0.02309238	0.016196554	0.030598889
Dasymys_rufulus	1.65108E+12	0.133677924	0.133439455	0.12982594	0.136176849
Dasyprocta_azarae	8.75568E+11	0.120399476	0.120302981	0.114094413	0.125257665
Dasyprocta_coibae	238379697.5	0.35714785	0.35714785	0.35714785	0.35714785
Dasyprocta_croconota	2.35499E+11	0.059501893	0.05977098	0.053564272	0.067309267
Dasyprocta_fuliginosa	2.26289E+12	0.018347203	0.018242908	0.017047872	0.019219793
Dasyprocta_guamara	5889038898	0.100023529	0.105050243	0.063338387	0.15584927
Dasyprocta_iacki	24918431017	0.441487163	0.441036713	0.396756338	0.485891472
Dasyprocta_kalinowskii	5931327715	0	0.008323603	0	0.02826386
Dasyprocta_leporina	2.93319E+12	0.098116303	0.0980616	0.096083286	0.100029425
Dasyprocta_mexicana	62002309208	0.084161852	0.084157627	0.069203357	0.099157555
Dasyprocta_prymnolopha	1.76867E+12	0.20497503	0.204852108	0.200168454	0.208984567
Dasyprocta_punctata	8.00154E+11	0.114978404	0.11493903	0.109385583	0.119669345
Dasyprocta_ruatanica	0
Dasyprocta_variegata	4.05907E+11	0.022703902	0.022615951	0.019403209	0.02547391
Dasypus_hybridus	1.37637E+12	0.224123911	0.232792747	0.21445639	0.25456082
Dasypus_kappleri	5.38012E+12	0.028837412	0.028840738	0.027872505	0.029784036
Dasypus_novemcinctus	1.69707E+13	0.081710934	0.0832218	0.080114758	0.087102749
Dasypus_pilosus	14305577441	0.023727165	0.023852028	0.011904867	0.038699657
Dasypus_sabanicola	4.25296E+11	0.117972323	0.117721911	0.111314227	0.12597416
Dasypus_septemcinctus	4.80919E+12	0.135162902	0.135111756	0.132743021	0.1375187
Dasypus_yepesi	9234078688	0.042849288	0.046554116	0.017108709	0.089929249
Dasyuroides_byrnei	71325318177	0.242444858	0.243137221	0.230485864	0.255395359
Dasyurus_albopunctatus	5.26989E+11	0.022985875	0.023062509	0.020160366	0.025920887
Dasyurus_geoffroii	1.87157E+11	0.228637559	0.228420174	0.21723222	0.240698275
Dasyurus_hallucatus	2.81376E+11	0.085359989	0.085278907	0.07928329	0.091103541
Dasyurus_maculatus	16821624499	0.022598659	0.023841566	0.006389574	0.041097619
Dasyurus_spartacus	24365210471	0.006973508	0.008015412	0	0.017423766
Dasyurus_viverrinus	60809213104	0.065389881	0.064981195	0.054914253	0.073224956
Daubentonia_madagascariensis	1.10045E+11	0.049309463	0.050002914	0.042555814	0.060444829
Delanymys_brooksi	0
Delomys_collinus	7314679389	0.163105918	0.165729082	0.108692141	0.239798985
Delomys_dorsalis	1.54686E+11	0.313791483	0.313732601	0.297291031	0.327242493
Delomys_sublineatus	18276188301	0.313783843	0.313265972	0.262705706	0.365202359
Deltamys_kempi	1.32425E+11	0.251900804	0.251145979	0.235334732	0.26388178
Dendrogale_melanura	1284817800	0	0.014001557	0	0.066682841
Dendrogale_murina	1.83312E+11	0.229967878	0.228302418	0.212379474	0.244553544
Dendrohyrax_arboreus	2.29163E+12	0.043128966	0.043255967	0.04136207	0.045285394
Dendrohyrax_dorsalis	2.80556E+12	0.067328021	0.0674033	0.065189047	0.069380068
Dendrohyrax_validus	15609308688	0.153054193	0.157521984	0.122626645	0.199531343
Dendrolagus_bennettianus	2474893905	0	0.008006954	0	0.050888247
Dendrolagus_dorianus	16980198190	0.039996215	0.038966573	0.025004243	0.06004831
Dendrolagus_goodfellowi	92287656834	0.027660219	0.027681358	0.020729015	0.036014567
Dendrolagus_inustus	45774628202	0.009372522	0.00964991	0.001875013	0.01785751
Dendrolagus_lumholtzi	7512443808	0.020850339	0.018449191	0	0.043617154
Dendrolagus_matschiei	2816938421	0	0.001515111	0	0.030304792
Dendrolagus_mayri	85773200.99	0	0.01	0	0
Dendrolagus_mbaiso	85649700.16	0	0	0	0
Dendrolagus_notatus	38757933059	0.025303936	0.026162481	0.015395651	0.037413905
Dendrolagus_pulcherrimus	0
Dendrolagus_scottae	0
Dendrolagus_spadix	38663513685	0.063855568	0.06307868	0.050614013	0.075999329
Dendrolagus_stellarum	685266102.2	0	0.005000504	0	0.125000342
Dendrolagus_ursinus	28099502845	0.038546766	0.039840664	0.024219332	0.055739609
Dendromus_insignis	22201410001	0.232345493	0.233049353	0.185678692	0.28173839
Dendromus_kahuziensis	0
Dendromus_kivu	23789312114	0.227076988	0.228002854	0.179116453	0.272227264
Dendromus_lachaisei	20369032126	0.263830686	0.264732032	0.217797421	0.318476837
Dendromus_lovati	7035156994	0.120780957	0.132649418	0.072158753	0.229287906
Dendromus_melanotis	3.83997E+12	0.068421227	0.068333428	0.066469982	0.070158063
Dendromus_mesomelas	5.51758E+11	0.109993703	0.110269003	0.105709054	0.115596634
Dendromus_messorius	17853176645	0.028793335	0.030565925	0.01439236	0.045702676
Dendromus_mystacalis	2.25307E+12	0.058076253	0.058038185	0.055744656	0.059987485
Dendromus_nyikae	2.35803E+12	0.020868109	0.020955593	0.019833892	0.02223568
Dendromus_ruppi	0
Dendromus_vernayi	0
Dendroprionomys_rousseloti	256885996.4	0.333345141	0.400007006	0.333345141	0.666654466
Deomys_ferrugineus	1.20595E+12	0.041235271	0.041346235	0.03927475	0.043893637
Dephomys_defua	4.21326E+11	0.247403061	0.246822177	0.235424755	0.256368809
Dermanura_anderseni	3.72746E+12	0.019623086	0.019561551	0.018628632	0.020621579
Dermanura_azteca	2.99487E+11	0.270990393	0.271186645	0.261119748	0.281952244
Dermanura_bogotensis	98999733897	0.103378691	0.102049557	0.089966935	0.113840038
Dermanura_cinerea	4.27738E+12	0.145918457	0.145967876	0.143736934	0.149034311
Dermanura_glauca	1.88238E+12	0.032413526	0.032406232	0.030657227	0.033960045
Dermanura_gnoma	9.06368E+12	0.078609386	0.078688789	0.077157376	0.08044875
Dermanura_phaeotis	3.0071E+12	0.089224992	0.089136014	0.086575454	0.091330059
Dermanura_rava	1.82274E+11	0.08773331	0.088056693	0.078297616	0.097312149
Dermanura_rosenbergi	77948808857	0.039612636	0.04033542	0.03223831	0.050930344
Dermanura_tolteca	8.36536E+11	0.123102294	0.123070911	0.117894998	0.128481859
Dermanura_watsoni	38224271714	0.125014008	0.125994168	0.097149576	0.15763368
Desmana_moschata	1.19603E+12	0.187667988	0.187900551	0.184221313	0.191939152
Desmodilliscus_braueri	3.33137E+12	0.069337573	0.069464688	0.067817478	0.071685261
Desmodillus_auricularis	1.71754E+12	0.135161042	0.13505422	0.132244803	0.1379039
Desmodus_rotundus	1.59765E+13	0.093675025	0.093603254	0.091564193	0.095512742
Desmomys_harringtoni	82862658607	0.105739717	0.106085959	0.08485293	0.123152505
Desmomys_yaldeni	0
Diaemus_youngi	1.29046E+13	0.101809132	0.101817439	0.100538858	0.103207855
Dicerorhinus_sumatrensis	8131631308	0.052625652	0.054201894	0.021052036	0.0841816
Diceros_bicornis	6.93372E+12	0.077814355	0.077883027	0.076801836	0.079424822
Diclidurus_albus	7.76826E+12	0.072994883	0.073049543	0.071739455	0.074676519
Diclidurus_ingens	1.89201E+12	0.020600827	0.020600004	0.019293194	0.021821469
Diclidurus_isabella	9.64511E+11	0.021930788	0.021939892	0.019879293	0.024016395
Diclidurus_scutatus	1.27927E+12	0.033429999	0.03335627	0.030958	0.035169077
Dicrostonyx_groenlandicus	1.9331E+12	0.079380339	0.079384686	0.078524491	0.080309587
Dicrostonyx_hudsonius	4.21698E+11	0.081654895	0.081619373	0.079347114	0.083912067
Dicrostonyx_nelsoni	2.11262E+11	0.055799609	0.055602599	0.05216093	0.059707986
Dicrostonyx_nunatakensis	51892310591	0.018888283	0.018656982	0.014015695	0.022460832
Dicrostonyx_richardsoni	3.5738E+11	0.03036468	0.030327821	0.028290068	0.032048472
Dicrostonyx_torquatus	2.37252E+12	0.08041816	0.080466909	0.079505484	0.081420664
Dicrostonyx_unalascensis	2728174409	0.101593871	0.10198375	0.087004518	0.132108569
Dicrostonyx_vinogradovi	5652918394	0.199254752	0.197860931	0.175020575	0.226194933
Didelphis_albiventris	6.76383E+12	0.158950391	0.159824614	0.155268868	0.164546659
Didelphis_aurita	1.4178E+12	0.241840363	0.241558484	0.231064611	0.251465028
Didelphis_imperfecta	4.38364E+11	0.032623959	0.032585244	0.029396541	0.035864163
Didelphis_marsupialis	8.33578E+12	0.061552336	0.061493054	0.060154099	0.062800224
Didelphis_pernigra	62576606901	0.167918876	0.167920909	0.142132527	0.191819292
Didelphis_virginiana	5.74717E+12	0.133001014	0.132988342	0.130247096	0.136031437
Dinaromys_bogdanovi	73369678422	0.203761095	0.204186689	0.187520893	0.222635629
Dinomys_branickii	5.61059E+11	0.05313423	0.052913102	0.048620728	0.055935661
Diomys_crumpi	0
Diphylla_ecaudata	7.24802E+12	0.128865081	0.128885738	0.127081709	0.13068387
Diplogale_hosei	61059692516	0.064624436	0.06379864	0.05198666	0.075929255
Diplomesodon_pulchellum	1.75856E+12	0.043768653	0.043728096	0.041951346	0.045614554
Diplomys_caniceps	341411598.5	0.500000004	0.559997609	0	1
Diplomys_labilis	1.01863E+11	0.051979505	0.051854728	0.043428299	0.060594015
Dipodomys_agilis	38041867608	0.326296193	0.327176583	0.301398748	0.360230871
Dipodomys_californicus	85363120374	0.2340506	0.233260961	0.211400571	0.254561709
Dipodomys_compactus	49122971320	0.151158183	0.152318919	0.117101435	0.178821097
Dipodomys_deserti	2.99016E+11	0.093824131	0.093893529	0.085445559	0.101020163
Dipodomys_elator	10821821707	0.181142585	0.179127017	0.127311826	0.235771522
Dipodomys_gravipes	5216629101	0.082865735	0.081929494	0.028271947	0.145791119
Dipodomys_heermanni	69357542436	0.26872122	0.270557588	0.247690814	0.296944579
Dipodomys_merriami	1.21112E+12	0.125217788	0.125354425	0.121575675	0.129598921
Dipodomys_microps	3.86311E+11	0.076681064	0.076988543	0.070715511	0.085513247
Dipodomys_nelsoni	1.77133E+11	0.122508385	0.122364296	0.111173843	0.136897872
Dipodomys_nitratoides	10438598110	0.18693573	0.187247797	0.129990255	0.247354073
Dipodomys_ordii	3.24885E+12	0.116911878	0.116949724	0.113915709	0.119619141
Dipodomys_ornatus	90055168346	0.252500005	0.253148881	0.232978568	0.274934694
Dipodomys_panamintinus	43650011602	0.146142173	0.146999868	0.125564989	0.169620352
Dipodomys_phillipsii	44576983651	0.426570163	0.426498473	0.401301708	0.459643511
Dipodomys_simulans	95780396322	0.300290346	0.300324852	0.285551419	0.315834352
Dipodomys_spectabilis	4.46101E+11	0.118769221	0.118907119	0.111371974	0.127116319
Dipodomys_stephensi	6288446622	0.596315147	0.597372582	0.5164368	0.687563142
Dipodomys_venustus	13313210929	0.253577543	0.252380858	0.201753823	0.315861082
Dipus_sagitta	2.789E+12	0.036592408	0.03650814	0.035049157	0.037647481
Distoechurus_pennatus	3.67286E+11	0.025735349	0.025551874	0.020858162	0.029116843
Dobsonia_anderseni	28459766184	0.00301493	0.002833555	0	0.007604498
Dobsonia_beauforti	6724729941	0.101838061	0.104056013	0.067662391	0.14994196
Dobsonia_chapmani	0
Dobsonia_crenulata	84888405503	0.082520917	0.083498146	0.073444142	0.097869269
Dobsonia_emersa	429240708.7	0.399993295	0.31799573	0.199996646	0.599995536
Dobsonia_exoleta	1.72676E+11	0.057788069	0.05817755	0.049801323	0.067026222
Dobsonia_inermis	16253257759	0.025887388	0.02476962	0.01036698	0.039070083
Dobsonia_minor	4.38463E+11	0.03796015	0.038088871	0.035066251	0.041259865
Dobsonia_moluccensis	21427789015	0.012003644	0.012924166	0.001899564	0.028004125
Dobsonia_pannietensis	1015103388	0.083290039	0.049256326	0	0.166923651
Dobsonia_peronii	3470030291	0.048960624	0.059116553	0.011353742	0.122399211
Dobsonia_praedatrix	4956108605	0	0.001207096	0	0.01724013
Dobsonia_viridis	12256662418	0.013988898	0.015592512	0	0.038641302
Dolichotis_patagonum	1.23529E+12	0.174787052	0.174698343	0.171292995	0.177980592
Dolichotis_salinicola	7.22468E+11	0.180306074	0.179948131	0.175099894	0.185380842
Dologale_dybowskii	4.83168E+11	0.074272715	0.074386848	0.068897165	0.080490517
Dorcatragus_megalotis	47891105206	0.132375068	0.132779271	0.113797271	0.15268961
Dorcopsis_atrata	0
Dorcopsis_hageni	80399920154	0.021255368	0.021646198	0.014821579	0.029368387
Dorcopsis_luctuosa	1.17591E+11	0.060676586	0.060522476	0.051347151	0.069387709
Dorcopsis_muelleri	1.22698E+11	0.055379834	0.05569859	0.04908991	0.063942171
Dorcopsulus_macleayi	170408403.7	0	0.004994126	0	0
Dorcopsulus_vanheurni	68703557757	0.023564369	0.023563991	0.015472709	0.029792755
Dremomys_everetti	4540784275	0.094279221	0.093164538	0.056564524	0.141953165
Dremomys_gularis	0
Dremomys_lokriah	14249862091	0.20575065	0.206186794	0.164813969	0.251656372
Dremomys_pernyi	4.80377E+11	0.243008107	0.243481777	0.234118384	0.253274777
Dremomys_pyrrhomerus	2.71466E+11	0.227676336	0.227339364	0.215178479	0.239861314
Dremomys_rufigenis	1.19913E+12	0.270282474	0.270416997	0.263351382	0.277897341
Dromiciops_gliroides	1.3239E+11	0.207390064	0.207017998	0.19294934	0.220723219
Dryadonycteris_capixaba	8232235893	0.591325177	0.596693742	0.516703573	0.686511318
Drymoreomys_albimaculatus	63686613478	0.302221987	0.301323965	0.278197088	0.326468557
Dryomys_laniger	205908000.2	0.66642384	0.763237417	0.33321192	1
Dryomys_nitedula	4.06704E+12	0.186238167	0.186512699	0.183138741	0.189800245
Dusicyon_australis	8547125187	0.2424881	0.243410694	0.229940708	0.260168629
Dusicyon_avus	1.56108E+12	0.166098742	0.166222022	0.163140533	0.169641725
Dyacopterus_brooksi	4.24213E+11	0.07600254	0.07605954	0.070206032	0.081660306
Dyacopterus_spadiceus	4.47304E+11	0.07607701	0.075997581	0.071043672	0.08009195
Dymecodon_pilirostris	5889784811	0.023449634	0.022387967	0	0.059021732
Echimys_chrysurus	1.45101E+12	0.044611666	0.044556914	0.041664574	0.047065809
Echimys_saturnus	1.23913E+11	0.006234915	0.006597342	0.002771072	0.010390443
Echimys_vieirai	65102173696	0.020626346	0.020368964	0.012618922	0.029360622
Echinops_telfairi	1.03266E+11	0.163867454	0.162726884	0.14704509	0.175917724
Echinosorex_gymnura	1.06255E+12	0.066348914	0.066383192	0.063622482	0.070219696
Echiothrix_centrosa	11494921090	0.037346859	0.042463032	0.018406928	0.067222452
Echiothrix_leucura	1692915893	0.202815507	0.214614164	0.152112752	0.304233686
Echymipera_clara	1.64193E+11	0.016230797	0.016426259	0.012318016	0.020689073
Echymipera_echinista	509069099.4	0	0.003333709	0	0
Echymipera_kalubu	6.4271E+11	0.029763353	0.029882095	0.027249836	0.032708075
Echymipera_rufescens	6.74251E+11	0.030300007	0.030402581	0.027721852	0.033432001
Ectophylla_alba	84444607176	0.037016373	0.03732236	0.029853277	0.048384206
Eidolon_dupreanum	3.32541E+11	0.124469791	0.124563693	0.118543484	0.130444408
Eidolon_helvum	1.12693E+13	0.063906562	0.063976313	0.062664375	0.065502526
Eira_barbara	1.21612E+13	0.092256437	0.092159002	0.09084619	0.093102102
Elaphodus_cephalophus	4.86076E+11	0.24332758	0.243470345	0.234844535	0.253127053
Elaphurus_davidianus	138519100.4	0	0.260218618	0	1
Elephantulus_brachyrhynchus	3.69285E+12	0.038100966	0.03814185	0.03676051	0.039514853
Elephantulus_edwardii	1.94066E+11	0.257470396	0.257722524	0.247168347	0.271094271
Elephantulus_fuscipes	1.37739E+11	0.083085657	0.082319361	0.070628571	0.09304546
Elephantulus_fuscus	1.45768E+11	0.012364408	0.012498615	0.007880724	0.01835575
Elephantulus_intufi	1.21649E+12	0.097271703	0.097359971	0.094424076	0.099929828
Elephantulus_myurus	9.69314E+11	0.136376009	0.136574934	0.13192702	0.140740454
Elephantulus_pilicaudus	7165316101	0.102157818	0.101068695	0.07152344	0.14298558
Elephantulus_revoilii	1.24483E+11	0.104778179	0.104573741	0.09177204	0.11633585
Elephantulus_rozeti	7.16435E+11	0.276018845	0.275822709	0.269291468	0.282903679
Elephantulus_rufescens	1.35818E+12	0.091605071	0.091886078	0.088092584	0.096769134
Elephantulus_rupestris	5.58685E+11	0.173861116	0.173877184	0.168981892	0.178780566
Elephas_maximus	5.8037E+11	0.207135251	0.207134763	0.199249818	0.215911164
Eligmodontia_moreni	34193489754	0.190435028	0.19015022	0.170638924	0.212294991
Eligmodontia_morgani	3.66248E+11	0.146475747	0.146267848	0.140356943	0.152046573
Eligmodontia_puerulus	3.87869E+11	0.151824693	0.15183962	0.146158179	0.157827904
Eligmodontia_typus	9.02832E+11	0.161282575	0.16121716	0.156917007	0.16642136
Eliomys_melanurus	1.46581E+11	0.17973747	0.179814846	0.171146595	0.19106872
Eliomys_munbyanus	8.40518E+11	0.253962254	0.253626879	0.248344162	0.258713995
Eliomys_quercinus	2.11881E+12	0.276438818	0.276613608	0.270210038	0.283615655
Eliurus_antsingy	490709796.3	0	0.016770548	0	0.167808143
Eliurus_carletoni	1087084394	0	0.036165923	0	0.153883266
Eliurus_danieli	0
Eliurus_grandidieri	42820686077	0.026813264	0.027034082	0.015328395	0.041347917
Eliurus_majori	11663057924	0.103654356	0.106475752	0.078982633	0.141360489
Eliurus_minor	1.14237E+11	0.071643147	0.071566087	0.061907654	0.07983198
Eliurus_myoxinus	2.46807E+11	0.117498312	0.117585895	0.109601574	0.125742477
Eliurus_penicillatus	321519204.1	0	0.069960246	0	0.250346486
Eliurus_petteri	569523105.1	0	0.045656364	0	0.142730581
Eliurus_tanala	63676666773	0.081941544	0.082365451	0.071133507	0.09478337
Eliurus_webbi	1.08521E+11	0.091601126	0.091274151	0.080499461	0.1019136
Ellobius_alaicus	0
Ellobius_fuscocapillus	65465136926	0.051658934	0.052021299	0.036929257	0.065592759
Ellobius_lutescens	70250099867	0.101344702	0.102091695	0.086744402	0.118873041
Ellobius_talpinus	1.60432E+12	0.050907276	0.050733049	0.049346765	0.051907652
Ellobius_tancrei	2.89373E+12	0.048253869	0.048091981	0.046274439	0.049356938
Emballonura_alecto	5.3127E+11	0.075100157	0.075176478	0.069646405	0.080465617
Emballonura_beccarii	44090210234	0.032892142	0.032476112	0.02219888	0.043610989
Emballonura_dianae	53628230244	0.006352968	0.0063223	0.001589292	0.012703127
Emballonura_furax	39648709919	0.021506302	0.022145729	0.015050163	0.034311424
Emballonura_monticola	1.3453E+11	0.082604193	0.082942387	0.072388524	0.093730233
Emballonura_raffrayana	1.11528E+11	0.030700032	0.030821237	0.023375906	0.036031523
Emballonura_semicaudata	12721854509	0.087702064	0.086420811	0.059644642	0.112406914
Emballonura_serii	0
Enchisthenes_hartii	1.8838E+12	0.10074474	0.100759797	0.097759962	0.103781091
Eoglaucomys_fimbriatus	6792273389	0.462265256	0.462023175	0.378043168	0.542095015
Eolagurus_luteus	3.60817E+11	0.04610444	0.046122916	0.041484375	0.050742849
Eolagurus_przewalskii	8.97969E+11	0.035443167	0.03552129	0.033716484	0.037720774
Eonycteris_major	6.06311E+11	0.048618695	0.048386049	0.044044804	0.052161702
Eonycteris_robusta	68202951603	0.165365092	0.165122299	0.149423484	0.187159703
Eonycteris_spelaea	3.16114E+12	0.189401382	0.189660799	0.18515544	0.19424869
Eospalax_fontanierii	1.19313E+12	0.147534825	0.147694934	0.142552374	0.152990318
Eospalax_rothschildi	59999308921	0.225675095	0.225805981	0.201095423	0.253091473
Eospalax_smithii	56021173137	0.033005336	0.033728484	0.024307511	0.043729649
Eothenomys_cachinus	77364003.09	0	0.22	0	1
Eothenomys_chinensis	746821098.3	0	0.0479887	0	0.200049385
Eothenomys_custos	40935377096	0.278652412	0.279968971	0.254206862	0.313270125
Eothenomys_melanogaster	3.23148E+11	0.124172404	0.124983346	0.114201108	0.139141196
Eothenomys_miletus	36189054588	0.241600495	0.240762717	0.211618284	0.270982897
Eothenomys_olitor	40756580732	0.271148178	0.27113032	0.235833976	0.309097597
Eothenomys_proditor	8058801489	0.255471642	0.261453916	0.203144097	0.319444361
Eothenomys_wardi	2587435193	0.147352173	0.155930002	0.072706041	0.235684476
Eozapus_setchuanus	58266418632	0.124556746	0.123949701	0.108968991	0.139545047
Episoriculus_caudatus	50758466499	0.233525232	0.234525708	0.2084952	0.259510417
Episoriculus_leucops	91178786885	0.23065053	0.231912775	0.211842861	0.25673793
Episoriculus_macrurus	15408658584	0.320033289	0.319088354	0.271848682	0.367668518
Epixerus_ebii	5.2205E+11	0.171255944	0.171206793	0.163705447	0.179733142
Epomophorus_angolensis	3.82746E+11	0.026145063	0.026080386	0.02203293	0.029592734
Epomophorus_anselli	3264343585	0.102516475	0.099453748	0.025624937	0.19298595
Epomophorus_crypturus	1.12298E+12	0.023303547	0.023350204	0.021490596	0.025394367
Epomophorus_gambianus	3.78426E+12	0.08600326	0.086023823	0.083490671	0.088403357
Epomophorus_grandis	469247908.9	0.115273186	0.116859746	0.115273186	0.115273186
Epomophorus_labiatus	1.5659E+12	0.098849297	0.098973521	0.096210092	0.103203722
Epomophorus_minimus	2.63376E+11	0.14840924	0.148152643	0.136824051	0.160202357
Epomophorus_minor	1.79294E+12	0.056735169	0.056722727	0.053792702	0.059972125
Epomophorus_wahlbergi	4.66973E+12	0.049703013	0.049713156	0.048260358	0.051228736
Epomops_buettikoferi	1.04917E+12	0.148640555	0.148665153	0.143911797	0.154225941
Epomops_dobsonii	1.18648E+12	0.008939894	0.008904864	0.007503774	0.010399735
Epomops_franqueti	4.46486E+12	0.04938356	0.049406559	0.047950787	0.050575021
Eptesicus_andinus	4.74021E+11	0.142662287	0.142791861	0.13537004	0.149362347
Eptesicus_bobrinskoi	6.40292E+11	0.044768321	0.044652781	0.041713673	0.047109546
Eptesicus_bottae	3.1834E+12	0.050378805	0.050383645	0.048215236	0.052465377
Eptesicus_brasiliensis	8.45855E+12	0.090064577	0.090065232	0.088913834	0.091136233
Eptesicus_chiriquinus	91225781042	0.071165493	0.071062551	0.055826194	0.082480199
Eptesicus_diminutus	1.0223E+12	0.297077195	0.296905214	0.290374151	0.303804526
Eptesicus_dimissus	4247611802	0.197173491	0.202034269	0.098093817	0.304674742
Eptesicus_floweri	8.76176E+11	0.075359954	0.075369738	0.071549717	0.07937194
Eptesicus_furinalis	9.11242E+12	0.089848231	0.089880229	0.088493117	0.091429858
Eptesicus_fuscus	7.79135E+12	0.110125713	0.110117466	0.108688555	0.111771257
Eptesicus_gobiensis	3.80184E+12	0.075822402	0.075891979	0.07462129	0.077118938
Eptesicus_guadeloupensis	0
Eptesicus_hottentotus	2.84869E+12	0.124923773	0.124875891	0.122606888	0.12710352
Eptesicus_innoxius	54507878375	0.24341395	0.243018754	0.216494027	0.267712726
Eptesicus_isabellinus	7.3825E+11	0.035635227	0.035753864	0.03272817	0.039174371
Eptesicus_japonensis	1939181511	0.035688744	0.028743889	0	0.107216913
Eptesicus_nasutus	0
Eptesicus_nilssonii	9.78629E+12	0.067001474	0.066945811	0.065601413	0.068133279
Eptesicus_pachyotis	93021417141	0.233525789	0.234279907	0.2174017	0.254730117
Eptesicus_platyops	847821497.8	0.198718597	0.187118594	0	0.402741347
Eptesicus_serotinus	1.09512E+13	0.077119472	0.078293188	0.075040248	0.081744398
Eptesicus_taddeii	46440460550	0.263230748	0.264826737	0.240593594	0.288349855
Eptesicus_tatei	534594098.7	0.285683659	0.289953038	0	0.571474321
Equus_africanus	80061516772	0.047028611	0.04721888	0.037236198	0.058587104
Equus_ferus	8161923855	0.007604543	0.009069567	0	0.022792458
Equus_grevyi	84232122272	0.111757834	0.111449858	0.095489105	0.125008957
Equus_hemionus	3.71232E+11	0.029608545	0.029756865	0.026862782	0.033416577
Equus_kiang	1.21944E+12	0.059919152	0.059951444	0.057530897	0.062246469
Equus_quagga	2.30441E+12	0.079800719	0.079784741	0.077148094	0.083156086
Equus_zebra	3.13084E+11	0.086854176	0.087008378	0.079963081	0.091684591
Eremitalpa_granti	47879778683	0.120021098	0.119616878	0.103300842	0.138005463
Eremodipus_lichtensteini	5.51538E+11	0.037484849	0.03758687	0.035296714	0.040198393
Eremoryzomys_polius	0
Erethizon_dorsatum	1.14516E+13	0.079739858	0.079692295	0.078760734	0.080684289
Erinaceus_amurensis	3.19208E+12	0.292725098	0.292889811	0.288557368	0.296985972
Erinaceus_concolor	7.30244E+11	0.058553504	0.058639071	0.053484354	0.063446699
Erinaceus_europaeus	2.56161E+12	0.07971497	0.081472536	0.077024179	0.087137778
Erinaceus_roumanicus	3.19215E+12	0.065708751	0.065599385	0.061492486	0.069487424
Eropeplus_canus	0
Erythrocebus_patas	6.69575E+12	0.132875261	0.132605717	0.128510483	0.136336338
Euchoreutes_naso	1.66767E+12	0.045718666	0.045811265	0.044166469	0.047825597
Euderma_maculatum	1.49846E+12	0.107994432	0.108105033	0.104340926	0.111838003
Eudiscopus_denticulus	5532647299	0.269308193	0.271391054	0.185200217	0.372127401
Eudorcas_albonotata	1.29537E+11	0.064405976	0.064608942	0.054529593	0.073623115
Eudorcas_rufifrons	2.18786E+12	0.118840326	0.118879274	0.115146515	0.122505872
Eudorcas_thomsonii	7252391471	0.059116514	0.060690815	0.011824417	0.106418952
Eudorcas_tilonura	94313361646	0.107393584	0.107079769	0.090102108	0.123787688
Eulemur_albifrons	16555162543	0.025043421	0.027598109	0.009997739	0.047615256
Eulemur_cinereiceps	1108893800	0	0.034314788	0	0.142966629
Eulemur_collaris	7769756173	0.101178406	0.102152414	0.080846655	0.131562983
Eulemur_coronatus	5860019284	0.028586817	0.035718293	0	0.085713849
Eulemur_flavifrons	718167900	0	0.054047172	0	0.231587906
Eulemur_fulvus	46229357825	0.046441375	0.046962167	0.033848315	0.062347706
Eulemur_macaco	5914645216	0.014093474	0.016198338	0	0.049608476
Eulemur_mongoz	5985827904	0.102028969	0.100010012	0.048575155	0.149798385
Eulemur_rubriventer	46521856029	0.049461466	0.049871767	0.040571441	0.061692021
Eulemur_rufifrons	30225566741	0.200581158	0.20035055	0.175685543	0.224468077
Eulemur_rufus	34014667499	0.081737619	0.081473679	0.06071086	0.10312394
Eulemur_sanfordi	3569678199	0.085117337	0.080034893	0.0223736	0.134115058
Eumops_auripendulus	1.23287E+13	0.075352238	0.075404948	0.073633218	0.077487325
Eumops_bonariensis	3.47484E+11	0.298336958	0.29793132	0.289159071	0.306004395
Eumops_dabbenei	2.4048E+12	0.143011444	0.143128464	0.13974856	0.146605837
Eumops_delticus	1.41015E+12	0.093373775	0.093333896	0.08977964	0.096842597
Eumops_floridanus	701429895.7	0.307639867	0.307567737	0.11006203	0.481128903
Eumops_glaucinus	5.34362E+12	0.095002826	0.095229956	0.093305579	0.097961067
Eumops_hansae	3.8774E+12	0.035862429	0.035797769	0.034056444	0.037183093
Eumops_maurus	1.22042E+12	0.033115379	0.033193455	0.031254274	0.035387405
Eumops_nanus	45155724518	0.076499254	0.076905891	0.059060275	0.09353849
Eumops_patagonicus	1.18372E+12	0.18723833	0.18746209	0.184350722	0.190948233
Eumops_perotis	1.13344E+13	0.115685287	0.11572179	0.114259708	0.117717385
Eumops_trumbulli	1.81058E+12	0.020797369	0.020811171	0.019326638	0.022637341
Eumops_underwoodi	5.33682E+11	0.109874891	0.110304208	0.103357854	0.116998603
Eumops_wilsoni	0
Euneomys_chinchilloides	45063735189	0.10812974	0.108064771	0.095601457	0.121775713
Euneomys_fossor	28884064093	0.263352672	0.264009293	0.244439561	0.282245449
Euneomys_mordax	488623896.2	0	0.012849241	0	0.143134423
Euneomys_petersoni	5.78479E+11	0.1494842	0.149382482	0.145722673	0.153485967
Euoticus_elegantulus	5.1368E+11	0.036676102	0.036638369	0.033238146	0.040012621
Euoticus_pallidus	92140340940	0.119484029	0.119542428	0.101960308	0.13764485
Eupetaurus_cinereus	68984601.48	0	0.1	0	1
Eupleres_goudotii	29760893096	0.032055065	0.031311481	0.015979561	0.047499409
Eupleres_major	21948171517	0.073536176	0.075060243	0.05182171	0.104319737
Euroscaptor_grandis	66346629189	0.271385818	0.269895962	0.246102567	0.294644247
Euroscaptor_klossi	5.96045E+11	0.231752221	0.231993334	0.224389319	0.241260044
Euroscaptor_longirostris	7252994192	0.235178135	0.231705399	0.154317936	0.309523065
Euroscaptor_micrura	17479472579	0.206395017	0.205553111	0.168311128	0.251131485
Euroscaptor_mizura	15867553315	0.054007567	0.055346846	0.030399799	0.085028859
Euroscaptor_parvidens	3722394989	0.222223637	0.227941441	0.155223453	0.343112775
Euroscaptor_subanura	0
Euryoryzomys_emmonsae	39168298878	0.119421851	0.118357706	0.09272338	0.140356444
Euryoryzomys_lamia	8024878413	0.112249914	0.107177438	0.061189648	0.158293102
Euryoryzomys_legatus	24007391845	0.059729254	0.05954941	0.041219249	0.079706211
Euryoryzomys_macconnelli	4.06894E+12	0.028899328	0.02892043	0.027680135	0.029961432
Euryoryzomys_nitidus	9.44868E+11	0.017303861	0.017358477	0.015741008	0.019994167
Euryoryzomys_russatus	8.14363E+11	0.313505505	0.313082877	0.306425883	0.319513565
Euryzygomatomys_spinosus	6.37176E+11	0.309245041	0.308728694	0.300485578	0.316259704
Eutamias_sibiricus	1.18074E+13	0.115443448	0.115460029	0.114393737	0.11667184
Exilisciurus_concinnus	94891933282	0.113499671	0.113308733	0.10002543	0.129311382
Exilisciurus_exilis	6.851E+11	0.054779329	0.05455312	0.050981237	0.058334798
Exilisciurus_whiteheadi	1.55701E+11	0.057560011	0.057654313	0.050378671	0.064995628
Falsistrellus_affinis	0
Falsistrellus_mackenziei	23542992816	0.133857105	0.134539645	0.112622036	0.157599419
Falsistrellus_mordax	1.2301E+11	0.240661639	0.241585164	0.224998832	0.257658197
Falsistrellus_petersi	27468977390	0.08221527	0.08333003	0.062430635	0.104205481
Falsistrellus_tasmaniensis	3.52163E+11	0.235619912	0.235319034	0.223541249	0.244749761
Felis_bieti	1.73227E+11	0.092463858	0.09273232	0.085197293	0.102524359
Felis_chaus	6.64881E+12	0.233835589	0.233896902	0.231118152	0.236555237
Felis_margarita	2.01989E+12	0.077446611	0.077468699	0.075766778	0.07935087
Felis_nigripes	1.88796E+12	0.149029669	0.148782663	0.146071277	0.151783288
Felis_silvestris	2.70374E+13	0.101944908	0.101961889	0.101094646	0.102902079
Felovia_vae	1.84631E+11	0.103673974	0.103393558	0.097615482	0.110229049
Feroculus_feroculus	0
Fossa_fossana	78530787136	0.051738562	0.052196154	0.04180783	0.064151313
Fukomys_anselli	17892901723	0.055540013	0.057700529	0.032378084	0.083291484
Fukomys_bocagei	7.23179E+11	0.015803404	0.015859024	0.013649377	0.018583958
Fukomys_damarensis	1.00434E+12	0.065107312	0.065165692	0.062395755	0.067623105
Fukomys_darlingi	53688411892	0.058109018	0.057886928	0.046760876	0.070935686
Fukomys_foxi	2457765293	0.034485311	0.049996241	0	0.1560293
Fukomys_kafuensis	6998735377	0.017712707	0.018867827	0	0.047230964
Fukomys_mechowii	1.43779E+12	0.0087246	0.008740266	0.007544559	0.009777253
Fukomys_ochraceocinereus	7.81627E+11	0.049662128	0.049542201	0.046046284	0.05361216
Fukomys_vandewoestijneae	1262126005	0	0.003337993	0	0.066752288
Fukomys_zechi	22310457316	0.113526853	0.11590182	0.083650932	0.153674838
Funambulus_layardi	682343599.3	0.249937055	0.220007064	0	0.500095
Funambulus_palmarum	1.22979E+12	0.220618391	0.22086923	0.214919134	0.226866891
Funambulus_pennantii	2.85428E+12	0.092490344	0.092923942	0.088622987	0.097610881
Funambulus_sublineatus	22662602360	0.264867997	0.264558168	0.216214061	0.307775659
Funambulus_tristriatus	10311116389	0.251384699	0.246884925	0.17106773	0.313747289
Funisciurus_anerythrus	2.27471E+12	0.043414839	0.043501542	0.042025904	0.045233591
Funisciurus_bayonii	3.8677E+11	0.020667301	0.020703438	0.018359072	0.02376081
Funisciurus_carruthersi	75584392486	0.182721531	0.183175101	0.161864265	0.206568879
Funisciurus_congicus	1.73514E+12	0.022985486	0.023003905	0.021486888	0.024649174
Funisciurus_duchaillui	2489942002	0	0.003448277	0	0.034483143
Funisciurus_isabella	4.65034E+11	0.041225351	0.041405355	0.037868764	0.045879652
Funisciurus_lemniscatus	4.75474E+11	0.03976565	0.039933457	0.036553039	0.043331535
Funisciurus_leucogenys	2.9966E+11	0.125362338	0.125407144	0.117157973	0.13238685
Funisciurus_pyrropus	2.05759E+12	0.084615118	0.084526454	0.081505044	0.087425867
Funisciurus_substriatus	2.25532E+11	0.094781015	0.094186227	0.083660547	0.103543005
Furipterus_horrens	9.71729E+12	0.103270714	0.10333501	0.102015899	0.104834839
Galago_gallarum	2.50798E+11	0.152006858	0.152481305	0.142581589	0.16209397
Galago_matschiei	53041837731	0.203967213	0.20255531	0.174451242	0.227333846
Galago_moholi	3.40792E+12	0.028470113	0.028493655	0.027302913	0.02966403
Galago_senegalensis	7.78271E+12	0.084716305	0.084706325	0.083359295	0.086080969
Galagoides_cocos	0
Galagoides_demidoff	2.42959E+12	0.090063049	0.09020534	0.087983078	0.092416616
Galagoides_granti	0
Galagoides_orinus	0
Galagoides_thomasi	4.42756E+12	0.060493725	0.060497425	0.058971206	0.062136048
Galagoides_zanzibaricus	0
Galea_comes	1.10886E+11	0.16587573	0.165723337	0.154431338	0.177747589
Galea_flavidens	31744931314	0.070866847	0.07086048	0.045870216	0.095831856
Galea_leucoblephara	8.35529E+11	0.17660892	0.176532961	0.172028712	0.181042701
Galea_musteloides	2.32297E+11	0.150295306	0.150300852	0.143058656	0.158474136
Galea_spixii	1.68775E+12	0.209888099	0.209774724	0.204872987	0.214152486
Galemys_pyrenaicus	1.54033E+11	0.228531148	0.228526532	0.215389129	0.239357884
Galenomys_garleppi	35311912254	0.033677315	0.033468492	0.020906074	0.046452838
Galeopterus_variegatus	1.15921E+12	0.083539568	0.083426484	0.079749169	0.086531797
Galictis_cuja	7.27797E+12	0.180528754	0.182098025	0.175410929	0.189828938
Galictis_vittata	8.27475E+12	0.053794559	0.053804578	0.052587907	0.054932175
Galidia_elegans	87236210538	0.046066	0.046030676	0.03864961	0.054922296
Galidictis_fasciata	64509366285	0.053702176	0.05429896	0.04422983	0.064916978
Galidictis_grandidieri	0
Gardnerycteris_crenulatum	1.107E+13	0.089496226	0.089440633	0.088150023	0.090834238
Gardnerycteris_koepckeae	0
Gazella_arabica	1.94833E+11	0.143268185	0.142943926	0.133473785	0.151016651
Gazella_bennettii	2.03536E+12	0.084844945	0.084993152	0.081273797	0.08913849
Gazella_cuvieri	1.52914E+11	0.271909559	0.271908376	0.2582485	0.284323195
Gazella_dorcas	9.91262E+12	0.091137651	0.091160461	0.090283687	0.092078864
Gazella_gazella	2642971011	0.083260182	0.091273307	0.027712411	0.18112847
Gazella_leptoceros	6.28107E+11	0.070385096	0.070603028	0.067618084	0.07360541
Gazella_marica	2.44682E+12	0.088247691	0.088304419	0.08686721	0.089811675
Gazella_spekei	1.63102E+11	0.133228374	0.133563406	0.121234373	0.146776237
Gazella_subgutturosa	5.65461E+12	0.045878545	0.045848132	0.044801434	0.046769401
Genetta_abyssinica	4.75516E+11	0.114894475	0.114720011	0.106461612	0.121618462
Genetta_angolensis	1.27649E+12	0.012877479	0.012882345	0.011138719	0.014511529
Genetta_bourloni	1.36745E+11	0.173304954	0.173967444	0.157295332	0.192182083
Genetta_cristata	83020705494	0.160310959	0.159285971	0.138871838	0.178953867
Genetta_genetta	1.37143E+13	0.101926399	0.10188805	0.100374125	0.103160846
Genetta_johnstoni	3.02684E+11	0.203974917	0.204144362	0.192573102	0.214850815
Genetta_maculata	1.25949E+13	0.055215425	0.055268551	0.054545111	0.056110753
Genetta_pardina	1.42225E+12	0.120449613	0.120757393	0.116651283	0.125412173
Genetta_piscivora	1.90247E+11	0.030734496	0.03080317	0.026233485	0.035907697
Genetta_poensis	1.06349E+11	0.234044892	0.233973249	0.212634612	0.255858839
Genetta_servalina	3.13989E+12	0.047919147	0.047855939	0.046150504	0.049442924
Genetta_thierryi	2.57427E+12	0.095548251	0.095486614	0.092730293	0.098035509
Genetta_tigrina	2.0395E+11	0.222013686	0.221637889	0.202050115	0.239897138
Genetta_victoriae	5.1168E+11	0.04501361	0.04493668	0.04096207	0.047980716
Geocapromys_brownii	966384892.2	0	0.015204231	0	0.084481348
Geogale_aurita	11123710530	0.1892886	0.187481051	0.151781425	0.239028605
Geomys_arenarius	1.07281E+11	0.085892825	0.08690512	0.072632935	0.105238401
Geomys_attwateri	2769626285	0.081113614	0.09243325	0.026992514	0.189159558
Geomys_breviceps	71984986914	0.115938761	0.116685018	0.099125656	0.133821536
Geomys_bursarius	1.31924E+12	0.105258072	0.105215607	0.10125459	0.109732428
Geomys_knoxjonesi	38386919505	0.102247314	0.102797449	0.080365905	0.123994139
Geomys_personatus	18168381102	0.365761254	0.365812718	0.326237745	0.403990092
Geomys_pinetis	2.35672E+11	0.094935073	0.094824526	0.086390351	0.101809338
Geomys_texensis	18249448718	0.065075418	0.064560407	0.034385519	0.091592825
Georychus_capensis	1.20609E+11	0.334353675	0.333312884	0.314868028	0.347967593
Geoxus_annectens	14173288710	0.234922506	0.236637103	0.20001109	0.271978564
Geoxus_valdivianus	2.22653E+11	0.208118946	0.207740684	0.198727804	0.216898403
Gerbilliscus_afra	98090059387	0.309975149	0.308323172	0.288237537	0.325597921
Gerbilliscus_boehmi	1.10679E+12	0.027601836	0.027598145	0.024923099	0.030280495
Gerbilliscus_brantsii	1.99438E+12	0.092087719	0.092214093	0.087502847	0.096419244
Gerbilliscus_gambiana	2.78562E+11	0.082659236	0.082612199	0.073051871	0.092446124
Gerbilliscus_guineae	8.89576E+11	0.072197485	0.072263875	0.068362784	0.07642623
Gerbilliscus_inclusus	2.18669E+11	0.036213888	0.036378487	0.030696577	0.04219989
Gerbilliscus_kempi	3.78442E+12	0.167015298	0.166978568	0.163079295	0.171017248
Gerbilliscus_leucogaster	5.54501E+12	0.048431488	0.048383249	0.04716746	0.049267182
Gerbilliscus_nigricaudus	4.83059E+11	0.109154088	0.108555273	0.09945371	0.116858932
Gerbilliscus_phillipsi	70708744174	0.117195785	0.117046915	0.097393511	0.135399845
Gerbilliscus_robustus	4.36315E+12	0.082742883	0.082859068	0.080109561	0.085792158
Gerbilliscus_validus	4.52867E+12	0.03604133	0.036054192	0.034674987	0.037798025
Gerbillurus_paeba	2.13521E+12	0.136707758	0.136536632	0.133542826	0.138903085
Gerbillurus_setzeri	47460543961	0.060462008	0.060873586	0.045047209	0.074782086
Gerbillurus_tytonis	54791614910	0.242431961	0.242304091	0.230798938	0.255445852
Gerbillurus_vallinus	2.87294E+11	0.206079691	0.206110549	0.199463824	0.213027247
Gerbillus_acticola	22934730159	0.075713572	0.075471995	0.051673193	0.098590589
Gerbillus_amoenus	8.48008E+11	0.056451543	0.056573938	0.054048271	0.058871913
Gerbillus_andersoni	82248262265	0.083383209	0.083281884	0.073000321	0.095522919
Gerbillus_aquilus	30161604815	0.093043704	0.093437579	0.077331482	0.109928628
Gerbillus_brockmani	254169498.6	0	0.099994408	0	0.333386585
Gerbillus_campestris	1.15781E+12	0.191872795	0.191476245	0.185151336	0.196693564
Gerbillus_cheesmani	1.06464E+12	0.10318989	0.103053916	0.100262717	0.105484696
Gerbillus_cosensis	1.30043E+11	0.120676066	0.119797237	0.106801951	0.133483593
Gerbillus_dasyurus	1.49507E+12	0.056155548	0.056247467	0.054171789	0.058442567
Gerbillus_dunni	3.59538E+11	0.101382227	0.101060062	0.09351427	0.108134548
Gerbillus_famulus	51850817656	0.157043961	0.157390487	0.137324259	0.180020196
Gerbillus_floweri	78138440025	0.019737589	0.019603416	0.013184709	0.025921396
Gerbillus_gerbillus	9.07717E+12	0.050558248	0.050544985	0.049763379	0.051319886
Gerbillus_gleadowi	0
Gerbillus_harwoodi	1.72723E+11	0.047061867	0.046976505	0.03899642	0.055740746
Gerbillus_henleyi	3.83746E+12	0.069900907	0.069923907	0.068213148	0.071680254
Gerbillus_jamesi	739585097.9	0.260091704	0.249266632	0	0.461519465
Gerbillus_juliani	63369152747	0.130584848	0.130826281	0.111536338	0.15561427
Gerbillus_latastei	1.67496E+11	0.105369619	0.105662543	0.09682929	0.115419945
Gerbillus_lowei	0
Gerbillus_mackilligini	1.49866E+11	0.049645849	0.049876636	0.045597889	0.055304659
Gerbillus_mesopotamiae	1.68957E+11	0.095531459	0.095450131	0.086689903	0.104440267
Gerbillus_muriculus	581568206.4	0.142802862	0.095686606	0	0.285688484
Gerbillus_nancillus	1.76777E+12	0.07980985	0.079706919	0.076552479	0.082746534
Gerbillus_nanus	9.86462E+12	0.052011516	0.052007954	0.050941945	0.052923857
Gerbillus_nigeriae	69949361134	0.059831238	0.059655597	0.048916945	0.072037792
Gerbillus_occiduus	32396615103	0.069826547	0.069693091	0.054298802	0.086045428
Gerbillus_perpallidus	23846431783	0.048414663	0.048442264	0.034525581	0.063090082
Gerbillus_poecilops	1.00153E+11	0.089814355	0.089983639	0.079373136	0.105066065
Gerbillus_principulus	2484729004	0.166618088	0.146327479	0.06666582	0.20005107
Gerbillus_pulvinatus	34631278448	0.135809263	0.135262098	0.102438111	0.168139217
Gerbillus_pusillus	5.69879E+11	0.106973475	0.1070654	0.101133906	0.112777225
Gerbillus_pyramidum	3.27172E+12	0.076191843	0.07624198	0.074730445	0.077802391
Gerbillus_rosalinda	1.66174E+11	0.106579169	0.107025506	0.096702634	0.118496099
Gerbillus_rupicola	41826661291	0.116379262	0.116356114	0.096649124	0.139059981
Gerbillus_simoni	2.49532E+11	0.292039198	0.291471307	0.278247202	0.303905319
Gerbillus_somalicus	52055921262	0.078057182	0.078263783	0.062644818	0.096315101
Gerbillus_stigmonyx	28663620001	0.12012571	0.120847339	0.090059807	0.158864341
Gerbillus_tarabuli	6.12448E+12	0.048494731	0.048476708	0.047492488	0.049507164
Gerbillus_watersi	1.22848E+11	0.060995174	0.060854114	0.054731612	0.067108193
Giraffa_camelopardalis	1.78479E+12	0.08867098	0.088649424	0.085879362	0.091069979
Glaucomys_sabrinus	6.46481E+12	0.068673168	0.068637262	0.067523462	0.069546282
Glaucomys_volans	2.15548E+12	0.173842331	0.174060804	0.170330845	0.178096896
Glauconycteris_alboguttata	4.64611E+11	0.040688312	0.040503244	0.036313614	0.043946125
Glauconycteris_argentata	3.85671E+12	0.03973224	0.039748001	0.038551961	0.041071975
Glauconycteris_beatrix	1.4885E+12	0.061729945	0.061736339	0.059216586	0.064426152
Glauconycteris_curryae	2.76355E+11	0.039348407	0.039362087	0.034488983	0.044607758
Glauconycteris_egeria	3.85039E+11	0.063736935	0.063431406	0.058342075	0.068399866
Glauconycteris_gleni	428881597	0.199888963	0.241945687	0	0.40006379
Glauconycteris_humeralis	3.18462E+11	0.069887164	0.069646897	0.063594921	0.07570822
Glauconycteris_kenyacola	343168197.3	0.249992566	0.164999256	0	0.499999999
Glauconycteris_poensis	1.49154E+12	0.110547287	0.110650718	0.106867793	0.114676727
Glauconycteris_superba	854898297.8	0.199833474	0.216757254	0	0.452302021
Glauconycteris_variegata	8.50718E+12	0.054001371	0.053927374	0.052738166	0.054952701
Glironia_venusta	2.65367E+12	0.020342317	0.020339595	0.019115604	0.021770475
Glirulus_japonicus	37731068458	0.065261656	0.064715153	0.050137966	0.080202745
Glis_glis	3.34752E+12	0.254069832	0.254583352	0.248336035	0.259972964
Glischropus_javanus	682100394.5	0	0.072499739	0	0.250016276
Glischropus_tylopus	2.42258E+12	0.171970212	0.171991145	0.169118188	0.175410818
Glossophaga_commissarisi	3.34106E+12	0.057209386	0.057284603	0.055632933	0.059113481
Glossophaga_leachii	3.96625E+11	0.11023953	0.109769232	0.102773294	0.117427877
Glossophaga_longirostris	6.35474E+11	0.155136358	0.154873545	0.14899993	0.161065847
Glossophaga_morenoi	1.06905E+11	0.093408654	0.093617457	0.083481426	0.106982775
Glossophaga_soricina	1.47497E+13	0.109293994	0.109312563	0.108023816	0.110672759
Glyphonycteris_behnii	1.03908E+12	0.046159855	0.046221395	0.043409509	0.04964692
Glyphonycteris_daviesi	4.5099E+12	0.024836983	0.024863646	0.023774477	0.025936683
Glyphonycteris_sylvestris	5.04903E+12	0.041895247	0.041795183	0.040510172	0.043162402
Glyphotes_simus	13262237889	0.051617092	0.049946685	0.028877526	0.070973306
Golunda_ellioti	2.0594E+12	0.12233337	0.122230156	0.115460638	0.129477815
Gorilla_beringei	41879429483	0.024587569	0.024754287	0.01434531	0.036882985
Gorilla_gorilla	6.90466E+11	0.03486021	0.035072943	0.032598912	0.037863255
Gracilimus_radix	257259295.6	0	0.016666585	0	0.33332986
Gracilinanus_aceramarcae	0
Gracilinanus_agilis	8.91337E+11	0.150929448	0.150444392	0.144660828	0.155508008
Gracilinanus_dryas	10371381123	0.221918733	0.22564099	0.176498725	0.271139093
Gracilinanus_emiliae	1.5478E+11	0.06691413	0.066563734	0.058619123	0.075610456
Gracilinanus_marica	2.59516E+11	0.16751873	0.166849489	0.156129105	0.177277117
Gracilinanus_microtarsus	5.00221E+11	0.304396762	0.30442305	0.295578098	0.31368864
Grammomys_aridulus	25752722034	0.087681591	0.089930873	0.063215133	0.118546506
Grammomys_brevirostris	343335398.8	0	0.137501298	0	0.499999996
Grammomys_buntingi	1.74462E+11	0.197692115	0.199073168	0.187554303	0.213246548
Grammomys_caniceps	2659526898	0.129047144	0.133237331	0.032259346	0.258079293
Grammomys_cometes	3.21553E+11	0.095354521	0.094712892	0.087519565	0.101262126
Grammomys_dolichurus	3.10378E+12	0.113304105	0.113074281	0.109361245	0.116758591
Grammomys_dryas	15207867708	0.202679502	0.199888256	0.154938236	0.247687178
Grammomys_gigas	0
Grammomys_ibeanus	22800132488	0.182542853	0.180842338	0.141016163	0.22208354
Grammomys_kuru	2.25738E+12	0.088642704	0.088472198	0.085935593	0.090960779
Grammomys_macmillani	2.45517E+11	0.08154232	0.081721794	0.072814087	0.091471666
Grammomys_minnae	3872198917	0.062038058	0.064433036	0.008401364	0.139142784
Graomys_chacoensis	8.84925E+11	0.197582845	0.197767062	0.193948932	0.202698776
Graomys_domorum	35925949976	0.197817937	0.197366105	0.176215375	0.225800178
Graomys_edithae	7447695397	0.09078129	0.092481509	0.0402822	0.141210322
Graomys_griseoflavus	1.21662E+12	0.177359432	0.1775413	0.173839865	0.182661999
Graphiurus_angolensis	1.67179E+11	0.008515116	0.00847638	0.005495311	0.01252358
Graphiurus_christyi	3.41824E+11	0.06883541	0.06883436	0.063816525	0.074669745
Graphiurus_crassicaudatus	3.96408E+11	0.187223792	0.18782233	0.179043969	0.197991622
Graphiurus_johnstoni	6766897700	0.048893114	0.048768716	0.012209266	0.085668761
Graphiurus_kelleni	2.77058E+12	0.068943252	0.068956887	0.066870962	0.071651403
Graphiurus_lorraineus	3.4549E+12	0.064500464	0.064526563	0.062562216	0.066282928
Graphiurus_microtis	3.23037E+12	0.059164554	0.059083509	0.056999456	0.060520271
Graphiurus_monardi	32310529712	0.00262381	0.003302254	0	0.007855583
Graphiurus_murinus	9.55747E+11	0.134400687	0.134799323	0.125204392	0.146991587
Graphiurus_nagtglasii	6.73053E+11	0.189943491	0.190186386	0.18314519	0.198551864
Graphiurus_ocularis	3.19608E+11	0.237605712	0.237594657	0.230237546	0.245478013
Graphiurus_platyops	3.41892E+11	0.110790547	0.110811121	0.103922267	0.117988231
Graphiurus_rupicola	54167133305	0.094354119	0.094459396	0.082548193	0.108134872
Graphiurus_surdus	67935356055	0.030452508	0.030476939	0.022753198	0.037964721
Graphiurus_walterverheyeni	1.06631E+11	0.009657061	0.009642159	0.004828628	0.015713992
Gulo_gulo	9.99445E+12	0.065327375	0.065326356	0.064696983	0.066130099
Gyldenstolpia_fronto	36580517190	0.438200215	0.438873638	0.406182585	0.477902068
Gymnobelideus_leadbeateri	2924843587	0.023303092	0.020969267	0	0.069845973
Gymnuromys_roberti	53190635896	0.067710667	0.067216041	0.054732445	0.079243835
Habromys_chinanteco	0
Habromys_delicatulus	479653105.7	0.336784857	0.352132218	0	0.67174707
Habromys_lepturus	0
Habromys_lophurus	3061489392	0.175737207	0.175255295	0.05421766	0.297789219
Habromys_simulatus	0
Hadromys_humei	0
Hadromys_yunnanensis	0
Haeromys_margarettae	2059911091	0.083347385	0.072510106	0.041674955	0.125030301
Haeromys_minahassae	238453398.6	0	0.063599248	0	0.359992772
Haeromys_pusillus	50543674220	0.072422207	0.073784654	0.061292505	0.089608819
Halmaheramys_bokimekot	429290791.9	0	0.007999999	0	0.19999843
Handleyomys_alfaroi	8.12856E+11	0.120594107	0.120811537	0.115901827	0.126548128
Handleyomys_chapmani	80833500.59	0	0.07	0	1
Handleyomys_fuscatus	1276752694	0.066856878	0.056834916	0	0.200771302
Handleyomys_intectus	3305447191	0.103231946	0.112527826	0.037907596	0.206477314
Handleyomys_melanotis	1.32909E+11	0.15908101	0.158034211	0.143953449	0.171048716
Handleyomys_rhabdops	6261716418	0.157940752	0.162526297	0.092167301	0.243841035
Handleyomys_rostratus	3.20603E+11	0.057272932	0.057921145	0.052065103	0.065410145
Handleyomys_saturatior	30506057592	0.100539945	0.101959076	0.078739967	0.130489033
Hapalemur_alaotrensis	0
Hapalemur_aureus	1037919498	0.077123417	0.112499233	0.077123417	0.230883127
Hapalemur_griseus	37814089143	0.085014189	0.083984318	0.0656276	0.097688278
Hapalemur_meridionalis	5717542268	0.109975635	0.114735682	0.081684776	0.150433367
Hapalemur_occidentalis	38793173230	0.030915754	0.030808045	0.018640433	0.041788621
Hapalomys_delacouri	3.87035E+11	0.302068871	0.301229931	0.291054589	0.311094999
Hapalomys_longicaudatus	831731400.3	0.502445864	0.5213567	0.300193757	0.754399277
Haplonycteris_fischeri	73836235179	0.123207944	0.123269571	0.107965443	0.139588386
Harpiocephalus_harpia	427438802.4	0.398653097	0.405135878	0.199399079	0.599530273
Harpiola_grisea	0
Harpyionycteris_celebensis	1.31197E+11	0.055572447	0.055528176	0.046641106	0.064713176
Harpyionycteris_whiteheadi	1.27241E+11	0.138912817	0.139403698	0.12428295	0.152439598
Heimyscus_fumosus	2.56235E+11	0.028397244	0.028524051	0.024492827	0.032427915
Helarctos_malayanus	3.00835E+12	0.192101575	0.192285354	0.188170745	0.196100018
Heliophobius_argenteocinereus	2.02413E+12	0.029861374	0.029801115	0.028094603	0.03145143
Heliosciurus_gambianus	4.55723E+12	0.060964778	0.060941506	0.05924955	0.062617079
Heliosciurus_mutabilis	1.03193E+12	0.040864431	0.040644798	0.037720547	0.042551429
Heliosciurus_punctatus	3.15654E+11	0.275391311	0.275697701	0.261558023	0.289764713
Heliosciurus_rufobrachium	2.90281E+12	0.09959668	0.099432628	0.096413809	0.101774427
Heliosciurus_ruwenzorii	26645012815	0.254337271	0.25282019	0.198762341	0.296150591
Heliosciurus_undulatus	29425808597	0.184693397	0.186309426	0.152663211	0.225561797
Helogale_hirtula	6.16867E+11	0.117843286	0.117781307	0.1120165	0.124355797
Helogale_parvula	6.0232E+12	0.052308854	0.052415736	0.051315945	0.053774633
Hemibelideus_lemuroides	1787524307	0	0.019985315	0	0.091572877
Hemicentetes_nigriceps	14279701322	0.08749676	0.088319356	0.045129508	0.127089442
Hemicentetes_semispinosus	1.09467E+11	0.041823637	0.042172857	0.036318408	0.04955981
Hemiechinus_auritus	8.3241E+12	0.077928875	0.0779425	0.076422643	0.079348432
Hemiechinus_collaris	2.51112E+11	0.123074762	0.123616279	0.113671525	0.134190293
Hemigalus_derbyanus	1.22228E+12	0.06319922	0.063221553	0.059659804	0.066346234
Hemitragus_jemlahicus	45719199465	0.233898977	0.233367536	0.207518302	0.256463152
Herpailurus_yagouaroundi	1.45627E+13	0.113638336	0.11363643	0.112466121	0.114652246
Herpestes_auropunctatus	3.56152E+12	0.153002024	0.152655387	0.14740278	0.15778277
Herpestes_brachyurus	1.11759E+12	0.060120518	0.060008673	0.056978373	0.062737897
Herpestes_edwardsii	2.96829E+12	0.07345427	0.07383581	0.06975538	0.077691249
Herpestes_flavescens	2.18922E+11	0.041370975	0.041340372	0.034900812	0.047146628
Herpestes_fuscus	5487481500	0.246391873	0.255720672	0.153659538	0.377312315
Herpestes_ichneumon	1.40853E+13	0.092212392	0.092202656	0.09129946	0.093239804
Herpestes_javanicus	1.92313E+12	0.08138897	0.082474391	0.075859488	0.090018952
Herpestes_naso	1.70002E+12	0.035625916	0.035647544	0.033519377	0.037671752
Herpestes_ochraceus	5.04798E+11	0.113744716	0.113872964	0.107390243	0.120692911
Herpestes_pulverulentus	7.0059E+11	0.204074068	0.204264313	0.198384262	0.210293755
Herpestes_sanguineus	1.6418E+13	0.078909932	0.078907993	0.077841424	0.079993917
Herpestes_semitorquatus	6.56056E+11	0.048264187	0.048161943	0.044024729	0.051149153
Herpestes_smithii	1.17826E+12	0.088178199	0.088044014	0.082102741	0.093491369
Herpestes_urva	48589404961	0.105781579	0.105573866	0.081329321	0.128053155
Herpestes_vitticollis	49341827985	0.203781767	0.203448243	0.171507619	0.236567044
Hesperoptenus_blanfordi	4.0381E+11	0.209022084	0.208417178	0.198587982	0.218006132
Hesperoptenus_doriae	6681794420	0.038460739	0.044607412	0	0.089724674
Hesperoptenus_tickelli	8.98804E+11	0.270848449	0.270476183	0.261931666	0.277627904
Hesperoptenus_tomesi	43649283223	0.080278151	0.080779048	0.067400867	0.099207071
Heterocephalus_glaber	6.52867E+11	0.08555265	0.086121256	0.07955924	0.095081046
Heterogeomys_cherriei	8701596883	0.029128803	0.029652219	0	0.06264766
Heterogeomys_dariensis	12421334647	0.00684668	0.006139862	0	0.020546838
Heterogeomys_lanius	0
Heterohyrax_brucei	5.7797E+12	0.075406431	0.075465942	0.073867899	0.076875873
Heteromys_adspersus	5066271898	0.36002368	0.362702694	0.272250619	0.482950562
Heteromys_anomalus	2.42924E+11	0.313682673	0.314025026	0.30223744	0.326289839
Heteromys_australis	1.45089E+11	0.083156521	0.083465451	0.074807631	0.092813717
Heteromys_desmarestianus	4.00327E+11	0.06269072	0.062945677	0.057355451	0.06844376
Heteromys_gaumeri	50246082611	0.144329139	0.144275244	0.129873769	0.158624109
Heteromys_irroratus	1.95883E+11	0.196287246	0.196449232	0.183456926	0.210797408
Heteromys_nelsoni	0
Heteromys_oasicus	2315477699	0.240676493	0.242573185	0.129473788	0.395399544
Heteromys_oresterus	0
Heteromys_pictus	1.5623E+11	0.139763794	0.140011967	0.128306603	0.153871258
Heteromys_salvini	96199500811	0.119699914	0.119144887	0.104295848	0.131441829
Heteromys_spectabilis	80959099.2	0	0.06	0	1
Heteromys_teleus	25682217829	0.123114305	0.123394159	0.095032572	0.163563942
Hippocamelus_antisensis	3.61471E+11	0.217478135	0.217531881	0.210216889	0.224325701
Hippocamelus_bisulcus	77626187418	0.112745704	0.112959885	0.101466788	0.1266374
Hippopotamus_amphibius	1.22132E+12	0.058981771	0.058913709	0.055996958	0.061471039
Hipposideros_abae	1.9352E+12	0.099290198	0.099435241	0.095656751	0.102848833
Hipposideros_armiger	1.98858E+12	0.23169569	0.231537807	0.226544138	0.236825042
Hipposideros_ater	2.85977E+12	0.117915636	0.117632534	0.11461988	0.120961391
Hipposideros_beatus	8.1326E+11	0.139839411	0.139257067	0.134111397	0.145088727
Hipposideros_bicolor	9.51818E+11	0.085664832	0.085638966	0.080596354	0.089875144
Hipposideros_boeadii	256829707.6	0	0.009999252	0	0.174986917
Hipposideros_breviceps	414219490	0	0.061464352	0	0.38342811
Hipposideros_caffer	6.06282E+12	0.082760838	0.082814686	0.081185248	0.084506535
Hipposideros_calcaratus	1.35656E+11	0.023801889	0.024009266	0.018785667	0.029298882
Hipposideros_camerunensis	0
Hipposideros_cervinus	1.50671E+12	0.05316135	0.053376327	0.050934355	0.056055055
Hipposideros_cineraceus	1.34897E+12	0.236443614	0.236661009	0.231929145	0.241249346
Hipposideros_commersoni	0
Hipposideros_coronatus	996880891.2	0.158972851	0.13019338	0.076771056	0.288304834
Hipposideros_corynophyllus	1881877684	0	0.00045444	0	0
Hipposideros_coxi	2831858896	0.212182678	0.225080205	0.151559354	0.31899933
Hipposideros_curtus	34414662646	0.051374805	0.051190768	0.036020735	0.069686421
Hipposideros_cyclops	2.11512E+12	0.096272168	0.096413221	0.093541609	0.10002655
Hipposideros_diadema	2.47064E+12	0.104592978	0.104538988	0.100871642	0.107548002
Hipposideros_dinops	21732390259	0.035560196	0.035646099	0.023348243	0.047495377
Hipposideros_doriae	1.23777E+12	0.064786541	0.064804501	0.061675603	0.068121438
Hipposideros_durgadasi	492932800.5	0.496002092	0.446959576	0.160093022	0.831978315
Hipposideros_dyacorum	5.80549E+11	0.051468341	0.051335716	0.046748774	0.055240038
Hipposideros_edwardshilli	0
Hipposideros_fuliginosus	4.77792E+11	0.145651478	0.146107796	0.140154114	0.155915868
Hipposideros_fulvus	2.19329E+12	0.236407677	0.235994239	0.230722939	0.241112997
Hipposideros_galeritus	1.94616E+12	0.143476699	0.143592541	0.13958267	0.147778878
Hipposideros_gigas	0
Hipposideros_grandis	1.8607E+11	0.234146345	0.234589693	0.220645823	0.248274828
Hipposideros_halophyllus	8303772210	0.350073963	0.353575826	0.279491512	0.436050357
Hipposideros_hypophyllus	0
Hipposideros_inexpectatus	489575795	0.350652543	0.305912573	0	0.649360944
Hipposideros_inornatus	6777142986	0	0.000370157	0	0.006477753
Hipposideros_jonesi	1.26686E+12	0.103681138	0.10382354	0.100588733	0.108026646
Hipposideros_khaokhouayensis	325464901.7	0.499879105	0.50497799	0	1
Hipposideros_lamottei	0
Hipposideros_lankadiva	6.5478E+11	0.22704367	0.227446307	0.218393743	0.237236059
Hipposideros_larvatus	2.59324E+12	0.085153044	0.085645067	0.079440291	0.091739117
Hipposideros_lekaguli	8803748007	0.26186832	0.259587315	0.179055391	0.347761155
Hipposideros_lylei	9.33333E+11	0.250440553	0.250962274	0.245221229	0.257697511
Hipposideros_macrobullatus	11779341598	0.088344967	0.088411857	0.058883633	0.115580077
Hipposideros_madurae	49394937001	0.298694568	0.297378401	0.269526493	0.325419525
Hipposideros_maggietaylorae	1.45023E+11	0.045057103	0.044815341	0.038256734	0.052112976
Hipposideros_marisae	29732681294	0.186329474	0.186677403	0.150253729	0.21498669
Hipposideros_megalotis	6.08257E+11	0.110220431	0.109860104	0.103928427	0.115354066
Hipposideros_muscinus	22170869870	0.026900355	0.026735009	0.013334606	0.040500486
Hipposideros_nequam	85742301.94	1	1	1	1
Hipposideros_obscurus	92336689397	0.191988751	0.191457524	0.169960873	0.21066127
Hipposideros_orbiculus	1926047205	0.089068949	0.078581267	0	0.178259092
Hipposideros_papua	20648379768	0.170199582	0.170157379	0.145909427	0.195359335
Hipposideros_pomona	1.37627E+12	0.284142581	0.284752842	0.277167088	0.294069125
Hipposideros_pygmaeus	24768455774	0.23570957	0.23624812	0.194670771	0.274302198
Hipposideros_ridleyi	1.10804E+11	0.087279662	0.086737489	0.074535674	0.097674186
Hipposideros_ruber	8.51951E+12	0.062803409	0.062760242	0.061454976	0.063981419
Hipposideros_semoni	69097712418	0.013119052	0.013324503	0.008354175	0.019060932
Hipposideros_speoris	1.16654E+12	0.250729641	0.250559369	0.243896744	0.257227248
Hipposideros_stenotis	4.83099E+11	0.014842042	0.014919736	0.012348399	0.018111242
Hipposideros_tephrus	1.3814E+11	0.219747594	0.220796905	0.205056022	0.240473994
Hipposideros_thomensis	0
Hipposideros_turpis	19772916054	0.381448053	0.377657937	0.325828865	0.432711257
Hipposideros_vittatus	0
Hipposideros_wollastoni	28845341179	0	0.002012847	0	0.007359773
Hippotragus_equinus	5.5093E+12	0.049325945	0.049385696	0.047878325	0.051068295
Hippotragus_niger	2.75629E+12	0.026663172	0.026644084	0.025387775	0.027876177
Histiotus_alienus	6.82346E+11	0.193287782	0.193170855	0.187687893	0.199745458
Histiotus_humboldti	2484198095	0.241407542	0.236239875	0.137799849	0.363063061
Histiotus_laephotis	1.29513E+11	0.265612101	0.264969729	0.254219118	0.278680711
Histiotus_magellanicus	0
Histiotus_montanus	8.29887E+11	0.086264391	0.086177156	0.082719586	0.088835908
Histiotus_velatus	9.13141E+11	0.226737096	0.226726734	0.219836026	0.233246949
Hodomys_alleni	2.07992E+11	0.219192959	0.218736151	0.206637998	0.231256156
Holochilus_brasiliensis	2.85038E+12	0.230981826	0.231162284	0.226635986	0.235876604
Holochilus_chacarius	7.64561E+11	0.191279427	0.191369148	0.186242674	0.196317213
Holochilus_sciureus	9.27461E+12	0.065970037	0.065963495	0.064847162	0.067172723
Hoolock_hoolock	2.9513E+11	0.310422805	0.311078541	0.299490117	0.326132959
Hoolock_leuconedys	1.03685E+11	0.224696992	0.224189568	0.20594273	0.24150125
Hoplomys_gymnurus	2.48126E+11	0.062461566	0.062634691	0.055640197	0.06841011
Huetia_leucorhina	2.83079E+11	0.034314538	0.034234737	0.030023314	0.038529792
Hyaena_hyaena	2.20095E+13	0.115670317	0.115647513	0.114626452	0.116536613
Hybomys_badius	513762601.2	0	0.089995509	0	0.33330674
Hybomys_basilii	514210398.1	0	0.053331618	0	0.333308694
Hybomys_lunaris	0
Hybomys_planifrons	2.34467E+11	0.164107772	0.163621278	0.150297841	0.174445196
Hybomys_trivirgatus	3.71311E+11	0.25475068	0.254233428	0.243060229	0.265223546
Hybomys_univittatus	2.21789E+12	0.039364745	0.039293359	0.03754278	0.041029096
Hydrictis_maculicollis	9.65833E+12	0.06369998	0.06377453	0.0627676	0.064963703
Hydrochoerus_hydrochaeris	1.33258E+13	0.110413643	0.110407824	0.109228309	0.111411883
Hydrochoerus_isthmius	3.10686E+11	0.231813621	0.231966065	0.222695635	0.241100117
Hydromys_chrysogaster	3.50628E+12	0.153606876	0.153625413	0.151449383	0.15546534
Hydromys_hussoni	0
Hydromys_neobritannicus	9483811441	0	0.000450617	0	0.009005547
Hydromys_ziegleri	0
Hydropotes_inermis	1.72473E+11	0.35929295	0.358633834	0.344378963	0.37399677
Hyemoschus_aquaticus	2.12089E+12	0.07465218	0.074544268	0.071713287	0.076837125
Hyladelphys_kalinowskii	2.32832E+12	0.016117984	0.016160857	0.015066919	0.017400313
Hylaeamys_acritus	1.678E+11	0.030618406	0.030708423	0.02445354	0.037516896
Hylaeamys_laticeps	10789492080	0.404651137	0.396075993	0.306548224	0.476862643
Hylaeamys_megacephalus	3.87256E+12	0.069643942	0.069668553	0.067825708	0.07140564
Hylaeamys_oniscus	36359950118	0.479828604	0.483145234	0.441966141	0.526664263
Hylaeamys_perenensis	1.99081E+12	0.010276322	0.010355541	0.009058709	0.011472054
Hylaeamys_tatei	0
Hylaeamys_yunganus	4.81389E+12	0.022402956	0.02241253	0.021531941	0.023446109
Hylobates_agilis	3.28613E+11	0.07406255	0.073927138	0.066891358	0.080468489
Hylobates_albibarbis	1.9046E+11	0.035551572	0.035935275	0.028596026	0.044364604
Hylobates_klossii	5413087295	0.101387815	0.106144702	0.048161736	0.171381997
Hylobates_lar	5.39147E+11	0.224964066	0.224924956	0.218207423	0.23163431
Hylobates_moloch	37383013681	0.136254145	0.137455563	0.112320424	0.167777662
Hylobates_pileatus	1.21386E+11	0.256661083	0.255875014	0.234919784	0.27568634
Hylochoerus_meinertzhageni	2.12597E+12	0.096135034	0.096205181	0.093264098	0.098855356
Hylomys_megalotis	8519209104	0.125065712	0.130113133	0.071897007	0.201959841
Hylomys_parvus	0
Hylomys_suillus	1.15715E+12	0.216536008	0.21672789	0.210493845	0.222812658
Hylomyscus_aeta	1.84177E+12	0.045383021	0.04533256	0.042948084	0.047184191
Hylomyscus_alleni	1.4841E+12	0.098761702	0.098505309	0.094559274	0.10210536
Hylomyscus_arcimontensis	4770623490	0.143032069	0.1390525	0.053683321	0.196756707
Hylomyscus_baeri	48909000475	0.333154369	0.33149896	0.298165032	0.362992356
Hylomyscus_carillus	2.18162E+11	0.010811407	0.011009655	0.00779087	0.014292315
Hylomyscus_denniae	257585400.4	0	0.033333237	0	0.333336835
Hylomyscus_endorobae	8414243690	0.260202928	0.264692745	0.204078878	0.336733623
Hylomyscus_grandis	0
Hylomyscus_kerbispeterhansi	601015198.2	0.14285404	0.152856017	0	0.428568365
Hylomyscus_pamfi	7072357307	0.28918423	0.286778496	0.198534694	0.361451558
Hylomyscus_parvus	3.95474E+11	0.041239779	0.041010629	0.037008857	0.043952623
Hylomyscus_stella	1925203056	0.23641112	0.245759152	0.093596335	0.436335031
Hylomyscus_vulcanorum	20986704911	0.207972682	0.207979017	0.166336255	0.25490734
Hylomyscus_walterverheyeni	2.08886E+11	0.027101954	0.027138544	0.023188979	0.030387091
Hylonycteris_underwoodi	1.36827E+11	0.075313748	0.075151345	0.062871705	0.085958594
Hylopetes_alboniger	1.23927E+12	0.259320256	0.259464561	0.250801782	0.266035887
Hylopetes_bartelsi	85260803.78	0	0.49	0	1
Hylopetes_nigripes	84716401.18	0	0.16	0	1
Hylopetes_phayrei	8.33026E+11	0.273580119	0.273325476	0.265831339	0.281468842
Hylopetes_platyurus	7.17732E+11	0.063082018	0.06300323	0.05884093	0.066892932
Hylopetes_sagitta	1.3313E+11	0.222305935	0.223358093	0.208478883	0.242072056
Hylopetes_sipora	464297401.4	0	0.074696007	0	0.358008514
Hylopetes_spadiceus	9.63843E+11	0.120123596	0.119792748	0.1149373	0.124287618
Hylopetes_winstoni	0
Hyomys_dammermani	10278177963	0.01637766	0.015539478	0	0.034982533
Hyomys_goliath	15187408713	0.028053897	0.027175311	0.008269179	0.047882569
Hyorhinomys_stuempkei	0
Hyosciurus_heinrichi	686427998	0	0.026246907	0	0.124997895
Hyosciurus_ileile	4292732392	0	0.007200071	0	0.040000746
Hyperacrius_fertilis	70655901.46	0	0.21	0	1
Hyperacrius_wynnei	356302798.2	0.199686893	0.152018373	0	0.504982405
Hypogeomys_antimena	0
Hypsignathus_monstrosus	2.80774E+12	0.079131863	0.079168157	0.077045333	0.081493502
Hypsiprymnodon_moschatus	6865540302	0.023824723	0.022865668	0	0.047880021
Hypsugo_bemainty	2817182490	0.085737684	0.095124335	0	0.171413483
Hypsugo_joffrei	4282664897	0.181666839	0.184796224	0.09084311	0.27229419
Hypsugo_kitcheneri	35036134642	0.050425013	0.050846901	0.03358537	0.074031275
Hypsugo_macrotis	50197259582	0.11955268	0.1193355	0.100216083	0.135941336
Hypsugo_savii	3.69589E+12	0.074159939	0.074232092	0.071515737	0.076964379
Hypsugo_vordermanni	3937160798	0.141087456	0.14062263	0.108516386	0.174396531
Hystrix_africaeaustralis	7.29671E+12	0.078149769	0.07912407	0.075400334	0.083591843
Hystrix_brachyura	4.72606E+12	0.10789087	0.10767365	0.100690498	0.115657086
Hystrix_crassispinis	6.26382E+11	0.039957181	0.039908008	0.036164519	0.043877336
Hystrix_cristata	5.04636E+12	0.131555733	0.131733777	0.128665571	0.136098822
Hystrix_indica	5.82638E+12	0.147745448	0.147304327	0.142664926	0.150908623
Hystrix_javanica	1.31528E+11	0.23639646	0.236352098	0.222642559	0.25428836
Hystrix_pumila	11325002816	0.140387016	0.144395257	0.109800311	0.191059907
Hystrix_sumatrae	2.41338E+11	0.087571439	0.087574163	0.078458004	0.096819458
[truncated: 3,248 more rows]
