# Supplementary material for: Relative effects of land conversion and land-use intensity on terrestrial vertebrate diversity
Source: Nat Commun. 2022 Feb 1;13:615. doi: 10.1038/s41467-022-28245-4 (PMC8807604; doi:10.1038/s41467-022-28245-4)
Supplement: Supplementary file 13 — Supplementary Data 10 [file 41467_2022_28245_MOESM13_ESM.csv]

Species	Area-of-habitat	Median	Mean	Lower	Upper
Ablepharus_bivittatus	0
Ablepharus_budaki	1.19337E+11	0.318620324	0.31835323	0.297596219	0.335448415
Ablepharus_chernovi	87064537115	0.452623628	0.452497456	0.432846518	0.471571114
Ablepharus_darvazi	0
Ablepharus_deserti	1.41095E+11	0.180846541	0.181072033	0.170775355	0.192297257
Ablepharus_kitaibelii	6.39483E+11	0.161893924	0.161986651	0.156472688	0.167915382
Ablepharus_lindbergi	10708454383	0.15248851	0.154136338	0.109103503	0.19224893
Ablepharus_rueppellii	31751865567	0.222005018	0.222053835	0.198157081	0.245166598
Abronia_anzuetoi	0
Abronia_aurita	0
Abronia_bogerti	411010906.1	0	0.007999121	0	0.199912218
Abronia_chiszari	407426903.1	0	0.065994209	0	0.399903394
Abronia_deppii	4870401205	0.133427519	0.136019373	0.057903141	0.216655721
Abronia_fimbriata	82790298.93	1	0.86	0	1
Abronia_frosti	0
Abronia_fuscolabialis	737953100.7	0.111144867	0.169995668	0	0.391703438
Abronia_gaiophantasma	0
Abronia_graminea	1870412401	0.173759756	0.156116548	0.020601871	0.304469659
Abronia_leurolepis	82345098.52	0	0.01	0	0
Abronia_lythrochila	2138175501	0.07697371	0.086567531	0	0.153964161
Abronia_martindelcampoi	1718864096	0.285717526	0.277166646	0.14289175	0.428576747
Abronia_matudai	0
Abronia_meledona	0
Abronia_mitchelli	245573704.8	0	0.006667693	0	0
Abronia_mixteca	3527466403	0.395273729	0.394999448	0.302137821	0.500496813
Abronia_oaxacae	3274225897	0.246472671	0.238673946	0.135219406	0.36022725
Abronia_ochoterenai	164899398.2	0	0.009987313	0	0
Abronia_ornelasi	329024399.5	0	0	0	0
Abronia_ramirezi	247211397.8	0	0.049991482	0	0.333380653
Abronia_reidi	310474401	0	0.067962621	0	0.262199722
Abronia_salvadorensis	0
Abronia_smithi	2067616397	0.160037033	0.174839858	0.160037033	0.240079996
Abronia_taeniata	5959889086	0.173557357	0.175374363	0.0998274	0.266833663
Abronia_vasconcelosii	0
Acanthocercus_adramitanus	1.69944E+11	0.091013545	0.090761591	0.08248262	0.100682646
Acanthocercus_annectens	5.99034E+11	0.131736707	0.132161345	0.126893425	0.138162186
Acanthocercus_atricollis	1.24534E+12	0.076701598	0.076781574	0.073649854	0.080168545
Acanthocercus_cyanogaster	13710944828	0.181371359	0.178503662	0.143922301	0.216053068
Acanthocercus_yemensis	7525157294	0.175811063	0.178532847	0.131995257	0.247663181
Acanthochelys_macrocephala	2.35061E+11	0.073562621	0.073545092	0.066359825	0.082590598
Acanthodactylus_ahmaddisii	4834807974	0.0757724	0.078508401	0.030331552	0.136382244
Acanthodactylus_arabicus	98817962845	0.095142112	0.095785034	0.083600791	0.108492988
Acanthodactylus_aureus	96568513532	0.037863004	0.037997343	0.031210189	0.045828577
Acanthodactylus_bedriagai	30086973180	0.463670018	0.462387632	0.428766083	0.49039712
Acanthodactylus_beershebensis	1320260201	0.222003663	0.215406044	0.111001829	0.388784493
Acanthodactylus_blanci	6151724004	0.380619994	0.381195636	0.306230776	0.458100191
Acanthodactylus_boueti	22101119906	0.184989655	0.188677918	0.148280927	0.23124709
Acanthodactylus_busacki	65187169696	0.070187291	0.069784963	0.058729108	0.082187732
Acanthodactylus_dumerilii	8.96154E+11	0.03920676	0.039355562	0.037351161	0.041848897
Acanthodactylus_erythrurus	6.82046E+11	0.391675515	0.390864447	0.380896748	0.400145156
Acanthodactylus_felicis	21492140773	0.129000302	0.12940632	0.098668799	0.157846524
Acanthodactylus_gongrorhynchatus	14109318866	0.016926714	0.017919661	0.005557646	0.033992968
Acanthodactylus_grandis	5.96042E+11	0.044915565	0.044893009	0.042201371	0.047874103
Acanthodactylus_haasi	97725150443	0.041978499	0.0416239	0.032459102	0.048645636
Acanthodactylus_maculatus	8.2094E+11	0.233221495	0.23351176	0.22894691	0.239407427
Acanthodactylus_masirae	6873304788	0.011717013	0.010925219	0	0.023581062
Acanthodactylus_opheodurus	1.2942E+12	0.045799589	0.045860178	0.043954897	0.047769708
Acanthodactylus_orientalis	1.50136E+11	0.0558149	0.055638623	0.04769846	0.06317416
Acanthodactylus_pardalis	80008768597	0.141693362	0.142071684	0.130079919	0.16241479
Acanthodactylus_robustus	13289618792	0.010762115	0.010043266	0	0.021530512
Acanthodactylus_savignyi	65034361477	0.292115381	0.291265047	0.263956286	0.31461074
Acanthodactylus_schmidti	1.4692E+12	0.029513224	0.029446618	0.027759513	0.031133798
Acanthodactylus_schreiberi	0
Acanthodactylus_senegalensis	1.29839E+12	0.073216126	0.07319111	0.070298098	0.076082801
Acanthodactylus_spinicauda	787979702.9	0.090821753	0.09720019	0	0.272598611
Acanthodactylus_taghitensis	31973483185	0.024346293	0.02424441	0.013129687	0.036733041
Acanthodactylus_tilburyi	14940627121	0.062089705	0.062689355	0.046883898	0.079932858
Acanthodactylus_tristrami	24174767423	0.177016431	0.179340709	0.151403457	0.212308916
Acanthodactylus_yemenicus	82028431408	0.210798481	0.209781423	0.18593038	0.232008596
Acanthophis_antarcticus	1.78566E+12	0.114316367	0.114334256	0.111641621	0.11775273
Acanthophis_cryptamydros	1.58981E+11	0.002931939	0.002998285	0.001141708	0.005403558
Acanthophis_hawkei	0
Acanthophis_praelongus	1.65331E+11	0.009677417	0.009706734	0.005778216	0.013219899
Acanthophis_pyrrhus	2.85166E+12	0.037695376	0.037703243	0.036390605	0.039081315
Acanthophis_rugosus	5.59505E+11	0.009314896	0.009284105	0.007423742	0.011247095
Acanthophis_wellsi	1.8256E+11	0.003031409	0.003199846	0.001053253	0.00552777
Acanthosaura_capra	0
Acanthosaura_cardamomensis	13938100789	0.102229487	0.101959545	0.068970154	0.141504671
Acanthosaura_coronata	168051397.8	0	0.165000001	0	0.500000005
Acanthosaura_crucigera	4849536497	0.293684592	0.302168822	0.19755068	0.413741452
Acanthosaura_lepidogaster	1.27289E+12	0.246048738	0.246466579	0.240921156	0.252592971
Acanthosaura_nataliae	7121971696	0.162827122	0.162014576	0.087023711	0.238726345
Acanthosaura_phuketensis	1697327891	0.200103233	0.194111645	0.150121553	0.276412712
Acanthosaura_titiwangsaensis	0
Achalinus_ater	33042418510	0.222436638	0.224009465	0.190930414	0.258997428
Achalinus_formosanus	532203899	0.292439988	0.326652182	0.146954582	0.57681824
Achalinus_hainanus	0
Achalinus_jinggangensis	0
Achalinus_meiguensis	987519099.2	0.230844243	0.238465681	0.036395456	0.461545145
Achalinus_niger	1807335797	0.17442005	0.193744974	0.130661663	0.261792816
Achalinus_rufescens	88342466430	0.195843069	0.19564763	0.171968982	0.21795353
Achalinus_spinalis	2.66459E+11	0.194193659	0.194479824	0.182401384	0.207284379
Achalinus_werneri	1660366396	0.225037016	0.232210431	0.090567596	0.407534066
Acontias_albigularis	0
Acontias_breviceps	10538042978	0.194531452	0.196074347	0.159654515	0.235898155
Acontias_cregoi	13643833482	0.150018406	0.148952863	0.115319388	0.190516581
Acontias_fitzsimonsi	0
Acontias_gracilicauda	3.62167E+11	0.219751364	0.219629078	0.210484845	0.230398175
Acontias_grayi	2703634204	0.268491351	0.277471425	0.158697949	0.410985495
Acontias_lineicauda	5652284286	0.341709493	0.342453919	0.259100888	0.430339002
Acontias_litoralis	134745700.8	0	0.214633187	0	1
Acontias_meleagris	39737791164	0.355945656	0.356060256	0.321965214	0.388822352
Acontias_namaquensis	12131172679	0.184309693	0.185618583	0.147591432	0.23327179
Acontias_orientalis	1.01549E+11	0.279758427	0.279750929	0.260218764	0.29604588
Acontias_percivali	1.51024E+11	0.046680341	0.047268551	0.040200532	0.055008307
Acontias_plumbeus	1.60039E+11	0.140876462	0.141195462	0.128300856	0.154358292
Acontias_poecilus	737273498.2	0.200260421	0.238026905	0.047396693	0.452637834
Acontias_richardi	0
Acontias_rieppeli	0
Acontias_tristis	22202383658	0.173315074	0.174222248	0.144339736	0.203697026
Acontias_wakkerstroomensis	0
Acrantophis_dumerili	1.53112E+11	0.049249145	0.048802606	0.041162396	0.056512387
Acrantophis_madagascariensis	1.03557E+11	0.055159318	0.055503059	0.045369511	0.067673382
Acratosaura_mentalis	7.87028E+11	0.345373713	0.345666328	0.337715411	0.353976448
Acritoscincus_duperreyi	2.436E+11	0.09317638	0.093125769	0.083948812	0.102246606
Acritoscincus_platynotus	1.59206E+11	0.230979724	0.231047625	0.21776206	0.242079085
Acritoscincus_trilineatus	1.35835E+11	0.16106874	0.160957122	0.151169594	0.174740652
Acrochordus_arafurae	1.9135E+11	0.021246403	0.021677862	0.017099181	0.026582102
Acrochordus_granulatus	38560674599	0.195942794	0.195676983	0.179146464	0.213069344
Acrochordus_javanicus	6.50964E+11	0.137795742	0.137446785	0.13031539	0.14361728
Acutotyphlops_infralabialis	85275398.82	0	0	0	0
Acutotyphlops_kunuaensis	4739916489	0.062858038	0.066004524	0.030433026	0.102362592
Acutotyphlops_subocularis	14783771489	0.04625984	0.045632893	0.025889101	0.066644466
Adelophis_copei	1685918494	0.190661531	0.198260903	0.070243907	0.333506733
Adelophis_foxi	0
Adelphicos_daryi	0
Adelphicos_ibarrorum	0
Adelphicos_latifasciatum	1645012607	0	0.003501418	0	0.050047206
Adelphicos_nigrilatum	2879825396	0.114338146	0.123746374	0.028562567	0.228565163
Adelphicos_quadrivirgatum	1.73547E+11	0.160188831	0.159946614	0.15008468	0.171137849
Adelphicos_sargii	9756276290	0.067993794	0.071135563	0.042445382	0.109890467
Adelphicos_veraepacis	248271305.9	0.666666668	0.703333335	0.666666668	1
Adelphicos_visoninum	17804945601	0.064329194	0.065717435	0.038467037	0.091770283
Adolfus_alleni	3176686795	0.351355504	0.365408461	0.27027212	0.51350959
Aeluroglena_cucullata	0
Aeluroscalabotes_felinus	1.63169E+11	0.051117129	0.051072871	0.045016125	0.058932929
Afroedura_amatolica	0
Afroedura_broadleyi	2292696801	0.103442158	0.108609358	0	0.241336893
Afroedura_haackei	310156798.9	0.24995679	0.327467592	0.118729475	0.500086405
Afroedura_halli	147262501.1	1	0.959965096	0.499563703	1
Afroedura_hawequensis	0
Afroedura_karroica	6052724783	0.216937163	0.218766102	0.156126233	0.289233422
Afroedura_langi	0
Afroedura_leoloensis	0
Afroedura_maripi	0
Afroedura_marleyi	8390896521	0.1552462	0.157971128	0.09547094	0.213976331
Afroedura_multiporis	0
Afroedura_namaquensis	297937406.7	0.250104217	0.180054193	0	0.500208437
Afroedura_nivaria	4631368600	0.259160834	0.264489123	0.191030994	0.34021512
Afroedura_pienaari	237087996.9	0	0.089983592	0	0.333676106
Afroedura_pondolia	16797560803	0.322522337	0.321572589	0.276249936	0.36471929
Afroedura_pongola	0
Afroedura_tembulica	0
Afroedura_waterbergensis	0
Afrogecko_porphyreus	64049054762	0.402922282	0.403775074	0.378658883	0.434306383
Afronatrix_anoscopus	2.13086E+12	0.157473229	0.157551136	0.154702075	0.161231176
Afrotyphlops_bibronii	3.925E+11	0.174679471	0.174818009	0.167619123	0.18298586
Afrotyphlops_blanfordii	2.50384E+11	0.261491588	0.261813945	0.248189225	0.274328338
Afrotyphlops_gierrai	0
Afrotyphlops_rondoensis	0
Agama_africana	4.17322E+11	0.187657054	0.188278454	0.179048325	0.196611987
Agama_atra	9.82784E+11	0.237393347	0.237190986	0.231987749	0.242526986
Agama_bocourti	12155582098	0.145185486	0.148172207	0.107272441	0.198500123
Agama_boensis	59465277975	0.087512989	0.087754126	0.069807635	0.104433912
Agama_boueti	1.70366E+12	0.084774306	0.08486081	0.082177145	0.08776168
Agama_boulengeri	1.72907E+11	0.075561436	0.075721382	0.065566568	0.084775854
Agama_cornii	0
Agama_cristata	34539872145	0.087299096	0.087526416	0.070347653	0.105186185
Agama_hispida	1.40945E+11	0.266141058	0.266965507	0.251875048	0.279879205
Agama_impalearis	6.75394E+11	0.238542326	0.23859412	0.231834932	0.245682442
Agama_insularis	24238689202	0.048773595	0.047180347	0.027867104	0.069678229
Agama_montana	5457332614	0.078258159	0.072335419	0.031284841	0.117806522
Agama_mwanzae	1.79402E+11	0.091610229	0.091376745	0.083433636	0.099732034
Agama_spinosa	8.44632E+11	0.146480913	0.146300664	0.141745332	0.151849815
Agama_tassiliensis	9.16142E+11	0.034849429	0.034793605	0.032517555	0.036781988
Agama_weidholzi	4.16084E+11	0.096297545	0.096426762	0.088750073	0.104227253
Agamodon_arabicus	15528228544	0.150412914	0.15202436	0.115315864	0.209570843
Agamura_persica	1.05295E+12	0.032606359	0.032776725	0.030526454	0.035017011
Agkistrodon_bilineatus	71519316543	0.060372571	0.059941523	0.04512955	0.07039743
Agkistrodon_contortrix	2.27847E+12	0.140871811	0.140961936	0.137961859	0.144382809
Agkistrodon_piscivorus	1.46147E+12	0.141273226	0.141465663	0.136815764	0.147202136
Agkistrodon_taylori	70414395729	0.346949718	0.347412495	0.323436144	0.373085288
Ahaetulla_dispar	4548882404	0.296476833	0.305277416	0.194234275	0.436145251
Ahaetulla_fasciolata	1.05495E+12	0.065555287	0.065483306	0.060891211	0.069712431
Ahaetulla_fronticincta	74464063862	0.450446186	0.450049627	0.420215138	0.479160174
Ahaetulla_mycterizans	1.47117E+11	0.194315811	0.194843734	0.179497989	0.211635739
Ahaetulla_perroteti	0
Ahaetulla_prasina	3.56135E+12	0.091603861	0.091223299	0.083855819	0.098560109
Ahaetulla_pulverulenta	55646084250	0.281398821	0.279472113	0.250538676	0.307526757
Aipysurus_duboisii	0
Aipysurus_eydouxii	23769779294	0.111283007	0.11141883	0.095406832	0.128950305
Aipysurus_fuscus	0
Aipysurus_laevis	0
Aipysurus_tenuis	0
Algyroides_fitzingeri	25173080403	0.095754874	0.098060646	0.074798275	0.121776243
Algyroides_marchi	1882056916	0.035724849	0.045005205	0	0.107236744
Algyroides_moreoticus	11029391301	0.722431024	0.723030025	0.675897282	0.771840509
Algyroides_nigropunctatus	43110731126	0.038145349	0.037750272	0.024074428	0.051313218
Alinea_berengerae	0
Alinea_luciae	446196195.4	0	0.022177217	0	0.185719295
Alligator_mississippiensis	0
Alligator_sinensis	7702263259	0.599033895	0.599688135	0.530437438	0.656429603
Alluaudina_bellyi	30628890091	0.065818321	0.066932412	0.042889376	0.093153597
Alluaudina_mocquardi	0
Alopoglossus_angulatus	2.44966E+12	0.035976867	0.035892157	0.034144495	0.037202081
Alopoglossus_buckleyi	1.52392E+11	0.029805134	0.029796873	0.024741771	0.035425006
Alopoglossus_copii	10895562600	0.031514747	0.036082704	0.015756616	0.063022015
Alopoglossus_festae	43507487587	0.051290231	0.052060451	0.039453469	0.070180738
Alsophis_antillensis	1228096503	0.065513503	0.057999165	0	0.134231613
Alsophis_manselli	93867198.52	0.643221487	0.653924843	0.643221487	0.830530206
Alsophis_rijgersmaei	38124010.09	0	0.06	0	1
Alsophis_rufiventris	103743899.5	0.330100371	0.336799368	0.330100371	0.330100371
Alsophylax_laevis	2049331593	0.066977667	0.0851905	0	0.167214862
Alsophylax_loricatus	8325811090	0.172015355	0.173778296	0.124371637	0.234813253
Alsophylax_pipiens	7.82051E+11	0.131688628	0.131671772	0.128602492	0.134138664
Alsophylax_przewalskii	4.91771E+11	0.059570955	0.059636309	0.056069763	0.063158283
Alsophylax_szczerbaki	0
Alsophylax_tadjikiensis	68005698.7	0	0.13	0	1
Altiphylax_levitoni	10782090385	0.026673506	0.026375314	0.006688211	0.053554624
Altiphylax_stoliczkai	0
Altiphylax_tokobajevi	581533795.1	0	0.015559639	0	0.11122105
Amalosia_jacovae	11137373108	0.081957459	0.082645999	0.044330313	0.126805024
Amalosia_lesueurii	36491919018	0.292269751	0.292448729	0.265244296	0.317014126
Amalosia_obscura	96462549648	0.002567339	0.002556018	0	0.004681135
Amalosia_rhombifer	1.90269E+12	0.010678675	0.010697223	0.009597972	0.011826013
Amapasaurus_tetradactylus	11076209662	0.023255907	0.025348926	0.007752029	0.054263623
Amastridium_sapperi	16275232281	0.05079075	0.053829772	0.030411999	0.081184643
Amastridium_veliferum	11866127980	0.056731274	0.054618565	0.035420372	0.078520487
Amblyodipsas_concolor	35190307307	0.29062194	0.291483064	0.26418194	0.319589783
Amblyodipsas_microphthalma	1.23919E+11	0.239475529	0.238314748	0.222253257	0.250882947
Amblyodipsas_rodhaini	1.15872E+11	0.014594121	0.014894344	0.010196997	0.020167179
Amblyodipsas_teitana	0
Amblyodipsas_ventrimaculata	8.12457E+11	0.056026777	0.055951324	0.052843968	0.059175824
Ameiva_atrigularis	10642521419	0.01589176	0.017477342	0	0.03178555
Ameiva_bifrontata	1.77077E+11	0.098577571	0.098710249	0.086272707	0.113529761
Ameiva_pantherina	2118297292	0.15998963	0.16399797	0.080023518	0.300962297
Ameiva_praesignis	3.1304E+11	0.126017146	0.125642013	0.112323266	0.135995301
Ameiva_provitaae	0
Ameivula_abalosi	6.47512E+11	0.142637568	0.142821669	0.137099125	0.148605126
Ameivula_confusioniba	2797112813	0.060581432	0.058771494	0	0.137132187
Ameivula_jalapensis	14639208524	0.022742254	0.023564243	0.002583906	0.048778863
Ameivula_mumbuca	88562121798	0.043885488	0.044196336	0.03287643	0.057801266
Ameivula_pyrrhogularis	51298863728	0.253145485	0.25462792	0.22731233	0.292789968
Ameivula_venetacauda	3563182606	0.166717837	0.184063837	0.095212973	0.298255062
Amerotyphlops_costaricensis	0
Amerotyphlops_lehneri	84273800.69	0	0.09	0	1
Amerotyphlops_microstomus	51404165452	0.035574379	0.036022468	0.025854421	0.048107565
Amerotyphlops_reticulatus	8.63772E+12	0.112430222	0.112399168	0.110977188	0.113723715
Amerotyphlops_stadelmani	165745098.3	0	0.025000986	0	0.500004932
Amerotyphlops_tenuis	56997120320	0.040211378	0.040410174	0.025599048	0.056268822
Amerotyphlops_trinitatus	0
Amphibolurus_burnsi	4.56587E+11	0.08677194	0.086403182	0.080768502	0.090868915
Amphibolurus_muricatus	5.91012E+11	0.224908563	0.225342791	0.217959324	0.23397178
Amphibolurus_norrisi	3.04462E+11	0.154846073	0.155200941	0.148319489	0.16616245
Amphiesmoides_ornaticeps	23491767411	0.241859967	0.241683146	0.201664349	0.276004358
Amphiglossus_alluaudi	319938197.6	0	0.127269035	0	0.477206856
Amphiglossus_andranovahensis	4223642586	0.037466558	0.047450934	0	0.093363304
Amphiglossus_anosyensis	3345154705	0.023915949	0.033128967	0	0.118934704
Amphiglossus_ardouini	5934656906	0.104368072	0.101875925	0.040774032	0.157757031
Amphiglossus_astrolabi	33468848997	0.02385826	0.023984741	0.011882372	0.038312874
Amphiglossus_crenni	4516821202	0	0.004531688	0	0.027666055
Amphiglossus_decaryi	0
Amphiglossus_elongatus	9017904895	0.117688511	0.116796653	0.068124836	0.159414274
Amphiglossus_frontoparietalis	56423715578	0.026722833	0.026910453	0.018321555	0.03982386
Amphiglossus_gastrostictus	1229643007	0	0.005982069	0	0.066363
Amphiglossus_johannae	0
Amphiglossus_macrocercus	14573311971	0.104492647	0.106097775	0.071443202	0.145609892
Amphiglossus_mandokava	834161293.7	0	0.02703831	0	0.152742983
Amphiglossus_melanurus	23802611695	0.017501197	0.019159846	0.006985891	0.03367747
Amphiglossus_meva	81524702.38	0	0	0	0
Amphiglossus_ornaticeps	1.23508E+11	0.088287407	0.088731643	0.076024245	0.102462569
Amphiglossus_punctatus	26666885209	0.021216571	0.022327594	0.009101369	0.036266141
Amphiglossus_reticulatus	37386238242	0.093439261	0.095323688	0.071078917	0.121554593
Amphiglossus_spilostichus	82953699.33	0	0	0	0
Amphiglossus_splendidus	156159795.8	0	0.005008318	0	0
Amphiglossus_stylus	1059903408	0	0	0	0
Amphiglossus_tanysoma	908581499.3	0	0.027302583	0	0.182055047
Amphiglossus_tsaratananensis	0
Amphisbaena_absaberi	165039798.5	0	0.129999999	0	0.499999996
Amphisbaena_alba	5.98059E+12	0.10677897	0.106475169	0.102201166	0.110219746
Amphisbaena_albocingulata	2585329495	0.182223369	0.190661273	0.090581705	0.303010501
Amphisbaena_angustifrons	4.70815E+11	0.161592698	0.161535387	0.155254894	0.168594938
Amphisbaena_bakeri	652118799.7	0.125015106	0.192481054	0	0.37501669
Amphisbaena_barbouri	0
Amphisbaena_bolivica	6.91378E+11	0.13235265	0.132212782	0.125950321	0.137183081
Amphisbaena_borelli	2.943E+11	0.077803585	0.078188152	0.071867499	0.087484491
Amphisbaena_caeca	3587471888	0.386370466	0.393855705	0.295454431	0.511913787
Amphisbaena_carlgansi	0
Amphisbaena_caudalis	0
Amphisbaena_cayemite	0
Amphisbaena_cegei	166318697.8	0	0.035002805	0	0.50028048
Amphisbaena_cubana	1.0174E+11	0.096929184	0.097436586	0.085363488	0.112542897
Amphisbaena_gonavensis	58193700.27	1	1	1	1
Amphisbaena_gracilis	16935228538	0.140377616	0.140277492	0.122343666	0.160972314
Amphisbaena_heterozonata	1.28497E+12	0.17006277	0.16970986	0.165891488	0.173015788
Amphisbaena_hiata	10399673584	0.179913142	0.183529727	0.129314641	0.23603785
Amphisbaena_hyporissor	1063855812	0.338457898	0.343367342	0.204186882	0.482514733
Amphisbaena_innocens	2700216602	0.728375161	0.710342263	0.590108478	0.798570863
Amphisbaena_lumbricalis	2244392495	0.285586032	0.287400599	0.159726129	0.464168079
Amphisbaena_manni	26727599888	0.101764044	0.102107941	0.069505081	0.136622613
Amphisbaena_neglecta	5.56752E+11	0.095308931	0.095415109	0.089914003	0.101242673
Amphisbaena_occidentalis	170725200.9	0	0.04495403	0	0.499489226
Amphisbaena_plumbea	3.49366E+11	0.13770481	0.137820426	0.131202825	0.145785867
Amphisbaena_polygrammica	5141545819	0	0.001966515	0	0.016390751
Amphisbaena_polystegum	0
Amphisbaena_pretrei	0
Amphisbaena_ridleyi	0
Amphisbaena_schmidti	570358401.6	0.142867008	0.131421762	0	0.428531955
Amphisbaena_scutigerum	0
Amphisbaena_slevini	48584201.81	1	1	1	1
Amphisbaena_spurrelli	0
Amphisbaena_tragorrhectes	139330600	0	0.087831325	0	0.502757183
Amphisbaena_xera	326565999.4	0.499999998	0.405	0	0.750000002
Amplorhinus_multimaculatus	1.34933E+11	0.204150201	0.203906753	0.187864504	0.22137489
Anadia_altaserrania	0
Anadia_antioquensis	0
Anadia_bitaeniata	0
Anadia_bogotensis	13526734702	0.3059694	0.305775998	0.249006566	0.365721207
Anadia_brevifrontalis	0
Anadia_bumanguesa	0
Anadia_escalerae	0
Anadia_marmorata	0
Anadia_ocellata	10602891508	0.10201421	0.101738449	0.056248653	0.152424639
Anadia_pamplonensis	0
Anadia_pariaensis	0
Anadia_pulchella	0
Anadia_rhombifera	6659514908	0.19229324	0.193572227	0.134319606	0.256579469
Anadia_steyeri	0
Anadia_vittata	49490038708	0.027582731	0.027775282	0.018987672	0.038904911
Anatololacerta_anatolica	63545063610	0.280232273	0.279802335	0.255248919	0.300053862
Anatololacerta_danfordi	35290515533	0.085846966	0.085902158	0.064472978	0.104677916
Anatololacerta_oertzeni	40102383667	0.097522634	0.096902268	0.076176967	0.114050105
Androngo_trivittatus	1162924799	0.201457779	0.213493291	0.031774449	0.368583058
Anelytropsis_papillosus	16684931301	0.209429954	0.209011407	0.166450985	0.252393258
Anepischetosia_maccoyi	1.67427E+11	0.212976399	0.21275423	0.200035731	0.226211636
Anguis_cephallonica	11096393802	0.042765822	0.041810828	0.017821301	0.076750442
Anguis_incomptus	0
Anilios_affinis	4.57906E+11	0.039767659	0.039691167	0.034438834	0.044524954
Anilios_ammodytes	2.45717E+11	0.002811473	0.002929694	0.001162429	0.005478331
Anilios_aspina	0
Anilios_australis	4.13431E+11	0.164636761	0.164103241	0.154971775	0.171014368
Anilios_batillus	772645298.3	0.545492351	0.586195022	0.363377998	0.818122766
Anilios_bicolor	1.08617E+12	0.133355955	0.133309197	0.129548814	0.13698155
Anilios_bituberculatus	2.128E+12	0.096603075	0.096593835	0.09464107	0.098617105
Anilios_broomi	1.11138E+11	0.012885505	0.012990806	0.008745349	0.018710962
Anilios_centralis	3.14044E+11	0.018579945	0.01864947	0.015299423	0.021931425
Anilios_chamodracaena	53489199844	0.006232717	0.007180696	0.001562244	0.014573248
Anilios_diversus	1.71825E+12	0.006392774	0.006372413	0.0052808	0.00733601
Anilios_endoterus	2.62744E+12	0.03178053	0.031802007	0.030480529	0.03287876
Anilios_ganei	83364163483	0.003788791	0.003670379	0.000945728	0.007594614
Anilios_grypus	2.89958E+12	0.010655296	0.010669349	0.009832825	0.011522921
Anilios_guentheri	3.42633E+11	0.002804413	0.002874591	0.001348335	0.004665693
Anilios_hamatus	8.96749E+11	0.080837647	0.080970548	0.078649613	0.083847644
Anilios_howi	20936832219	0	0.001438767	0	0.007094833
Anilios_kimberleyensis	3.13181E+11	0.003213591	0.003434556	0.00197714	0.005997524
Anilios_leptosomus	55731339922	0.242663687	0.241532488	0.219660387	0.260596745
Anilios_leucoproctus	419854405.9	0	0	0	0
Anilios_ligatus	1.30326E+12	0.019133888	0.019120289	0.017455503	0.020549438
Anilios_longissimus	0
Anilios_margaretae	1.38734E+11	0.080593185	0.080257896	0.071048003	0.089569572
Anilios_micrommus	1799217714	0	0	0	0
Anilios_minimus	11603585396	0.005230771	0.004631896	0	0.016368787
Anilios_nema	295923903.9	0	0.02708278	0	0.223781521
Anilios_nigrescens	5.89311E+11	0.229000474	0.229149584	0.221911882	0.236144166
Anilios_pilbarensis	50935355340	0.001580262	0.002035106	0	0.00606818
Anilios_pinguis	97624787978	0.187484318	0.187683748	0.169234581	0.20499683
Anilios_proximus	8.42285E+11	0.188731306	0.188483683	0.182871939	0.194905569
Anilios_silvia	0
Anilios_torresianus	7783942908	0.010395426	0.014520518	0	0.041839938
Anilios_tovelli	75614548747	0.002399202	0.002735751	0.000773574	0.00538459
Anilios_troglodytes	1.43334E+11	0.00285432	0.002979731	0.001091739	0.005141591
Anilios_unguirostris	1.08877E+12	0.010620819	0.010693863	0.009395067	0.012088979
Anilios_waitii	1.18981E+12	0.057401088	0.057477777	0.051888713	0.062907265
Anilios_wiedii	7.17778E+11	0.163421157	0.1631261	0.157629932	0.167356431
Anilios_yirrikalae	1.78752E+11	0.003616877	0.00359998	0.001755229	0.005822374
Anilios_zonula	2842628093	0	0.001909975	0	0.029077492
Anisolepis_grilli	4.09801E+11	0.331078703	0.330947019	0.319001148	0.342441878
Anisolepis_longicauda	6643330100	0.218815433	0.216793323	0.156280672	0.274687844
Anniella_geronimensis	0
Anniella_pulchra	1.33177E+11	0.299621194	0.301167904	0.287185152	0.318940926
Anolis_adleri	245649000.1	0.333282454	0.446601536	0	0.666564898
Anolis_ahli	550469698.8	0	0.060170978	0	0.276668996
Anolis_allogus	37677302208	0.135178954	0.134737153	0.104492952	0.162726045
Anolis_altae	253816198.6	0.333277388	0.28329501	0	0.666638691
Anolis_alumina	2901452017	0.360935334	0.353715937	0.256103116	0.452195248
Anolis_alvarezdeltoroi	903572202.2	0.272683361	0.2499674	0.181788906	0.363618097
Anolis_amplisquamosus	0
Anolis_anisolepis	3948049506	0.104208571	0.098390734	0.04169631	0.145945862
Anolis_armouri	407623000.7	0.399904076	0.481828923	0.199903831	0.599903834
Anolis_barkeri	14726940177	0.102855001	0.102688734	0.073464786	0.132290592
Anolis_bimaculatus	0
Anolis_boulengerianus	1969976605	0.124426274	0.107960539	0	0.208937727
Anolis_breedlovei	575917795.6	0	0.001429192	0	0
Anolis_caquetae	10123118532	0.025445706	0.025441799	0.008481902	0.046862477
Anolis_carolinensis	1.14667E+12	0.154454185	0.15446218	0.149433418	0.160367684
Anolis_carpenteri	17514496994	0.036245881	0.036086856	0.01354588	0.06072769
Anolis_centralis	12885753711	0.15043411	0.152246916	0.108093833	0.193504957
Anolis_clivicola	0
Anolis_compressicauda	5640348791	0.014548125	0.012145549	0	0.043641152
Anolis_cristifer	13137921411	0.119496491	0.117877201	0.063083201	0.170085303
Anolis_cuprinus	1355637102	0.06026871	0.069170523	0	0.160538612
Anolis_cusuco	0
Anolis_cymbops	243899395.8	0	0.069991759	0	0.333364926
Anolis_duellmani	3574145996	0.09127642	0.096075189	0.022798001	0.180432703
Anolis_dunni	19560587091	0.118558387	0.119752145	0.090584572	0.153894184
Anolis_eulaemus	1284373698	0.200082384	0.206088803	0.066657469	0.400166965
Anolis_festae	9837429994	0.218095676	0.220999956	0.165736185	0.265783601
Anolis_fitchi	429254599.9	0.200016958	0.204017506	0.200016958	0.200016958
Anolis_forbesi	0
Anolis_fortunensis	0
Anolis_fraseri	5145322188	0.083388159	0.088240562	0.049497841	0.132474662
Anolis_gadovi	3100694108	0.102398976	0.106306615	0.02296602	0.197970582
Anolis_gemmosus	257586892.5	0	0.003333364	0	0
Anolis_grahami	571603401.4	0	0.022869479	0	0.142963635
Anolis_granuliceps	2231600722	0.038466334	0.026159529	0	0.07695199
Anolis_guafe	80706399.81	0	0	0	0
Anolis_haetianus	0
Anolis_hobartsmithi	1476684185	0.166628992	0.194950738	0.111036062	0.333321218
Anolis_jacare	0
Anolis_juangundlachi	0
Anolis_koopmani	0
Anolis_lemniscatus	0
Anolis_lineatus	0
Anolis_liogaster	3438174907	0.166619329	0.169708823	0.071430821	0.274357843
Anolis_lionotus	20494924020	0.364302292	0.36402642	0.336574288	0.394331287
Anolis_loveridgei	828296994.7	0	0.011003894	0	0.100092073
Anolis_lynchi	28100921887	0.034698385	0.035203012	0.018250942	0.056477249
Anolis_macrinii	742988097.1	0.11115723	0.096703563	0	0.222314461
Anolis_maculigula	0
Anolis_marron	0
Anolis_megalopithecus	0
Anolis_megapholidotus	1718333203	0.523767335	0.493814011	0.285705821	0.691737277
Anolis_microlepidotus	6226675599	0.328819603	0.331069951	0.242993192	0.420966386
Anolis_milleri	1148311402	0.285689011	0.257174884	0.105370575	0.428671106
Anolis_monticola	0
Anolis_naufragus	6757595308	0.059566818	0.05959043	0.023869316	0.107192369
Anolis_nebuloides	9700372808	0.347273787	0.349159354	0.296370776	0.419472729
Anolis_nebulosus	2.37549E+11	0.104259704	0.104528596	0.096410012	0.113453719
Anolis_occultus	1223807592	0.133295137	0.117330614	0	0.26665401
Anolis_oculatus	0
Anolis_olssoni	2854325409	0.407555127	0.407043473	0.268475501	0.573901465
Anolis_omiltemanus	2290781600	0.214244366	0.215639473	0.071403312	0.356927529
Anolis_pachypus	84504099.81	0	0.23	0	1
Anolis_parvicirculatus	1150287806	0.071399261	0.04928725	0	0.14292458
Anolis_pogus	38124010.09	0	0.07	0	1
Anolis_proboscis	429316290.1	0.20000009	0.192000087	0	0.20000009
Anolis_pygmaeus	1152232307	0.071278771	0.093332693	0.071278771	0.179993899
Anolis_quercorum	3520235204	0.535005375	0.523691523	0.394457721	0.617046287
Anolis_roosevelti	0
Anolis_rubiginosus	2198534295	0.201827894	0.202700075	0.089256194	0.332442309
Anolis_ruizii	0
Anolis_schiedii	1944413697	0.083176744	0.062459914	0	0.146816082
Anolis_schmidti	324779397.3	0	0.014986868	0	0.249656235
Anolis_semilineatus	61602354029	0.368076473	0.368038797	0.341243105	0.397870694
Anolis_simmonsi	1231830205	0.130779147	0.116272528	0	0.264560491
Anolis_sminthus	0
Anolis_spectrum	11330981600	0.082030196	0.080045317	0.040855285	0.124933273
Anolis_strahmi	163321600.8	0	0.049995273	0	0.500005909
Anolis_subocularis	243538801.1	0	0.023115196	0	0.329381602
Anolis_valencienni	571603401.4	0.142963635	0.181509402	0	0.428756549
Anolis_ventrimaculatus	594851899.6	0.432178326	0.49488491	0.144068296	0.791446916
Anolis_whitemani	1593206706	0.456986058	0.467848175	0.296633195	0.646109399
Anomalepis_aspinosus	512879095.9	0	0.036665298	0	0.166678075
Anomalepis_mexicanus	0
Anomalopus_brevicollis	1.56781E+11	0.043568067	0.043683755	0.036051215	0.051630432
Anomalopus_gowi	91482394379	0.013293541	0.012746402	0.006209995	0.01825785
Anomalopus_leuckartii	2.42196E+11	0.063824286	0.063920398	0.057328642	0.071287787
Anomalopus_mackayi	38190756591	0.054867063	0.0555646	0.047031907	0.064664497
Anomalopus_pluto	2355215681	0	0	0	0
Anomalopus_swansoni	11218142504	0.190626135	0.194649814	0.147399146	0.259354623
Anomalopus_verreauxii	2.20454E+11	0.060471747	0.060637544	0.052764194	0.068897781
Anomochilus_leonardi	0
Anomochilus_monticola	0
Anomochilus_weberi	0
Anoplohydrus_aemulans	600341594.4	0	0.01285749	0	0.142864331
Anotosaura_vanzolinia	1.26223E+11	0.399138782	0.398915245	0.375946654	0.419189664
Antaioserpens_albiceps	2.92473E+11	0.010501567	0.010418011	0.007303241	0.013820329
Antaioserpens_warro	8316386513	0.009282974	0.016385343	0	0.046305598
Antaresia_childreni	6.30365E+11	0.011617114	0.011702813	0.010113438	0.013541097
Antaresia_maculosa	7.16515E+11	0.085244315	0.085375822	0.0810959	0.089675994
Antaresia_perthensis	4.81502E+11	0.010783564	0.01069272	0.008337489	0.013056298
Antaresia_stimsoni	4.14975E+12	0.038316003	0.038355334	0.037225905	0.039584195
Antillotyphlops_granti	0
Aparallactus_capensis	1.57273E+12	0.101897619	0.101732936	0.099096096	0.104408558
Aparallactus_lineatus	1.99746E+11	0.299621837	0.299947241	0.283934603	0.312849462
Aparallactus_niger	2.19225E+11	0.279481629	0.27946647	0.266813631	0.293794757
Apathya_cappadocica	2.00787E+11	0.521350433	0.522195061	0.508413552	0.534968609
Aphaniotis_fusca	1.30122E+12	0.060813663	0.060737101	0.057073222	0.063992123
Aphaniotis_ornata	2.80388E+11	0.024465289	0.024144331	0.019106006	0.028489785
Aplopeltura_boa	1.57003E+12	0.090278098	0.090324068	0.086515695	0.093810324
Apodora_papuana	4.42799E+11	0.052540494	0.052625569	0.04863025	0.056923774
Apostolepis_dorbignyi	0
Apostolepis_goiasensis	899362295.6	0.090905299	0.073638335	0	0.181895329
Apostolepis_multicincta	10270245187	0.078576731	0.074223517	0.047191867	0.10644803
Apostolepis_phillipsae	0
Apostolepis_polylepis	84436901.65	0	0	0	0
Apostolepis_tenuis	0
Aprasia_aurita	71383381898	0.207336814	0.207889449	0.188909372	0.230919293
Aprasia_haroldi	0
Aprasia_inaurita	3.62395E+11	0.147333187	0.147482854	0.140461807	0.15481887
Aprasia_litorea	1249193203	0.038476195	0.038512907	0	0.165763099
Aprasia_parapulchella	53154199351	0.346252065	0.347511287	0.315271325	0.378347435
Aprasia_picturata	8427927194	0.045023538	0.042444545	0.01326584	0.0768113
Aprasia_pseudopulchella	35006486765	0.096706865	0.096413935	0.079079143	0.113307973
Aprasia_pulchella	61155683278	0.134608476	0.134561103	0.114250579	0.154670805
Aprasia_repens	1.5424E+11	0.190418124	0.190784707	0.180114648	0.204233529
Aprasia_rostrata	1350370096	0	0.009687978	0	0.059734512
Aprasia_smithi	54663939032	0.201502969	0.201207915	0.18484162	0.21889366
Aprasia_striolata	1.87876E+11	0.201877866	0.201972298	0.190165178	0.214540042
Aprasia_wicherina	75308598.01	0	0.17	0	1
Archaeolacerta_bedriagae	3871668610	0.618107152	0.628378932	0.54261579	0.717929472
Archelaphe_bella	62020846265	0.366260169	0.368663325	0.344722969	0.395737892
Argyrophis_muelleri	1.58766E+12	0.123214441	0.123025927	0.118848522	0.127183317
Aristelliger_expectatus	1528442711	0.419023199	0.413361005	0.260149494	0.578593476
Aristelliger_georgeensis	0
Aristelliger_hechti	0
Aristelliger_lar	7634272127	0.288908717	0.28815466	0.228288896	0.345275903
Arizona_elegans	1.93648E+12	0.124722315	0.124571726	0.121147009	0.128084937
Arizona_pacata	43340527136	0.085049554	0.084773467	0.067498269	0.106712491
Arrhyton_ainictum	160543201.6	0	0.11	0	0.500000001
Arrhyton_redimitum	2561278599	0.2125065	0.217333652	0.118096881	0.337187654
Arrhyton_supernum	0
Arrhyton_taeniatum	66328446210	0.079146226	0.078946989	0.062376388	0.091708472
Arrhyton_tanyplectum	0
Arrhyton_vittatum	99614913027	0.105478169	0.105388498	0.092623572	0.121819227
Arthrosaura_guianensis	0
Arthrosaura_kockii	2.5862E+11	0.033503869	0.033205458	0.028606103	0.037169333
Arthrosaura_montigena	0
Arthrosaura_testigensis	0
Arthrosaura_tyleri	0
Arthrosaura_versteegii	1.10337E+11	0.030284935	0.030061509	0.02407779	0.03612862
Asaccus_caudivolvulus	3881697294	0.160030755	0.157852614	0.069528429	0.259937642
Asaccus_elisae	62325657357	0.152064917	0.152896757	0.135564939	0.172609137
Asaccus_gallagheri	9036913892	0.156440053	0.160871535	0.108559167	0.208871378
Asaccus_griseonotus	37460383616	0.200226778	0.199666057	0.180868568	0.221395656
Asaccus_kermanshahensis	494093895.9	0.71428589	0.70292334	0.428571372	1
Asaccus_montanus	0
Asaccus_platyrhynchus	78865800.92	0	0.09	0	1
Aspidites_melanocephalus	2.9951E+12	0.010238904	0.010236223	0.009226138	0.011194063
Aspidites_ramsayi	3.46182E+12	0.043132311	0.043178071	0.041896607	0.044295382
Aspidoscelis_angusticeps	1.09939E+11	0.018471192	0.018564121	0.012825406	0.025323464
Aspidoscelis_arizonae	0
Aspidoscelis_burti	1.57063E+11	0.127539307	0.128095466	0.116720345	0.141665138
Aspidoscelis_calidipes	7863410089	0.041300237	0.03691991	0.004900418	0.062049802
Aspidoscelis_carmenensis	0
Aspidoscelis_celeripes	85217897.54	0	0.021849459	0	0.382365532
Aspidoscelis_ceralbensis	0
Aspidoscelis_communis	35802312567	0.018163028	0.017755876	0.00681111	0.028804
Aspidoscelis_costatus	1.58981E+11	0.032090438	0.032284982	0.024800586	0.041320145
Aspidoscelis_cozumela	0
Aspidoscelis_danheimae	85217897.54	0	0.029132612	0	0.728315299
Aspidoscelis_deppei	0
Aspidoscelis_dixoni	0
Aspidoscelis_espiritensis	0
Aspidoscelis_exsanguis	3.38881E+11	0.119899239	0.119772389	0.111652932	0.128082752
Aspidoscelis_flagellicauda	1.13506E+11	0.205433617	0.204408287	0.186227479	0.220812224
Aspidoscelis_gularis	8.68953E+11	0.118122938	0.118272705	0.113355588	0.124002579
Aspidoscelis_guttata	78006232918	0.060303735	0.05997798	0.047443645	0.074675772
Aspidoscelis_gypsi	0
Aspidoscelis_hyperythra	1.17026E+11	0.113587605	0.112840592	0.100218169	0.125150527
Aspidoscelis_inornata	6.38536E+11	0.120220581	0.119978577	0.113088901	0.126096062
Aspidoscelis_labialis	11238922174	0.082721228	0.086156083	0.038287615	0.133914514
Aspidoscelis_laredoensis	39666726915	0.097976319	0.096995512	0.074362935	0.117815819
Aspidoscelis_lineattissima	46271468292	0.10862065	0.10799151	0.087445683	0.126765209
Aspidoscelis_maslini	0
Aspidoscelis_mexicana	2874788199	0.171355999	0.179926504	0.085636512	0.314182462
Aspidoscelis_motaguae	27883669726	0.04165723	0.042156564	0.023791591	0.062433151
Aspidoscelis_neomexicana	89684247358	0.118563055	0.118915435	0.101289025	0.135717899
Aspidoscelis_neotesselata	13213409119	0.087241516	0.088084178	0.058830498	0.123172306
Aspidoscelis_opatae	3915790395	0.0920234	0.092670418	0.037726189	0.171476434
Aspidoscelis_pai	0
Aspidoscelis_parvisocia	489147807.3	0.166666802	0.239947128	0	0.500041966
Aspidoscelis_sacki	0
Aspidoscelis_septemvittata	3.77866E+11	0.133999888	0.134323662	0.12715838	0.141432597
Aspidoscelis_sexlineata	2.62845E+12	0.130116209	0.130136981	0.127545175	0.132529934
Aspidoscelis_sonorae	70099498156	0.11932769	0.120137248	0.106137243	0.137715483
Aspidoscelis_tesselata	3.30773E+11	0.103993746	0.104293446	0.096080382	0.111872484
Aspidoscelis_tigris	1.84778E+12	0.122191797	0.12196844	0.118220566	0.125342068
Aspidoscelis_uniparens	2.17574E+11	0.153682386	0.153713548	0.140743041	0.163608173
Aspidoscelis_velox	3.2697E+11	0.131358822	0.131718782	0.124494999	0.138421309
Aspidura_copei	0
Aspronema_cochabambae	1718293408	0.571546047	0.591064567	0.523888645	0.666827854
Asthenodipsas_laevis	1.05734E+12	0.089277674	0.089388793	0.085835772	0.093665484
Asthenodipsas_malaccanus	1.02154E+12	0.059933993	0.059900096	0.056342923	0.063868038
Asthenodipsas_vertebralis	1887036301	0.13631574	0.13043563	0.045451945	0.227259519
Astrochelys_radiata	37030353951	0.202684898	0.203926913	0.18098164	0.230369245
Astrochelys_yniphora	0
Asymblepharus_eremchenkoi	344146580.4	0.5359353	0.577280882	0.5359353	0.721996133
Ateuchosaurus_pellopleurus	1800602296	0.207463468	0.216831513	0.102382586	0.375600923
Atheris_barbouri	0
Atheris_ceratophora	2806435294	0.212309742	0.205701681	0.091259992	0.303468316
Atheris_chlorechis	3.33361E+11	0.266681886	0.266503294	0.255422704	0.278753876
Atheris_hirsuta	341774600.7	0	0.01250018	0	0.250000897
Atlantolacerta_andreanskyi	11909687209	0.147673269	0.148915497	0.104471612	0.208913205
Atractaspis_andersonii	3.96694E+11	0.075530929	0.075574554	0.068150786	0.082580206
Atractaspis_dahomeyensis	1.27619E+12	0.11943906	0.119657157	0.116091901	0.123634942
Atractaspis_engaddensis	1.53195E+11	0.039224906	0.039308773	0.033593163	0.045210055
Atractaspis_irregularis	1.31548E+12	0.104178838	0.104350204	0.101355952	0.107727505
Atractaspis_microlepidota	1.24223E+11	0.119480212	0.119463758	0.105573549	0.133892607
Atractaspis_micropholis	6.85881E+11	0.118087548	0.11807136	0.112769345	0.124710697
Atractaspis_reticulata	2.26469E+12	0.063820308	0.063813822	0.061936571	0.065880761
Atractus_albuquerquei	2.72766E+12	0.090377265	0.090406047	0.087793487	0.092749406
Atractus_atratus	0
Atractus_avernus	85813099.97	0	0	0	0
Atractus_biseriatus	0
Atractus_bocki	47001549864	0.055952677	0.055593622	0.040787643	0.067820356
Atractus_bocourti	2142303097	0.520047304	0.498339914	0.339246807	0.621510751
Atractus_boettgeri	46451067960	0.033748603	0.033458896	0.022187029	0.044390287
Atractus_carrioni	256885799.4	0.333272996	0.429947526	0.333272996	0.666654216
Atractus_chthonius	429077406.2	0	0.067998792	0	0.304996186
Atractus_clarki	52906469812	0.118976823	0.118696223	0.102811492	0.135090067
Atractus_crassicaudatus	6490370713	0.552311982	0.556084739	0.473647514	0.658123942
Atractus_duboisi	0
Atractus_duidensis	0
Atractus_dunni	772763099.3	0	0.013333284	0	0.111112056
Atractus_emigdioi	0
Atractus_emmeli	1.92001E+11	0.028528883	0.028437691	0.023759217	0.03381978
Atractus_favae	9537713720	0.044670223	0.045495722	0.017790333	0.074965419
Atractus_fuliginosus	47245754316	0.404421668	0.403755789	0.377765903	0.436757216
Atractus_gaigeae	9612388220	0.053582231	0.054296916	0.035721976	0.080374936
Atractus_gigas	0
Atractus_iridescens	770346099.9	0	0.024441187	0	0.111432383
Atractus_lancinii	84436897.28	1	1	1	1
Atractus_lasallei	0
Atractus_lehmanni	5828295476	0.529333156	0.530516499	0.426389241	0.647722008
Atractus_limitaneus	0
Atractus_loveridgei	85425000.4	0	0.13	0	1
Atractus_major	4.33507E+12	0.042624586	0.042585493	0.041292543	0.043725995
Atractus_manizalesensis	3505255217	0.292709687	0.290755442	0.195128718	0.378695653
Atractus_mariselae	0
Atractus_matthewi	0
Atractus_medusa	2227901293	0	0.008400955	0	0.038533619
Atractus_melanogaster	0
Atractus_melas	256526202.2	0	0.019999556	0	0.33331248
Atractus_micheleae	0
Atractus_microrhynchus	4872802283	0.666011363	0.665066431	0.561324724	0.753860547
Atractus_modestus	0
Atractus_multicinctus	40066263893	0.023502888	0.023573503	0.008431697	0.038292081
Atractus_nicefori	85386400.01	1	0.63	0	1
Atractus_nigricaudus	0
Atractus_obesus	170983097.5	0	0.200004789	0	1
Atractus_obtusirostris	2737835599	0.21877223	0.22220449	0.108611907	0.343807729
Atractus_occidentalis	0
Atractus_occipitoalbus	6266415918	0.054799403	0.050146364	0.013701963	0.095911434
Atractus_oculotemporalis	0
Atractus_pamplonensis	2383756100	0.321420614	0.33569358	0.214257179	0.464248584
Atractus_paucidens	1373800500	0.124999009	0.101249854	0	0.24999931
Atractus_pauciscutatus	84201198.26	1	0.66	0	1
Atractus_poeppigi	9.56281E+11	0.041129093	0.041113613	0.039139606	0.043530879
Atractus_resplendens	0
Atractus_roulei	0
Atractus_sanctaemartae	0
Atractus_snethlageae	1.54235E+12	0.084016691	0.083768782	0.080267387	0.086599077
Atractus_steyermarki	12049346254	0.028367373	0.027164814	0.014189267	0.046276875
Atractus_tamessari	8890692471	0.009620297	0.009523559	0	0.028859641
Atractus_trivittatus	22161930369	0.301873182	0.303577537	0.267225547	0.340700877
Atractus_univittatus	1.69305E+11	0.097353705	0.097261027	0.085268359	0.109671325
Atractus_ventrimaculatus	0
Atractus_vertebrolineatus	3912752911	0.499938153	0.503199687	0.412981164	0.586923224
Atractus_wagleri	0
Atretium_schistosum	7.48039E+11	0.265360469	0.265709482	0.258216551	0.273327252
Atretium_yunnanensis	1176259601	0.33272566	0.307211738	0.132781027	0.568380061
Atropoides_nummifer	29027741243	0.076046052	0.077906598	0.058776228	0.09782786
Atropoides_olmec	6023369110	0.072341292	0.074948946	0.039924107	0.121521943
Aurivela_longicauda	2.5248E+11	0.152810331	0.152705978	0.144027338	0.161978391
Aurivela_tergolaevigata	1.11747E+11	0.239576816	0.239024161	0.223221007	0.251705663
Australolacerta_australis	503357001.9	0.42870905	0.467054891	0.067468786	0.857284234
Austrelaps_labialis	6656159409	0.181665759	0.182981614	0.127307753	0.24833302
Austrelaps_ramsayi	1.33201E+11	0.08651443	0.086403377	0.077438947	0.09649881
Austrelaps_superbus	2.01237E+11	0.210073919	0.210244567	0.199664214	0.221742145
Bachia_barbouri	0
Bachia_bicolor	1.37583E+11	0.143028905	0.14178317	0.119385471	0.160591882
Bachia_blairi	0
Bachia_bresslaui	8.9955E+11	0.110507781	0.110381036	0.105810947	0.114935559
Bachia_flavescens	2.51308E+12	0.050300946	0.050374055	0.048794784	0.051918745
Bachia_guianensis	0
Bachia_intermedia	0
Bachia_oxyrhina	3457211819	0.024376232	0.024633949	0	0.097538705
Bachia_pallidiceps	1019328600	0.083300814	0.11413429	0.083300814	0.249938786
Bachia_panoplia	1.05769E+11	0.073410137	0.073050638	0.06351037	0.08233795
Bachia_scolecoides	28625163301	0.032150882	0.031658658	0.013074879	0.052617158
Bachia_talpa	2692900094	0.468687399	0.474303646	0.343673982	0.610087251
Bachia_trisanale	1.16555E+12	0.038706846	0.038651803	0.036461705	0.040858044
Baikia_africana	84736698.47	0	0.05	0	1
Balanophis_ceylonensis	0
Bamanophis_dorri	8.11646E+11	0.106235085	0.105880688	0.100550644	0.111661489
Barisia_herrerae	243616704	0	0.03999335	0	0.333333467
Barisia_imbricata	3.84094E+11	0.177412957	0.177000478	0.166969258	0.186470909
Barisia_levicollis	0
Barisia_rudicollis	811075198.1	0.199736351	0.176944062	0	0.399928922
Barkudia_insularis	161155600.4	0	0.225	0	1
Barkudia_melanosticta	0
Basiliscus_basiliscus	3.26028E+11	0.319572743	0.318872842	0.305297386	0.333313824
Basiliscus_galeritus	1.18599E+11	0.201454206	0.201578947	0.18815606	0.215787012
Basiliscus_plumifrons	83419052771	0.045102098	0.045070506	0.03553482	0.053124939
Basiliscus_vittatus	6.1074E+11	0.034115354	0.034213071	0.030256507	0.039504407
Batagur_baska	0
Bavayia_crassicollis	1283653812	0	0.023013397	0	0.118404095
Bavayia_cyclura	10865111520	0.150978055	0.1515642	0.106493887	0.196676282
Bavayia_exsuccida	80093000.64	1	0.51	0	1
Bavayia_geitaina	511171204.2	0	0.04640012	0	0.155701048
Bavayia_goroensis	0
Bavayia_montana	1923502912	0.041497157	0.031280076	0	0.105305734
Bavayia_ornata	0
Bavayia_robusta	788095397.4	0.288483094	0.29990716	0.091523056	0.543341159
Bavayia_sauvagii	10491789219	0.127819885	0.125934953	0.085056561	0.165404397
Bavayia_septuiclavis	668971797.4	0.118829523	0.127788518	0	0.348337896
Bellatorias_frerei	4.54004E+11	0.091167109	0.091003342	0.085522048	0.096672673
Bellatorias_major	378150897.5	0.199937646	0.174008223	0	0.599812402
Bellatorias_obiri	5603133616	0	0.002680721	0	0.014898388
Bipes_biporus	38959619663	0.081768577	0.080720851	0.057134174	0.100807858
Bipes_canaliculatus	7138988983	0.17072666	0.168048999	0.092887552	0.227797943
Bipes_tridactylus	2191367809	0.112200608	0.118912257	0.017746216	0.224410249
Bitia_hydroides	1306407906	0.391347338	0.399200312	0.214198571	0.569287585
Bitis_atropos	93675781093	0.289051904	0.289275211	0.273327565	0.306281712
Bitis_inornata	438150002.4	0.333208372	0.251641673	0	0.499999998
Bitis_peringueyi	39903537768	0.058174992	0.058220053	0.046024233	0.074589429
Bitis_rhinoceros	4.63442E+11	0.245902407	0.244948371	0.232604475	0.25464599
Bitis_rubida	28028803623	0.410328862	0.409387105	0.370345179	0.437263088
Blaesodactylus_ambonihazo	0
Blaesodactylus_antongilensis	29409165804	0.025239594	0.02517488	0.012198775	0.039533208
Blaesodactylus_boivini	6010402318	0.069236463	0.063086117	0.013926101	0.118458586
Blaesodactylus_sakalava	45427247470	0.083497631	0.083474438	0.064201248	0.099171176
Blanus_cinereus	3.67348E+11	0.076994448	0.076581865	0.070022007	0.08378613
Blanus_mettetali	88841987286	0.0829024	0.083063853	0.069553655	0.097489342
Blanus_strauchi	1.20125E+11	0.400844448	0.400776075	0.378567516	0.421570012
Blanus_tingitanus	19594445305	0.111879904	0.111577343	0.07551105	0.144634519
Blythia_reticulata	4.2405E+11	0.287434889	0.287373203	0.278119841	0.298564538
Boa_imperator	8.265E+11	0.043124897	0.043109938	0.037785392	0.047188252
Boa_nebulosa	0
Boa_orophias	0
Bogertophis_rosaliae	50468097686	0.098146749	0.098338816	0.079239353	0.118384795
Bogertophis_subocularis	3.91158E+11	0.111097923	0.111000613	0.102914202	0.117707802
Boiga_angulata	2.11809E+11	0.181233741	0.180296882	0.167901242	0.192631676
Boiga_beddomei	1.14948E+11	0.326645068	0.325676886	0.303526148	0.346945705
Boiga_bengkuluensis	0
Boiga_bourreti	498360595.4	0.083290894	0.1050019	0	0.33341801
Boiga_cynodon	1.05038E+12	0.072613968	0.072598642	0.068868311	0.076797872
Boiga_dightoni	0
Boiga_drapiezii	2.6638E+11	0.053253183	0.053050994	0.046593268	0.059152589
Boiga_forsteni	4.76075E+11	0.229813325	0.229924521	0.22017548	0.239220881
Boiga_guangxiensis	48479951850	0.187156905	0.186930742	0.159884068	0.216306394
Boiga_irregularis	2.22884E+12	0.039813075	0.039798954	0.037914597	0.042086134
Boiga_jaspidea	4844682408	0.088137832	0.091287493	0.043609307	0.141029224
Boiga_kraepelini	9.0587E+11	0.227735371	0.227135887	0.219068374	0.233576305
Boiga_multifasciata	514961303.9	0.427566881	0.419418449	0.142103494	0.789220514
Boiga_nigriceps	8.82234E+11	0.075309983	0.075218588	0.070417336	0.079628875
Boiga_philippina	656850994.9	0	0.044997523	0	0.190581535
Boiga_saengsomi	1531953602	0.166646887	0.158884774	0.05554176	0.306941598
Boiga_schultzei	0
Boiga_trigonata	1.06365E+12	0.099832157	0.099701082	0.09542006	0.103549137
Boiga_walli	69819368048	0.473360318	0.474628478	0.452557833	0.499074548
Borikenophis_sanctaecrucis	82477589.37	0.46431469	0.363207621	0	1
Bothriechis_aurifer	7282281903	0.113649226	0.116233386	0.068114531	0.181828754
Bothriechis_bicolor	7929008492	0.115000469	0.116166339	0.077598335	0.15631183
Bothriechis_rowleyi	1067862705	0	0.026914162	0	0.117250403
Bothrochilus_boa	9997329731	0.042763549	0.043876881	0.017122272	0.077008208
Bothrocophias_myersi	0
Bothrops_erythromelas	1.03878E+12	0.27422928	0.274091531	0.268740037	0.280284335
Bothrops_itapetiningae	8.46574E+11	0.113230368	0.113621753	0.107637952	0.119260327
Bothrops_jararacussu	4.22419E+11	0.401439919	0.400334508	0.387808491	0.413082617
Bothrops_lojanus	0
Bothrops_lutzi	5.95174E+11	0.244498278	0.243997152	0.237013921	0.250543721
Bothrops_oligolepis	248804403.3	0	0.023167424	0	0.330963196
Brachylophus_bulabula	5296625409	0.030845923	0.031773234	0	0.077343649
Brachylophus_fasciatus	0
Brachylophus_vitiensis	2036450799	0.040183981	0.045931791	0	0.12052416
Brachymeles_bicolor	0
Brachymeles_bonitae	3390377895	0.123541405	0.134238322	0.049416881	0.208894619
Brachymeles_boulengeri	97871419708	0.193091014	0.191472675	0.169163634	0.208371136
Brachymeles_cebuensis	79371999.09	0	0.18	0	1
Brachymeles_elerae	2.73915E+11	0.192685387	0.192851842	0.181138725	0.203429309
Brachymeles_gracilis	35143377747	0.159709861	0.160417342	0.130670276	0.183872577
Brachymeles_minimus	0
Brachymeles_pathfinderi	16867679307	0.14982393	0.150959891	0.115898443	0.192584391
Brachymeles_samarensis	3458662216	0.122011511	0.11425056	0.04872193	0.170953293
Brachymeles_schadenbergi	51298061516	0.155589424	0.15482794	0.130660723	0.175576937
Brachymeles_talinis	7712874004	0.19674917	0.200214559	0.157819943	0.267067822
Brachymeles_tridactylus	13999418800	0.235123286	0.237134807	0.189768704	0.283428111
Brachymeles_vermis	1323557095	0.184875819	0.19131393	0.064522643	0.334039757
Brachymeles_wrighti	0
Brachyophidium_rhodogaster	0
Brachyorrhos_albus	1732288307	0.086036168	0.090362623	0.023963314	0.178556322
Brachyorrhos_jobiensis	0
Brachyurophis_approximans	6.36773E+11	0.038056288	0.038003897	0.035331282	0.040407004
Brachyurophis_australis	1.35958E+12	0.073736974	0.073810316	0.071256832	0.076586789
Brachyurophis_campbelli	5.11524E+11	0.008805123	0.0088554	0.006717463	0.010994987
Brachyurophis_fasciolatus	2.75729E+12	0.062501258	0.062468905	0.060745558	0.064259457
Brachyurophis_incinctus	7.50266E+11	0.01029198	0.010257596	0.008477436	0.012086796
Brachyurophis_morrisi	16687238431	0	0.002085175	0	0.009980079
Brachyurophis_roperi	9.56265E+11	0.002885076	0.002907304	0.002167337	0.00387842
Brachyurophis_semifasciatus	1.36192E+12	0.09168443	0.091468244	0.088173238	0.094434816
Bradypodion_atromontanum	71703400.02	1	0.75	0	1
Bradypodion_caeruleogula	0
Bradypodion_caffer	59230401.17	1	0.99	1	1
Bradypodion_damaranum	1254556290	0.322954498	0.326255197	0.209418262	0.436546292
Bradypodion_dracomontanum	150737199.4	0.500000003	0.520000003	0.500000003	1
Bradypodion_gutturale	51333353368	0.377635405	0.379262938	0.348740944	0.405958684
Bradypodion_kentanicum	2612294098	0.332834404	0.333436459	0.221691695	0.47190243
Bradypodion_melanocephalum	9202567184	0.373512079	0.375608904	0.329055217	0.426168564
Bradypodion_nemorale	0
Bradypodion_ngomeense	0
Bradypodion_occidentale	33687211116	0.20177425	0.204627314	0.181756328	0.233852666
Bradypodion_pumilum	7392468198	0.350986644	0.355411414	0.293214716	0.435656997
Bradypodion_setaroi	3180199308	0.493646733	0.494220346	0.370931671	0.612183328
Bradypodion_taeniabronchum	641873902	0.222233995	0.301005417	0.110954506	0.555747942
Bradypodion_thamnobates	0
Bradypodion_transvaalense	0
Bradypodion_ventrale	1.94399E+11	0.217314213	0.217766682	0.20460924	0.229631946
Brasiliscincus_agilis	2.41304E+11	0.332216372	0.331770316	0.316926701	0.350251894
Brasiliscincus_heathi	1.63355E+12	0.231262977	0.231164887	0.225486156	0.236018574
Bronchocela_burmana	0
Bronchocela_jubata	1.47558E+11	0.098221879	0.09789808	0.087640742	0.108700872
Bronchocela_marmorata	0
Bronchocela_rayaensis	84873403.4	0	0.33	0	1
Bronchocela_shenlong	0
Bronchocela_smaragdina	20296837268	0.210551651	0.212486754	0.171374481	0.258400101
Bronchocela_vietnamensis	0
Brookesia_ambreensis	0
Brookesia_antakarana	0
Brookesia_bekolosy	0
Brookesia_betschi	0
Brookesia_bonsi	82345099.75	0	0.01	0	0
Brookesia_brygooi	90639393059	0.044683777	0.044606768	0.035650078	0.055473743
Brookesia_confidens	0
Brookesia_decaryi	329766301.7	0	0.02748172	0	0.249814492
Brookesia_dentata	494062098.8	0	0.04162366	0	0.253785879
Brookesia_desperata	0
Brookesia_ebenaui	7941180916	0.105236741	0.106684525	0.063067584	0.15788741
Brookesia_exarmata	813498905.2	0	0.014988694	0	0.100020419
Brookesia_griveaudi	16199504085	0.020497983	0.019094431	0.005126675	0.035973062
Brookesia_karchei	0
Brookesia_lambertoni	816530300.1	0	0.009000613	0	0.100057842
Brookesia_lineata	0
Brookesia_minima	661002996.2	0	0.058923498	0	0.250037459
Brookesia_perarmata	81286497.95	0	0	0	0
Brookesia_peyrierasi	3492972513	0	0.006948517	0	0.03769413
Brookesia_ramanantsoai	0
Brookesia_stumpffi	17248354702	0.099033266	0.095958817	0.057688103	0.130278742
Brookesia_superciliaris	12798792730	0.018892239	0.017671268	0	0.038233603
Brookesia_therezieni	4826378120	0	0.011193649	0	0.050690846
Brookesia_thieli	6376789721	0.025655879	0.026315634	0	0.064197898
Brookesia_tristis	0
Brookesia_tuberculata	0
Brookesia_vadoni	4472992736	0.018559788	0.020024697	0	0.055597024
Brookesia_valerieae	0
Brygophis_coulangesi	0
Bungarus_andamanensis	3696182089	0.242399772	0.247267067	0.16798377	0.367453569
Bungarus_candidus	1.10642E+12	0.181864851	0.181948422	0.177164737	0.18791051
Bungarus_fasciatus	8.34674E+11	0.203225924	0.201796303	0.189970334	0.212666935
Bungarus_flaviceps	1.25324E+12	0.086341645	0.08626195	0.083027469	0.089969304
Bungarus_magnimaculatus	4.21325E+11	0.249060104	0.248686604	0.238172651	0.256324888
Bungarus_multicinctus	1.31026E+12	0.271711612	0.272042254	0.264845764	0.279911948
Bungarus_slowinskii	0
Bungarus_wanghaotingi	93964964913	0.259824314	0.260848814	0.243544603	0.284608348
Bunopus_crassicauda	6842712805	0.071309196	0.070224719	0.030522413	0.112218861
Bunopus_tuberculatus	2.5121E+12	0.037091354	0.037063452	0.035890617	0.038383869
Cacophis_churchilli	27600132449	0.043354649	0.043702533	0.028441394	0.060337041
Cacophis_harriettae	1.90655E+11	0.189856054	0.189522858	0.17738291	0.202662125
Cacophis_krefftii	1.32012E+11	0.266149638	0.266011239	0.250455205	0.282863855
Cacophis_squamulosus	2.51032E+11	0.249606592	0.249472185	0.237786951	0.258106122
Cadea_blanoides	7905907909	0.05958272	0.062889558	0.027355631	0.106096737
Cadea_palirostrata	378648100	0	0.024215426	0	0.210802323
Caesoris_novaecaledoniae	703178504.7	0.228395919	0.199513355	0	0.436295206
Caiman_crocodilus	7.57822E+12	0.099479998	0.099506106	0.098180348	0.1009497
Caiman_latirostris	0
Caiman_yacare	0
Calamaria_abramovi	0
Calamaria_abstrusa	4141727301	0.101137079	0.105281636	0.040030329	0.189320801
Calamaria_albiventer	93922663752	0.067432752	0.067082939	0.055144563	0.079406012
Calamaria_alidae	4821358112	0.067637789	0.067802683	0.017806635	0.134706055
Calamaria_battersbyi	85862700.69	0	0.03	0	0.525
Calamaria_bicolor	5660894194	0.030272656	0.03224168	0	0.075721424
Calamaria_bitorques	81680099.04	0	0.05	0	1
Calamaria_boesemani	67833199.65	0	0.08	0	1
Calamaria_borneensis	1.24384E+11	0.045204946	0.045150501	0.034577255	0.054197806
Calamaria_buchi	1629035296	0.349950152	0.347976082	0.12373067	0.550048048
Calamaria_concolor	82450502.63	0	0.24	0	1
Calamaria_crassa	343453001.3	0	0.10500005	0	0.381249917
Calamaria_doederleini	342812399.9	0	0.082498781	0	0.250011085
Calamaria_eiselti	257557904.6	0	0.01	0	0.174997286
Calamaria_everetti	7.25001E+11	0.04399524	0.044007087	0.040253256	0.048354166
Calamaria_forcarti	495041099.7	0.346231054	0.385231626	0.346231054	0.519361932
Calamaria_gialaiensis	83205999.25	0	0.19	0	1
Calamaria_gimletti	1.20138E+11	0.068373871	0.067917893	0.0579905	0.077620354
Calamaria_grabowskyi	0
Calamaria_gracilima	0
Calamaria_griswoldi	9053447581	0.018858087	0.015663028	0	0.037776605
Calamaria_hilleniusi	7.25001E+11	0.044475717	0.044599021	0.041112188	0.048163054
Calamaria_ingeri	77291297.5	0	0	0	0
Calamaria_javanica	257271799.9	0	0.013333253	0	0.333325296
Calamaria_joloensis	1323557095	0.188855698	0.19740204	0.064522643	0.334766641
Calamaria_lateralis	0
Calamaria_leucogaster	49389017317	0.019078648	0.018777249	0.008678056	0.029494476
Calamaria_linnaei	0
Calamaria_lovii	6.30633E+11	0.076978786	0.077234561	0.072920939	0.082125705
Calamaria_lumbricoidea	1.37971E+12	0.062390989	0.062320822	0.058612973	0.065726382
Calamaria_lumholtzi	0
Calamaria_margaritophora	0
Calamaria_mecheli	1.24321E+11	0.077807529	0.078227102	0.068509309	0.090248516
Calamaria_melanota	79397405307	0.061065512	0.059559533	0.043085352	0.071798187
Calamaria_modesta	45696115794	0.071477431	0.072425448	0.055346622	0.091514272
Calamaria_muelleri	1.63711E+11	0.136974916	0.136835601	0.126468213	0.14623214
Calamaria_nuchalis	1.67665E+11	0.138065927	0.137874184	0.126999694	0.148315669
Calamaria_pavimentata	2.84911E+12	0.265446758	0.265384623	0.261453555	0.269582309
Calamaria_pfefferi	77950001.1	0	0.23	0	1
Calamaria_prakkei	1743798697	0.048980597	0.051697144	0	0.098011199
Calamaria_rebentischi	85853299.85	0	0.05	0	1
Calamaria_schlegeli	1.32549E+12	0.068330012	0.068342895	0.065340652	0.07158803
Calamaria_schmidti	0
Calamaria_septentrionalis	1.66187E+11	0.190419393	0.190399507	0.17584243	0.203848948
Calamaria_suluensis	2.95471E+11	0.033371881	0.033114884	0.028196394	0.038003312
Calamaria_sumatrana	1.65446E+11	0.07831916	0.078028711	0.065956091	0.088214964
Calamaria_thanhi	327706804.3	0	0.127510842	0	0.500114126
Calamaria_ulmeri	256957904.3	0.333321917	0.226659246	0	0.333321919
Calamaria_virgulata	9.52176E+11	0.076980217	0.076728527	0.072350025	0.08059679
Calamaria_yunnanensis	0
Caledoniscincus_aquilonius	2840394100	0.084890668	0.081524385	0.028321903	0.169797854
Caledoniscincus_atropunctatus	11683269639	0.060500881	0.061850472	0.03995742	0.091001278
Caledoniscincus_auratus	80447601.19	0	0.12	0	1
Caledoniscincus_austrocaledonicus	14034194828	0.130016924	0.128528598	0.083917849	0.167086318
Caledoniscincus_bodoi	52836699.75	0	0	0	0
Caledoniscincus_chazeaui	1165871100	0	0.027060837	0	0.137664278
Caledoniscincus_cryptos	0
Caledoniscincus_festivus	9082908420	0.067093944	0.068089853	0.032224896	0.113103982
Caledoniscincus_haplorhinus	0
Caledoniscincus_orestes	879997495.8	0.091318441	0.100183999	0	0.18243529
Caledoniscincus_renevieri	0
Caledoniscincus_terma	0
Calliophis_beddomei	13155592900	0.324741795	0.323475185	0.261493393	0.395674118
Calliophis_bibroni	41495276805	0.353321776	0.35272216	0.314424161	0.386777646
Calliophis_bivirgata	2.76589E+11	0.044507341	0.044629585	0.039238261	0.050630401
Calliophis_gracilis	1.47791E+11	0.08528867	0.085623551	0.075704488	0.097292303
Calliophis_intestinalis	1.385E+12	0.066948152	0.066979717	0.063939311	0.070207302
Calliophis_maculiceps	5.04112E+11	0.309407805	0.309454949	0.298493212	0.321037049
Calliophis_nigrescens	1.97347E+11	0.245352943	0.24631814	0.231936273	0.265948734
Callisaurus_draconoides	7.63447E+11	0.103236506	0.103308977	0.096431273	0.108677101
Callopistes_maculatus	78532980711	0.626332247	0.626580226	0.611150695	0.643891465
Calodactylodes_aureus	88427717737	0.247602562	0.247381747	0.222276321	0.268175971
Calotes_aurantolabium	0
Calotes_bachae	0
Calotes_chincollium	2302828404	0.137229594	0.130172489	0.0345297	0.240728699
Calotes_ellioti	0
Calotes_grandisquamis	14720379512	0.325874248	0.325691339	0.265738542	0.38074006
Calotes_htunwini	0
Calotes_irawadi	0
Calotes_medogensis	0
Calotes_minor	3.05991E+11	0.123468948	0.123485568	0.113670634	0.132162324
Calotes_nemoricola	2360776903	0.21468835	0.234052531	0.088354499	0.357565786
Calotes_rouxii	0
Calumma_amber	0
Calumma_ambreense	0
Calumma_andringitraense	0
Calumma_boettgeri	1955566813	0.042641245	0.0473136	0	0.148104397
Calumma_brevicorne	992976003.8	0	0.029204929	0	0.166704038
Calumma_capuroni	0
Calumma_crypticum	24511313089	0.076179297	0.07848486	0.055924751	0.108845896
Calumma_cucullatum	411474193.6	0	0.006001015	0	0.104835738
Calumma_fallax	2069272506	0	0.01576968	0	0.076945738
Calumma_furcifer	162968098.6	0	0.009980677	0	0
Calumma_gallus	814692196.2	0	0.008998857	0	0.10001986
Calumma_gastrotaenia	82014039267	0.061201521	0.060962924	0.049288654	0.075388666
Calumma_glawi	0
Calumma_globifer	81446002.22	0	0	0	0
Calumma_guibei	83387801.19	0	0.02	0	0
Calumma_guillaumeti	0
Calumma_hilleniusi	0
Calumma_linotum	2086140805	0.039972277	0.037184142	0	0.120001543
Calumma_malthe	481392309.2	0	0.021565122	0	0.167295156
Calumma_marojezense	0
Calumma_nasutum	77377035665	0.052122387	0.051515534	0.040576493	0.060760963
Calumma_oshaughnessyi	0
Calumma_parsonii	20981256635	0.015762788	0.017469584	0.005797569	0.031421869
Calumma_peltierorum	0
Calumma_peyrierasi	0
Calumma_tsaratananense	0
Calumma_tsycorne	0
Calumma_vatosoa	0
Calumma_vencesi	0
Calumma_vohibola	0
Calyptommatus_confusionibus	0
Calyptotis_lepidorostrum	33796568561	0.072003473	0.071343545	0.050896759	0.094836732
Calyptotis_ruficauda	26493770205	0.196193016	0.196566492	0.164568225	0.227044126
Calyptotis_scutirostrum	47531531282	0.051739488	0.051563218	0.037122975	0.06565254
Calyptotis_temporalis	16108955194	0.081964633	0.082902493	0.047264016	0.124479385
Calyptotis_thorntonensis	0
Candoia_aspera	3.73065E+11	0.063267548	0.06329952	0.058753911	0.068852467
Cantoria_annulata	0
Cantoria_violacea	0
Caparaonia_itaiquara	0
Capitellum_mariagalantae	67267500.51	0	0.03	0	0.525
Capitellum_metallicum	776866704.2	0.089711274	0.090391206	0	0.297823509
Capitellum_parvicruzae	82477589.37	0.232157345	0.29963909	0	1
Caraiba_andreae	26824883080	0.03871922	0.04039476	0.023791682	0.062493889
Caretta_caretta	0
Carettochelys_insculpta	2.33395E+11	0.045329356	0.045454968	0.04061221	0.051297691
Carlia_ailanpalai	257421800.8	0	0	0	0
Carlia_amax	7.13709E+11	0.003635636	0.00370219	0.002439211	0.005072377
Carlia_bicarinata	69236158899	0.004880385	0.005331783	0.001212185	0.010358915
Carlia_decora	13040689597	0.136087143	0.13452124	0.095430113	0.17777785
Carlia_diguliensis	33673760997	0.108870226	0.110273124	0.091169217	0.12668587
Carlia_dogare	11552707880	0	0.003298642	0	0.014055101
Carlia_gracilis	2.54861E+11	0.005129053	0.005161219	0.002520624	0.007510217
Carlia_jarnoldae	2.18918E+11	0.007069403	0.007249026	0.004455464	0.010313426
Carlia_johnstonei	18125775833	0.004171463	0.004092606	0	0.013178754
Carlia_longipes	22014197697	0.011148439	0.011146284	0.001616774	0.024243186
Carlia_munda	2.58577E+12	0.010081322	0.01008268	0.009015217	0.011032969
Carlia_pectoralis	1.63261E+11	0.043987378	0.044232975	0.035200441	0.053641755
Carlia_rhomboidalis	9788692707	0.160326291	0.158494256	0.101484334	0.219813078
Carlia_rimula	6250433097	0	0.003157587	0	0.013387329
Carlia_rostralis	40927572392	0.027856818	0.027933993	0.014481907	0.042713208
Carlia_rubigo	4.12133E+11	0.040039901	0.040030168	0.035738156	0.044353035
Carlia_rubrigularis	17664603216	0.046218661	0.04845266	0.022824927	0.074116912
Carlia_rufilatus	2.93169E+11	0.003777069	0.003648983	0.001714023	0.005216649
Carlia_schmeltzii	6.83825E+11	0.060131616	0.060248444	0.056193141	0.064519704
Carlia_sexdentata	1.04613E+11	0.004389182	0.00448998	0.001173761	0.008285849
Carlia_storri	90938290964	0.014520914	0.01466692	0.010141829	0.020003655
Carlia_tetradactyla	1.9088E+11	0.265293694	0.266245705	0.251794797	0.281325477
Carlia_triacantha	1.66564E+12	0.00436756	0.00435848	0.003610614	0.005144088
Carlia_vivax	6.00298E+11	0.027265446	0.027204982	0.023419845	0.030485829
Carphodactylus_laevis	8664442611	0.028370591	0.027780401	0	0.061346113
Carphophis_amoenus	7.07126E+11	0.187567685	0.187047146	0.178580969	0.19416461
Carphophis_vermis	2.26578E+11	0.186314841	0.185911573	0.175124435	0.199600183
Casarea_dussumieri	0
Celatiscincus_euryotis	52836699.75	0	0	0	0
Celatiscincus_similis	0
Celestus_adercus	339417502.1	0	0.037508407	0	0.250056044
Celestus_agasepsoides	163475304.5	0	0.069988285	0	0.49988285
Celestus_anelpistus	81326601.09	0	0.1	0	1
Celestus_barbouri	81524700.44	0	0.03	0	0.525
Celestus_bivittatus	0
Celestus_costatus	27133551305	0.116901904	0.115650339	0.088202931	0.145666798
Celestus_crusculus	6036675789	0.148540484	0.138748103	0.094534031	0.175728771
Celestus_curtissi	1164980801	0.378542675	0.375682855	0.20905764	0.580883102
Celestus_cyanochloris	0
Celestus_darlingtoni	0
Celestus_duquesneyi	0
Celestus_enneagrammus	11569242492	0.045828303	0.045353313	0.017494746	0.081224705
Celestus_haetianus	325980899	0.750030136	0.864963229	0.749909579	1
Celestus_hewardi	978334891.5	0.083289885	0.097454374	0	0.249869651
Celestus_hylaius	0
Celestus_ingridae	81485402.11	0	0.11	0	1
Celestus_legnotus	968731597.8	0	0.017498464	0	0.083378313
Celestus_macrotus	81485398.53	1	1	1	1
Celestus_molesworthi	0
Celestus_occiduus	370244396.9	0	0.096139299	0	0.430273131
Celestus_orobius	0
Celestus_rozellae	1.1511E+11	0.096034193	0.095926629	0.084487751	0.10607084
Celestus_scansorius	0
Celestus_sepsoides	14301460498	0.19908159	0.196143701	0.147866591	0.244618172
Celestus_stenurus	19605391497	0.111570399	0.109908872	0.069821465	0.148481539
Celestus_warreni	1862009815	0.217362498	0.205701898	0.086947026	0.304511557
Cemophora_coccinea	1.1892E+12	0.139658421	0.139497593	0.13424653	0.143218118
Cerastes_gasperettii	2.68404E+12	0.043275586	0.043341667	0.042144546	0.044854399
Cerastes_vipera	6.45627E+12	0.049174407	0.049224887	0.048365711	0.050186988
Ceratophora_aspera	1279644608	0.133312876	0.133328959	0	0.333316702
Cerberus_australis	119022202	0	0.005644023	0	0
Cerberus_microlepis	0
Cerberus_rynchops	2.64939E+11	0.220126179	0.220355434	0.207691978	0.232838136
Cercosaura_argulus	3.84409E+12	0.040553737	0.040548719	0.039327981	0.041914295
Cercosaura_manicata	5059560395	0.186595372	0.190622257	0.152668228	0.237486382
Cercosaura_phelpsorum	0
Cercosaura_quadrilineata	5998397105	0.523309953	0.52010768	0.434450732	0.608444088
Cercosaura_schreibersii	2.01131E+12	0.146770285	0.146564264	0.142660101	0.150265445
Cercosaura_steyeri	75547301.65	0	0.05	0	1
Cerrophidion_tzotzilorum	2796648300	0.117672376	0.139396602	0.072714516	0.235328492
Chalarodon_madagascariensis	1.40644E+11	0.109067706	0.109493064	0.10216303	0.11789615
Chalcides_armitagei	0
Chalcides_bedriagai	3.3564E+11	0.066943528	0.066525003	0.060338312	0.072395306
Chalcides_chalcides	1.82327E+11	0.16139467	0.161639444	0.152480374	0.171504675
Chalcides_colosii	11378309510	0.157493514	0.158198443	0.10519317	0.209844185
Chalcides_delislei	2.59167E+12	0.069060787	0.069216142	0.067229813	0.071275275
Chalcides_ebneri	141665600.9	0	0.074997508	0	0.500249179
Chalcides_guentheri	12860005088	0.382631877	0.382924653	0.321002624	0.448626439
Chalcides_lanzai	4663615010	0.108057343	0.118082553	0.038164296	0.192850689
Chalcides_levitoni	3523290302	0.162774424	0.168147125	0.093047069	0.255764188
Chalcides_manueli	6950786589	0.550385808	0.550500032	0.464350135	0.641884703
Chalcides_mauritanicus	0
Chalcides_mertensi	1.66147E+11	0.337943329	0.33812417	0.322854091	0.35315141
Chalcides_minutus	16688897407	0.608867462	0.608934387	0.552417371	0.658322543
Chalcides_mionecton	0
Chalcides_montanus	12662354090	0.150416833	0.148971046	0.104138993	0.196716949
Chalcides_parallelus	0
Chalcides_pentadactylus	0
Chalcides_polylepis	1.42782E+11	0.098921856	0.099326527	0.085920151	0.112054982
Chalcides_pseudostriatus	64401760620	0.261035626	0.263315756	0.241230535	0.294348815
Chalcides_pulchellus	3.48375E+11	0.094605225	0.094771851	0.087198247	0.102889554
Chalcides_sepsoides	8.11681E+11	0.051551342	0.051623241	0.049184375	0.053867631
Chalcides_sexlineatus	910279404.3	0.08338154	0.110829913	0	0.250144517
Chalcides_simonyi	288637303.8	0.47652469	0.397974531	0.214786864	0.738056718
Chalcides_sphenopsiformis	1.52572E+11	0.036159549	0.036423878	0.03040937	0.044617471
Chalcides_striatus	4.73329E+11	0.093127272	0.09323939	0.087128993	0.0988037
Chalcides_thierryi	2.6544E+11	0.082203309	0.082450635	0.076429688	0.089308589
Chalcides_viridanus	377664303.8	0.198280858	0.324569604	0.198280858	0.599296786
Chamaeleo_africanus	7.32569E+12	0.074356596	0.074297631	0.071515652	0.077115942
Chamaeleo_anchietae	2.21624E+11	0.050319038	0.050215851	0.045127444	0.055284507
Chamaeleo_arabicus	1.37078E+11	0.039063846	0.039244427	0.033094826	0.046091098
Chamaeleo_calcaricarens	77370818394	0.148050461	0.147839497	0.124160983	0.169335718
Chamaeleo_calyptratus	12138136328	0.087509831	0.089803293	0.050259185	0.131927337
Chamaeleo_chamaeleon	1.16162E+12	0.237115669	0.237097701	0.232001558	0.241645824
Chamaeleo_dilepis	1.07275E+13	0.086187983	0.086209702	0.085261085	0.08719461
Chamaeleo_gracilis	1.05458E+13	0.107195302	0.107123842	0.105910614	0.10822403
Chamaeleo_laevigatus	4.86934E+12	0.116726123	0.116701612	0.114757469	0.118675167
Chamaeleo_monachus	2093903296	0.24021883	0.260576925	0.178728715	0.360328839
Chamaeleo_namaquensis	6.08718E+11	0.174084588	0.174291924	0.170353136	0.177810981
Chamaeleo_necasi	170476798.5	0	0.1950066	0	1
Chamaeleo_senegalensis	2.41975E+12	0.121230711	0.121192318	0.11829252	0.123996906
Chamaeleo_zeylanicus	1.92158E+12	0.235766631	0.23601236	0.231557651	0.241342369
Chamaesaura_aenea	41823848873	0.137334248	0.137533897	0.114787088	0.16239227
Chamaesaura_macrolepis	58689497663	0.156622611	0.157335676	0.132214346	0.184764462
Chapinophis_xanthocheilus	0
Charina_bottae	1.06385E+12	0.16937631	0.169390544	0.165914833	0.172839774
Chelodina_mccordi	326616101.1	0.516404731	0.484942926	0.258166388	1
Chelonia_mydas	0
Chelonia_mydas_Hawaiian_subpopulation	0
Chelonoidis_becki	246777496.8	0	0.030128865	0	0.347938124
Chelonoidis_chathamensis	158351499.6	0	0.051204775	0	0.457830831
Chelonoidis_donfaustoi	151682799.4	0	0.123018865	0	0.566037817
Chelonoidis_guntheri	597791000.5	0.287241194	0.30591138	0.287241194	0.430858783
Chelonoidis_hoodensis	0
Chelonoidis_porteri	84902801.69	0	0.08	0	1
Chelonoidis_vandenburghi	530533497.8	0	0.036321732	0	0.161839924
Chelonoidis_vicina	257555901.3	0.333330744	0.446663275	0.333330744	0.666661488
Chelosania_brunnea	5.75277E+11	0.003524707	0.003546877	0.002341443	0.004843782
Chersina_angulata	1.66368E+11	0.277149777	0.278117916	0.266128735	0.291987227
Chersobius_boulengeri	49411594496	0.170209174	0.17084673	0.153865138	0.190164912
Chersobius_signatus	37168304290	0.21935067	0.217997362	0.197600244	0.24327428
Chersodromus_liebmanni	980076600.9	0	0.015038481	0	0.083649177
Chersodromus_rubriventris	720023207.7	0	0.031102921	0	0.222159228
Chilabothrus_exsul	857020802.8	0.220455676	0.22030636	0.150205805	0.365003875
Chilabothrus_inornatus	2690582490	0.121199664	0.126627196	0.030285411	0.227998029
Chilabothrus_striatus	37454421537	0.222714944	0.22310622	0.19120712	0.252928749
Chilomeniscus_savagei	0
Chilomeniscus_stramineus	2.28609E+11	0.097375796	0.097587725	0.090671392	0.106390961
Chionactis_occipitalis	2.65645E+11	0.076422625	0.076666448	0.068365233	0.084135151
Chionactis_palarostris	57247912872	0.105136097	0.10586555	0.085644169	0.124824265
Chioninia_delalandii	1142185709	0.203376913	0.182694094	0	0.348631138
Chioninia_fogoensis	321005099.9	0.255737991	0.392647829	0	0.761415317
Chioninia_nicolauensis	0
Chioninia_spinalis	1789250709	0.138965434	0.159556784	0.045678495	0.272809657
Chioninia_stangeri	80340600.24	0	0.41	0	1
Chioninia_vaillantii	414541603.9	0	0.12000163	0	0.400141022
Chirindia_langi	2852024701	0.083231677	0.076097984	0	0.166710821
Chironius_challenger	0
Chironius_grandisquamis	3.056E+11	0.14786756	0.147564363	0.140923754	0.155530085
Chironius_monticola	1.18314E+11	0.085610486	0.086258645	0.074767252	0.099019795
Chironius_septentrionalis	168736000.4	0	0	0	0
Chironius_spixi	0
Chlamydosaurus_kingii	1.41562E+12	0.011796562	0.011734283	0.010491709	0.01302534
Chondrodactylus_angulifer	8.65139E+11	0.243488056	0.243372065	0.238973436	0.247666262
Christinus_alexanderi	96913243912	0.082108569	0.081557194	0.07282276	0.090138529
Christinus_marmoratus	8.29547E+11	0.171603512	0.171854955	0.166904318	0.177122449
Chrysopelea_pelias	9.50012E+11	0.081099975	0.081238099	0.077615693	0.085645987
Clelia_equatoriana	9589692971	0.401750869	0.402937378	0.320865351	0.473491238
Clelia_errabunda	446196195.4	0	0.014432532	0	0.166969003
Clelia_hussami	12180942901	0.271931958	0.272163815	0.221435536	0.331921704
Clelia_langeri	2985215900	0.080924784	0.081243416	0.026934033	0.135118133
Clonophis_kirtlandii	2.79962E+11	0.065154902	0.064961636	0.057932677	0.071274153
Cnemaspis_anaikattiensis	84249800.09	0	0.26	0	1
Cnemaspis_argus	85497396.47	0	0	0	0
Cnemaspis_australis	2037278505	0.666673016	0.669189593	0.54171113	0.813551576
Cnemaspis_beddomei	3207443201	0.342538039	0.350909589	0.196837582	0.499959496
Cnemaspis_biocellata	0
Cnemaspis_chanardi	2974094206	0.228448161	0.219383837	0.127764321	0.314361614
Cnemaspis_chanthaburiensis	13222609593	0.373450899	0.370853732	0.303823394	0.424104442
Cnemaspis_dringi	5056977303	0.01694362	0.014744355	0	0.050841996
Cnemaspis_flavolineata	0
Cnemaspis_gigas	1693351201	0.100032646	0.119025902	0.050052701	0.249948945
Cnemaspis_goaensis	0
Cnemaspis_gracilis	84716401.06	0	0.44	0	1
Cnemaspis_heteropholis	0
Cnemaspis_huaseesom	3155610302	0.315676907	0.315222461	0.184119437	0.421160825
Cnemaspis_indica	168304001	1	0.915000001	0.500000003	1
Cnemaspis_indraneildasii	5109123704	0.253074455	0.256047305	0.161532242	0.344820798
Cnemaspis_jacobsoni	748564692.3	0	0.046563502	0	0.183999955
Cnemaspis_jerdonii	6681342508	0.405333285	0.410711102	0.335283184	0.500439387
Cnemaspis_kamolnorranathi	84815900.98	0	0.19	0	1
Cnemaspis_kandiana	0
Cnemaspis_kendallii	17937266396	0.057427655	0.058336005	0.033499248	0.088657213
Cnemaspis_koehleri	14576481267	0.047081815	0.048483672	0.029436823	0.070593275
Cnemaspis_kolhapurensis	0
Cnemaspis_kumpoli	12603043091	0.209307532	0.212269705	0.168795626	0.273665364
Cnemaspis_limi	0
Cnemaspis_littoralis	504662198.6	0.166650087	0.185003979	0	0.500000001
Cnemaspis_mahsuriae	0
Cnemaspis_mcguirei	0
Cnemaspis_monticola	0
Cnemaspis_mysoriensis	1370466297	0.300305962	0.283511333	0.1221547	0.4878711
Cnemaspis_nairi	338449803.8	0.250000147	0.282505619	0	0.749999855
Cnemaspis_narathiwatensis	0
Cnemaspis_neangthyi	0
Cnemaspis_nilagirica	336754996.7	0.750109127	0.812445317	0.499927845	1
Cnemaspis_niyomwanae	0
Cnemaspis_nuicamensis	84436899.11	0	0.33	0	1
Cnemaspis_occidentalis	0
Cnemaspis_ornata	1524921602	0.333618659	0.345780384	0.166459386	0.556213785
Cnemaspis_otai	0
Cnemaspis_peninsularis	39364340399	0.062483664	0.063687996	0.047233205	0.079892826
Cnemaspis_petrodroma	1448105397	0.176490847	0.1952841	0.05880304	0.352911261
Cnemaspis_phuketensis	143277200.2	0	0.191365799	0	0.800595562
Cnemaspis_podihuna	15689000163	0.154874254	0.162144665	0.120220342	0.220729009
Cnemaspis_shahruli	0
Cnemaspis_siamensis	13807430716	0.158705117	0.160085192	0.119124959	0.195278597
Cnemaspis_sisparensis	336901401.5	0.25007257	0.247470245	0	0.749927427
Cnemaspis_tropidogaster	15689000163	0.156361289	0.159372332	0.122661514	0.212486491
Cnemaspis_vandeventeri	4286959988	0.191167366	0.190046144	0.103968558	0.280220457
Cnemaspis_wynadensis	84176701.87	1	0.83	0	1
Cnemaspis_yercaudensis	0
Cnemidophorus_arubensis	0
Cnemidophorus_gramivagus	4.00304E+11	0.096278025	0.096598952	0.090150159	0.103976775
Cnemidophorus_leucopsammus	0
Cnemidophorus_murinus	210134740.2	0.353330007	0.215551673	0	0.353330007
Cnemidophorus_nigricolor	0
Cnemidophorus_pseudolemniscatus	13084616206	0.02491516	0.023792658	0.006533298	0.041739
Cnemidophorus_ruthveni	114491822.1	0	0.014165546	0	0.247897061
Cnemidophorus_vanzoi	446196195.4	0	0.01781304	0	0.184578219
Coelognathus_enganensis	223092097.4	0.702003795	0.707963719	0.702003795	0.702003795
Coelognathus_flavolineatus	1.58062E+12	0.068630783	0.068550679	0.065557518	0.071581196
Coeranoscincus_frontalis	16764489248	0.053121792	0.053888566	0.028921567	0.077746812
Coeranoscincus_reticulatus	1059494497	0.214277705	0.192195376	0	0.357390592
Coggeria_naufragus	0
Coleodactylus_meridionalis	2.94517E+12	0.218624452	0.218540614	0.215233666	0.222639373
Coleodactylus_natalensis	66441596.98	1	1	1	1
Coleodactylus_septentrionalis	45929827734	0.093256908	0.093913325	0.081906774	0.108881107
Coleonyx_brevis	5.55121E+11	0.108085058	0.108167037	0.102529657	0.113187832
Coleonyx_elegans	3.03463E+11	0.073006114	0.073228227	0.066743846	0.080238456
Coleonyx_fasciatus	2974385788	0.074924208	0.078734902	0.024871487	0.150241313
Coleonyx_mitratus	47740332008	0.164441871	0.164205356	0.140175998	0.186657794
Coleonyx_reticulatus	12125024416	0.08747634	0.086166243	0.050089678	0.125247717
Coleonyx_switaki	31319473245	0.094921054	0.096091347	0.074039324	0.123228711
Coleonyx_variegatus	5.68966E+11	0.115540239	0.116017443	0.10954485	0.122868884
Collorhabdium_williamsoni	0
Colobodactylus_dalcyanus	475530200.5	0	0.06332933	0	0.333242426
Colobodactylus_taunayi	96841429240	0.298292862	0.298594675	0.27708919	0.318184399
Colobosauroides_cearensis	6160686509	0.291678825	0.296067416	0.22877177	0.374955601
Coluber_andreanus	1.02254E+11	0.569586354	0.568664393	0.549137993	0.584608417
Coluber_bholanathi	0
Coluber_constrictor	2.68693E+11	0.089731567	0.090035613	0.081907161	0.099809209
Coluber_gracilis	59590136826	0.217398541	0.21817208	0.189995219	0.246067782
Coluber_thomasi	328372602.8	0.249888385	0.232456412	0	0.499999696
Colubroelaps_nguyenvansangi	0
Compsophis_albiventris	0
Compsophis_boulengeri	47411294924	0.026302209	0.02636553	0.014946493	0.039002871
Compsophis_fatsibe	0
Compsophis_infralineata	73377690405	0.035097216	0.035718727	0.026898825	0.04590571
Compsophis_laphystius	72207068808	0.0255436	0.02621104	0.019886913	0.035500024
Compsophis_zeny	0
Concinnia_amplus	479833501.6	0	0.02000094	0	0.166779482
Concinnia_brachysoma	1295999003	0	0.018245578	0	0.063258229
Concinnia_frerei	329380298.6	0	0.002498926	0	0
Concinnia_martini	2.48052E+11	0.208895515	0.208980307	0.200633994	0.218527738
Concinnia_queenslandiae	6372007007	0.025681752	0.023946323	0	0.051487859
Concinnia_sokosoma	2.91374E+11	0.038137562	0.038266088	0.033776589	0.04486298
Concinnia_tenuis	2.49108E+11	0.063314252	0.063377057	0.057401265	0.071085219
Concinnia_tigrinus	9406795314	0.026137541	0.02652985	0.008691249	0.051933868
Congolacerta_vauereselli	37100571266	0.277013862	0.275926715	0.240897011	0.304563748
Coniophanes_alvarezi	657689498.8	0	0.078762735	0	0.250082142
Coniophanes_dromiciformis	342856902.7	0	0.132498832	0	0.499977977
Coniophanes_fissidens	3.09351E+11	0.066248486	0.066697807	0.060192173	0.076003254
Coniophanes_imperialis	4.04112E+11	0.038311296	0.038515569	0.033791297	0.043200108
Coniophanes_lateritius	21839103971	0.154379532	0.155170208	0.117295881	0.187553387
Coniophanes_melanocephalus	406872194.2	0.400009881	0.370041124	0	0.800019513
Coniophanes_meridanus	43447430897	0.020273537	0.020483606	0.011071554	0.031423703
Coniophanes_piceivittis	94646040903	0.146914608	0.146452942	0.130109884	0.161167285
Coniophanes_quinquevittatus	17056570696	0.088355501	0.09003057	0.057149067	0.137934818
Coniophanes_sarae	162811999.3	0	0.030029261	0	0.500487678
Coniophanes_schmidti	1.32052E+11	0.02850988	0.028636445	0.022813313	0.034696489
Conolophus_marthae	0
Conophis_lineatus	2.59577E+11	0.073505097	0.073104229	0.066205768	0.078983444
Conophis_morai	75375799.18	0	0.05	0	1
Conophis_vittatus	1.53999E+11	0.028149029	0.028278748	0.023538151	0.034849597
Conopsis_amphisticha	246132704.3	0	0.133303927	0	0.333383174
Conopsis_biserialis	1.78956E+11	0.087016956	0.086534054	0.076257791	0.098063403
Conopsis_lineata	56867470447	0.115758564	0.115861824	0.095260184	0.136327258
Conopsis_megalodon	4969327785	0.231340776	0.242839092	0.16227433	0.322524324
Conopsis_nasus	2.88816E+11	0.219886837	0.220183265	0.205835589	0.230552579
Contia_tenuis	1.42215E+11	0.095025838	0.094807586	0.085654314	0.104235164
Contomastix_serrana	0
Contomastix_vacariensis	5755275490	0.12940364	0.131023655	0.077763738	0.200523292
Contomastix_vittata	81641500.05	0	0.03	0	0.525
Copeoglossum_arajara	1.34819E+11	0.313945436	0.312582614	0.287380831	0.327867135
Copeoglossum_aurae	5203721712	0.120140418	0.120146257	0.090902323	0.15573727
Cophosaurus_texanus	1.07602E+12	0.104066458	0.104125938	0.099591699	0.108787328
Cophoscincopus_durus	1.5739E+11	0.264197564	0.264279816	0.244673686	0.284010951
Cophoscincopus_greeri	14765921311	0.241419427	0.238425263	0.207014209	0.273493572
Cophoscincopus_senegalensis	673619998.5	0.124543513	0.167032709	0.124543513	0.374207033
Cophoscincopus_simulans	2.22799E+11	0.250685172	0.250615967	0.237347666	0.265776406
Cophotis_dumbara	0
Corallus_annulatus	1.34955E+11	0.134669022	0.134513124	0.124596106	0.14377162
Corallus_batesi	5.61036E+12	0.059542059	0.059569428	0.058412887	0.060867414
Corallus_blombergi	4709295507	0.07288484	0.075908688	0.036435195	0.127570187
Corallus_caninus	6.10593E+11	0.062374647	0.062143949	0.058080933	0.065700531
Corallus_cropanii	0
Corallus_hortulanus	1.00208E+13	0.117848264	0.117758379	0.116344347	0.119069604
Corallus_ruschenbergerii	8.41E+11	0.24275708	0.243071451	0.237749052	0.249168637
Cordylosaurus_subtessellatus	3.6003E+11	0.146447045	0.146281249	0.140511181	0.152103996
Cordylus_aridus	0
Cordylus_campbelli	0
Cordylus_cloetei	5890182578	0.185226204	0.18903619	0.135833199	0.241053032
Cordylus_cordylus	2.30763E+11	0.266278004	0.266076893	0.254841406	0.273908395
Cordylus_imkeae	222168399	1	0.81674537	0.333428159	1
Cordylus_macropholis	1899295009	0.286715703	0.288308372	0.153364544	0.45123258
Cordylus_mclachlani	9966264811	0.360966832	0.364656717	0.320710804	0.426750035
Cordylus_meculae	0
Cordylus_minor	2161130686	0.60012032	0.589934756	0.482866684	0.667016052
Cordylus_niger	257888801.6	0.468822999	0.464066723	0.27588985	0.663568949
Cordylus_oelofseni	3888175912	0.490938078	0.498943052	0.397825067	0.640056528
Cordylus_rivae	0
Cordylus_vittifer	2.58054E+11	0.161969361	0.161972274	0.152084513	0.173048602
Coronella_austriaca	5.85118E+12	0.139583902	0.139539684	0.137730812	0.141191239
Coronella_brachyura	0
Coronella_girondica	1.14659E+12	0.123849817	0.123962013	0.118241006	0.129383628
Correlophus_ciliatus	276675405.9	0	0.07286573	0	0.359686248
Correlophus_sarasinorum	509890601.6	0.044202031	0.090149724	0	0.311806491
Corytophanes_cristatus	3.99053E+11	0.132002991	0.13239188	0.126770285	0.13880797
Corytophanes_hernandesii	1.29188E+11	0.083541993	0.082446705	0.069721673	0.093517084
Corytophanes_percarinatus	26537023515	0.128135612	0.129620285	0.103890029	0.159223654
Crenadactylus_horni	2.4484E+11	0.010519338	0.0107001	0.007959292	0.014046097
Crenadactylus_naso	3.83698E+11	0.00229907	0.002354095	0.001390299	0.003626856
Crenadactylus_occidentalis	14851529018	0.041680224	0.044347189	0.025830528	0.070179411
Crenadactylus_ocellatus	4.16857E+11	0.192654215	0.192281544	0.18481312	0.200219599
Crenadactylus_pilbarensis	2.6353E+11	0.006706283	0.006881029	0.004327348	0.009803823
Crenadactylus_rostralis	9064108811	0	0.000269951	0	0.004712809
Crenadactylus_tuberculatus	1264056298	0	0	0	0
Cricosaura_typica	0
Crisantophis_nevermanni	56215362841	0.170096957	0.17096055	0.144198195	0.195450385
Crocodilurus_amazonicus	3.89635E+12	0.05526604	0.055247365	0.05393839	0.056311205
Crocodylus_acutus	1.17811E+12	0.192755768	0.192349534	0.186725619	0.196854169
Crocodylus_intermedius	2.75357E+11	0.209229803	0.209216363	0.200288619	0.217314747
Crocodylus_johnstoni	9.47353E+11	0.005598573	0.00557672	0.004381577	0.006792657
Crocodylus_mindorensis	41291466057	0.172326366	0.170050401	0.139072658	0.197821645
Crocodylus_moreletii	5.01367E+11	0.149866338	0.14954855	0.142596175	0.155761488
Crocodylus_niloticus	0
Crocodylus_novaeguineae	0
Crocodylus_palustris	2.18487E+12	0.215746605	0.215721947	0.211104029	0.219827554
Crocodylus_porosus	0
Crocodylus_rhombifer	1.02473E+11	0.109916436	0.110118931	0.095610833	0.125540327
Crocodylus_siamensis	1.31269E+12	0.226779458	0.226511865	0.222882513	0.230999957
Crotalus_adamanteus	2.90334E+11	0.087963114	0.087413334	0.079549001	0.095733929
Crotalus_angelensis	0
Crotalus_aquilus	41316052064	0.18812716	0.188677236	0.165826403	0.221117026
Crotalus_atrox	1.7624E+12	0.118941931	0.119051617	0.115668602	0.123405849
Crotalus_basiliscus	70905671708	0.147327907	0.147029033	0.129256178	0.167174782
Crotalus_cerastes	2.97227E+11	0.080285963	0.080685765	0.074301556	0.090517716
Crotalus_durissus	8.20646E+12	0.190335295	0.190481315	0.188677227	0.192464309
Crotalus_enyo	94654161641	0.088654898	0.090088489	0.078115588	0.105611186
Crotalus_horridus	2.0187E+12	0.116240305	0.116086946	0.111517283	0.120811856
Crotalus_intermedius	17483412621	0.288478474	0.287983688	0.241713172	0.333373698
Crotalus_lannomi	80833502.11	0	0.16	0	1
Crotalus_lepidus	8.03824E+11	0.131007287	0.131137496	0.125365881	0.137002629
Crotalus_mitchellii	3.71716E+11	0.11612141	0.116434442	0.109809291	0.123525487
Crotalus_molossus	1.44782E+12	0.151003059	0.150985526	0.14682104	0.155805543
Crotalus_oreganus	1.43076E+12	0.164344102	0.164334207	0.160790252	0.168843084
Crotalus_polystictus	84883231890	0.31314483	0.312329506	0.286671637	0.336812995
Crotalus_pricei	2.06806E+11	0.141455344	0.141933039	0.131193706	0.151805563
Crotalus_pusillus	2901275112	0.167504176	0.15699415	0.055905683	0.251403531
Crotalus_ravus	40980527062	0.136664515	0.136111403	0.111087143	0.158726621
Crotalus_ruber	1.51328E+11	0.16603018	0.16635433	0.152073224	0.17896608
Crotalus_scutulatus	9.33509E+11	0.142775704	0.142481148	0.137193861	0.147559192
Crotalus_stejnegeri	14132288027	0.038922144	0.039503914	0.016699307	0.06122571
Crotalus_tancitarensis	0
Crotalus_tigris	1.55735E+11	0.124594673	0.124022848	0.11224873	0.135243657
Crotalus_transversus	0
Crotalus_triseriatus	59418117635	0.089842897	0.091331813	0.077590351	0.104765066
Crotalus_viridis	1.89797E+12	0.121332406	0.121377678	0.118355936	0.124559831
Crotalus_willardi	1.4464E+11	0.094395424	0.094438659	0.080502718	0.107090147
Crotaphopeltis_tornieri	4174979499	0.20429553	0.21114541	0.102121325	0.32668204
Crotaphytus_antiquus	852083695.2	0.136317534	0.151829809	0	0.36361904
Crotaphytus_bicinctores	5.53758E+11	0.09123818	0.091431038	0.086353502	0.097741192
Crotaphytus_collaris	1.87736E+12	0.116245421	0.116160233	0.112350672	0.119405914
Crotaphytus_dickersonae	998813892.6	0.113025911	0.118793454	0	0.300298151
Crotaphytus_grismeri	1088482105	0.132997501	0.12640395	0.066437012	0.266150186
Crotaphytus_insularis	0
Crotaphytus_nebrius	98628119937	0.082516388	0.083518787	0.071016801	0.098833166
Crotaphytus_reticulatus	78349700636	0.09860869	0.099111194	0.081885234	0.119808254
Crotaphytus_vestigium	61363312828	0.134645212	0.135077876	0.113201813	0.159153805
Cryophis_hallbergi	571869102.1	0	0.008577774	0	0.143096904
Cryptactites_peringueyi	0
Cryptagama_aurita	53507571187	0.0015214	0.001691811	0	0.005364398
Cryptelytrops_albolabris	0
Cryptelytrops_erythrurus	0
Cryptelytrops_insularis	0
Cryptoblepharus_adamsi	1.68276E+11	0.017731508	0.017979285	0.013822382	0.022677799
Cryptoblepharus_ater	857044797	0.181870018	0.185758466	0	0.370536447
Cryptoblepharus_australis	2.70929E+12	0.041241995	0.041198749	0.039758664	0.042754089
Cryptoblepharus_buchananii	2.13796E+12	0.064175184	0.064214916	0.062195321	0.066677358
Cryptoblepharus_cygnatus	1.20449E+11	0.00431059	0.004485459	0.001392173	0.00795854
Cryptoblepharus_daedalos	4133036278	0	0.000399815	0	0
Cryptoblepharus_exochus	11065899832	0.00748157	0.009179223	0	0.022248298
Cryptoblepharus_fuhni	54461601.26	0	0.01	0	0
Cryptoblepharus_furvus	605409299.6	0	0.005586171	0	0.139654281
Cryptoblepharus_juno	1.14331E+11	0.002977528	0.003157303	0.000724671	0.006138106
Cryptoblepharus_leschenault	48219909481	0.267246216	0.2691191	0.245256963	0.291997795
Cryptoblepharus_litoralis	0
Cryptoblepharus_megastictus	20120262376	0	0.001404402	0	0.007537762
Cryptoblepharus_mertensi	30161972904	0.002754501	0.003470206	0	0.009278262
Cryptoblepharus_metallicus	1.94342E+12	0.010225683	0.010235233	0.008695255	0.011324178
Cryptoblepharus_nigropunctatus	0
Cryptoblepharus_novaeguineae	7507500020	0.090316464	0.091350712	0.056124291	0.124475679
Cryptoblepharus_novocaledonicus	264765201	0.147784526	0.141628984	0	0.366096848
Cryptoblepharus_ochrus	16247645570	0.13173263	0.133172881	0.108959751	0.163423732
Cryptoblepharus_pannosus	2.57252E+12	0.066221951	0.066144362	0.063222507	0.068437668
Cryptoblepharus_plagiocephalus	64963827907	0.407079537	0.407129439	0.38842763	0.427733647
Cryptoblepharus_poecilopleurus	0
Cryptoblepharus_pulcher	4.14342E+11	0.226947368	0.227593484	0.220748839	0.235535017
Cryptoblepharus_renschi	15782802676	0.354068283	0.355527515	0.30372184	0.410606137
Cryptoblepharus_ruber	7.32911E+11	0.002249783	0.002253473	0.001412257	0.003129767
Cryptoblepharus_rutilus	0
Cryptoblepharus_tytthos	1.1083E+11	0.00147225	0.001565774	0	0.003679062
Cryptoblepharus_ustulatus	1.88388E+11	0.005354494	0.005397281	0.002869076	0.0085028
Cryptoblepharus_virgatus	1.45276E+11	0.007359432	0.007466131	0.003952398	0.011610527
Cryptoblepharus_yulensis	0
Cryptoblepharus_zoticus	1.61798E+11	0.004269826	0.004353696	0.001503125	0.006979725
Cryptophis_boschmai	6.3196E+11	0.033141914	0.033255288	0.030129757	0.037468373
Cryptophis_incredibilis	149932298.7	0	0.008255306	0	0.144467855
Cryptophis_nigrescens	6.76415E+11	0.166560042	0.166444945	0.161263471	0.172144975
Cryptophis_nigrostriatus	1683461707	0	0.009466587	0	0.049465139
Cryptophis_pallidiceps	4.53331E+11	0.003706587	0.003716401	0.002266557	0.005196982
Ctenoblepharys_adspersa	8431833127	0.088720816	0.08584304	0.068959632	0.10878679
Ctenophorus_adelaidensis	34368501277	0.258331349	0.258777434	0.230097643	0.292595175
Ctenophorus_butlerorum	0
Ctenophorus_caudicinctus	8.18467E+11	0.018266814	0.01812082	0.015960647	0.020546434
Ctenophorus_chapmani	3.2345E+11	0.127912312	0.127838602	0.121865791	0.134420855
Ctenophorus_clayi	1.313E+12	0.019946453	0.019976696	0.018027999	0.021555527
Ctenophorus_cristatus	7.93402E+11	0.100892695	0.100837145	0.096884868	0.104550636
Ctenophorus_decresii	1.11409E+11	0.15651522	0.156564813	0.141756079	0.171068485
Ctenophorus_femoralis	0
Ctenophorus_fionni	1.21272E+11	0.121233265	0.121634549	0.111521824	0.132448056
Ctenophorus_fordi	7.09421E+11	0.115546008	0.115677692	0.112029194	0.119684577
Ctenophorus_gibba	61697697260	0.080607473	0.0794895	0.065350792	0.095412457
Ctenophorus_graafi	1.62363E+11	0.01683771	0.017042564	0.013202985	0.022130897
Ctenophorus_infans	1.11038E+11	0.062781476	0.062415875	0.050875647	0.07166355
Ctenophorus_isolepis	3.21718E+12	0.024194033	0.02424838	0.022991423	0.025600293
Ctenophorus_maculatus	4.9849E+11	0.178302588	0.178434979	0.172712058	0.184132052
Ctenophorus_maculosus	80293774949	0.108607747	0.108252784	0.098254867	0.117406147
Ctenophorus_mckenziei	21191467784	0.121515103	0.120200052	0.098898353	0.137255387
Ctenophorus_mirrityana	1168282293	0	0.003751431	0	0.062355905
Ctenophorus_nguyarna	0
Ctenophorus_nuchalis	4.31303E+12	0.027162365	0.027115929	0.025491598	0.028628931
Ctenophorus_ornatus	3.77145E+11	0.180320691	0.180475438	0.173828635	0.187351763
Ctenophorus_parviceps	6939811181	0.022598273	0.023549899	0	0.053933516
Ctenophorus_pictus	3.02871E+12	0.06591373	0.065859062	0.063956093	0.067608521
Ctenophorus_reticulatus	2.32357E+12	0.058121026	0.058145961	0.056495346	0.059633373
Ctenophorus_rubens	43413878383	0.015238271	0.014980036	0.00696279	0.024365053
Ctenophorus_rufescens	98744056752	0.013988551	0.01389712	0.008101672	0.021020724
Ctenophorus_salinarum	6.08279E+11	0.113669777	0.113796172	0.108937946	0.118086091
Ctenophorus_scutulatus	9.04473E+11	0.09368624	0.093576658	0.089796316	0.096685118
Ctenophorus_slateri	1.75734E+12	0.006401219	0.006423521	0.005445245	0.007354986
Ctenophorus_tjantjalka	1.42289E+11	0.057859134	0.05778289	0.049090205	0.065650807
Ctenophorus_vadnappa	34308822951	0.09048081	0.09055837	0.070894452	0.108925465
Ctenophorus_yinnietharra	3361808166	0.03488819	0.037481383	0	0.069899409
Ctenosaura_melanosterna	0
Ctenosaura_oedirhina	0
Ctenosaura_palearis	165939601.9	0	0.179976715	0	1
Ctenosaura_praeocularis	417204803.2	0.199872584	0.149958272	0	0.400028238
Ctenosaura_similis	6.15047E+11	0.041914347	0.041830446	0.037468807	0.046188307
Ctenotus_agrestis	78888669586	0.016144683	0.016407583	0.009051266	0.023132077
Ctenotus_alacer	7.23734E+11	0.009309385	0.009315721	0.007575399	0.011442082
Ctenotus_alleni	13237388603	0.298873751	0.29905699	0.252498268	0.349359162
Ctenotus_allotropis	1.81532E+11	0.051005739	0.051371576	0.044666223	0.059546658
Ctenotus_angusticeps	25614103088	0.006234921	0.006609993	0	0.015795163
Ctenotus_arcanus	19885720803	0.050045219	0.050497915	0.030736386	0.073459892
Ctenotus_ariadnae	1.19266E+12	0.018999419	0.019127732	0.017452162	0.021231923
Ctenotus_arnhemensis	10778655460	0	0.000311163	0	0.007774879
Ctenotus_astarte	1.72876E+11	0.017158037	0.017165474	0.012176803	0.021680157
Ctenotus_astictus	44448785899	0.005345678	0.0051219	0	0.011260881
Ctenotus_atlas	8.74335E+11	0.098935831	0.098971378	0.095932638	0.102645718
Ctenotus_australis	68917895728	0.180105659	0.179447205	0.165504825	0.198315768
Ctenotus_borealis	1.15765E+11	0.005386695	0.005441492	0.002162879	0.00875638
Ctenotus_brachyonyx	4.50506E+11	0.104049639	0.10391445	0.098138314	0.110104554
Ctenotus_brevipes	2.47752E+11	0.004527594	0.00447253	0.002620736	0.006620981
Ctenotus_brooksi	1.73106E+12	0.028339416	0.028366398	0.026749775	0.030011538
Ctenotus_burbidgei	55752834870	0.002969905	0.003290927	0	0.008257947
Ctenotus_calurus	1.49232E+12	0.02234078	0.022391805	0.020691066	0.024001269
Ctenotus_capricorni	38190606751	0.023765301	0.023241715	0.011294233	0.037200569
Ctenotus_catenifer	1.54899E+11	0.165756075	0.166031258	0.15730622	0.176118336
Ctenotus_coggeri	50999031517	0.003274207	0.003127661	0	0.00655774
Ctenotus_colletti	31472997897	0	0.00056023	0	0.002616373
Ctenotus_decaneurus	4.60155E+11	0.00491019	0.005002186	0.002998189	0.006677927
Ctenotus_delli	20108156502	0.103047415	0.102270153	0.071722164	0.134230694
Ctenotus_duricola	2.24179E+11	0.003536344	0.003665811	0.001765587	0.006203123
Ctenotus_dux	1.19837E+12	0.022691621	0.022718918	0.020943227	0.02493544
Ctenotus_ehmanni	69548231898	0.003224121	0.003068467	0	0.00594956
Ctenotus_essingtonii	2.2384E+11	0.004351804	0.00439655	0.002564609	0.006647882
Ctenotus_euclae	2.59487E+11	0.108130896	0.10786351	0.102071125	0.112854904
Ctenotus_eurydice	1.30327E+11	0.27945852	0.27887519	0.263231375	0.293951294
Ctenotus_eutaenius	4451470207	0.018149352	0.015990926	0	0.054598031
Ctenotus_fallens	0
Ctenotus_gagudju	4610759092	0	0.000363324	0	0
Ctenotus_gemmula	1.76177E+11	0.151684134	0.152013994	0.140040866	0.16386909
Ctenotus_grandis	1.49744E+12	0.013469804	0.013559835	0.012247229	0.01506639
Ctenotus_greeri	9.79383E+11	0.013410963	0.01338446	0.011664847	0.014861227
Ctenotus_halysis	79782885140	0.001038309	0.001755317	0	0.005072396
Ctenotus_hanloni	1.50139E+12	0.014510052	0.014618368	0.013253623	0.016062358
Ctenotus_hebetior	5.81036E+11	0.014722235	0.014555882	0.011991155	0.016626658
Ctenotus_helenae	2.86844E+12	0.018410105	0.018403628	0.017401893	0.019361226
Ctenotus_hilli	71879259600	0.005099283	0.005442529	0.00198747	0.010286358
Ctenotus_iapetus	68759932053	0.014643781	0.01448553	0.008009314	0.020593734
Ctenotus_impar	3.02598E+11	0.165684244	0.165563803	0.156634826	0.174747209
Ctenotus_ingrami	2.70821E+11	0.042698194	0.042872123	0.03638723	0.049499281
Ctenotus_inornatus	1.17698E+12	0.003028501	0.003070618	0.002247108	0.003858842
Ctenotus_joanae	5.94861E+11	0.014749053	0.014639562	0.011761847	0.01694781
Ctenotus_kurnbudj	3268812609	0	0	0	0
Ctenotus_labillardieri	3.41697E+11	0.123206585	0.122865226	0.115687382	0.129274233
Ctenotus_lancelini	44362516863	0.300503649	0.300007685	0.273759671	0.330829205
Ctenotus_lateralis	4.04041E+11	0.012722207	0.012828319	0.010087691	0.015371153
Ctenotus_leae	1.92414E+12	0.03889429	0.03889669	0.03691052	0.04070905
Ctenotus_leonhardii	4.42192E+12	0.030804548	0.030844947	0.029721587	0.031845249
Ctenotus_maryani	75444395243	0.013539326	0.013958501	0.008291606	0.020247327
Ctenotus_mastigura	6657975405	0	0.000249425	0	0
Ctenotus_mesotes	1238531315	0	0.004335929	0	0.064067881
Ctenotus_militaris	3.10204E+11	0.00239463	0.002362686	0.001062756	0.003651431
Ctenotus_mimetes	1.82634E+11	0.248615695	0.249027191	0.238634395	0.260901178
Ctenotus_monticola	1478001107	0	0.01055247	0	0.055605541
Ctenotus_nasutus	9.38679E+11	0.01198608	0.012085174	0.010445951	0.013927508
Ctenotus_nigrilineatus	32577364941	0	0.000637583	0	0.00246403
Ctenotus_nullum	10494424671	0	0.000312399	0	0.007809985
Ctenotus_olympicus	7.1489E+11	0.088721103	0.088815652	0.085418402	0.092372219
Ctenotus_ora	1288934996	0.265979783	0.268473228	0.125101344	0.46342831
Ctenotus_orientalis	1.00021E+12	0.131966181	0.131928883	0.127326185	0.135885886
Ctenotus_pallescens	4.01676E+11	0.002242799	0.002233388	0.000709571	0.003405849
Ctenotus_pantherinus	4.68549E+12	0.023287311	0.023309535	0.022494174	0.024146326
Ctenotus_piankai	2.01691E+12	0.01026041	0.010288754	0.009261371	0.011351766
Ctenotus_pulchellus	4.88723E+11	0.004118096	0.004212608	0.002948851	0.005931584
Ctenotus_quattuordecimlineatus	1.77619E+12	0.024876813	0.024909475	0.023406273	0.026613719
Ctenotus_quinkan	4464771496	0	0.00055569	0	0.00971536
Ctenotus_quirinus	1.15603E+11	0.004788142	0.004920602	0.001744536	0.0085114
Ctenotus_rawlinsoni	849945999.3	0	0.001808084	0	0.031641475
Ctenotus_regius	1.71437E+12	0.071745502	0.071861629	0.069787906	0.074511039
Ctenotus_rimacolus	98827468020	0.001674097	0.001976499	0	0.004173423
Ctenotus_robustus	1.13926E+12	0.071361406	0.071091184	0.067866636	0.074470693
Ctenotus_rosarium	7828923020	0	0.004499683	0	0.020506416
Ctenotus_rubicundus	1.92874E+11	0.006127492	0.006222288	0.003664223	0.00936251
Ctenotus_rufescens	92574598953	0.009113737	0.008870755	0.003277208	0.013574869
Ctenotus_rutilans	0
Ctenotus_saxatilis	1.38136E+12	0.006213772	0.006229498	0.00523266	0.007247468
Ctenotus_schevilli	57579247274	0.00833949	0.008451313	0.00277097	0.01806738
Ctenotus_schomburgkii	4.12192E+12	0.05987886	0.060003621	0.058646668	0.061467397
Ctenotus_septenarius	6.53102E+11	0.020410319	0.020496331	0.018333383	0.023008299
Ctenotus_serotinus	3853253812	0.010188273	0.013071742	0	0.051567439
Ctenotus_serventyi	3.87959E+11	0.002370509	0.002383939	0.00142807	0.003570183
Ctenotus_severus	3.21686E+11	0.041498086	0.041566567	0.037985587	0.04504163
Ctenotus_spaldingi	1.91332E+12	0.043774178	0.043905147	0.042052557	0.045774605
Ctenotus_storri	1.15796E+11	0.004092258	0.004224879	0.001412603	0.007214214
Ctenotus_strauchii	2.6844E+12	0.054409607	0.0543559	0.053020668	0.056293668
Ctenotus_striaticeps	1.37179E+11	0.002968865	0.003118233	0.000977488	0.00594395
Ctenotus_stuarti	4775452003	0	0	0	0
Ctenotus_superciliaris	1.13856E+12	0.002698669	0.002688427	0.001949027	0.003490519
Ctenotus_taeniatus	4.51905E+11	0.060738773	0.060607508	0.056029001	0.064539576
Ctenotus_taeniolatus	1.14842E+12	0.128292565	0.128059856	0.123412497	0.131850541
Ctenotus_tanamiensis	4.18995E+11	0.005205425	0.005179552	0.003565687	0.007233001
Ctenotus_tantillus	1.34938E+11	0.003071652	0.00319816	0.000487168	0.006022696
Ctenotus_terrareginae	4183579312	0.113529986	0.106275974	0.024772654	0.171535416
Ctenotus_uber	1.06216E+12	0.060350934	0.060480944	0.058380906	0.063585177
Ctenotus_vagus	50691682607	0.001619099	0.001934461	0	0.00589435
Ctenotus_vertebralis	1.7178E+11	0.004473753	0.004599606	0.002187138	0.007360638
Ctenotus_xenopleura	28025138149	0.072238871	0.072394963	0.055115401	0.093293799
Ctenotus_youngsoni	1662626406	0.301099996	0.310828216	0.161406066	0.470873004
Ctenotus_zastictus	76814099.62	0	0	0	0
Ctenotus_zebrilla	83000468975	0.007339346	0.007350228	0.002940031	0.013716834
Cubatyphlops_anchaurus	0
Cubatyphlops_arator	0
Cubatyphlops_contorhinus	80620802.04	0	0	0	0
Cubatyphlops_golyathi	79207299.77	0	0.01	0	0
Cubatyphlops_notorachius	0
Cubatyphlops_paradoxus	400644599.5	0	0.020001121	0	0.200022414
Cubatyphlops_satelles	1240976208	0.058302811	0.051172207	0	0.154858029
Cubophis_cantherigerus	30829590205	0.025456021	0.025266305	0.01213817	0.039857027
Cubophis_caymanus	0
Cubophis_vudii	7376207208	0.199090401	0.201062436	0.141584122	0.264929247
Cuora_bourreti	12086391932	0.174910019	0.176634371	0.116597874	0.229956208
Cuora_galbinifrons	51297562622	0.188809603	0.189136288	0.164323224	0.215938712
Cuora_mouhotii	0
Cuora_picturata	0
Cyclanorbis_elegans	3.11842E+11	0.12969828	0.130081031	0.123705326	0.137939181
Cyclanorbis_senegalensis	2.58567E+12	0.150213111	0.149991914	0.146942254	0.152147379
Cyclocorus_lineatus	1.00214E+11	0.202279012	0.202708593	0.186252557	0.22066217
Cyclocorus_nuchalis	33717649330	0.148872282	0.15061953	0.131175014	0.171555217
Cycloderma_aubryi	6.05527E+11	0.056081503	0.056093149	0.052668748	0.060560764
Cycloderma_frenatum	3.05743E+11	0.045779891	0.045768145	0.040124682	0.049992764
Cyclodomorphus_branchialis	0
Cyclodomorphus_casuarinae	52031580494	0.087007754	0.086693959	0.078072228	0.094659577
Cyclodomorphus_celatus	70224458872	0.212780285	0.212982861	0.193749268	0.234285296
Cyclodomorphus_gerrardii	1.70048E+11	0.057659295	0.057822157	0.050659843	0.068691018
Cyclodomorphus_maximus	79749998409	0.00311653	0.003410448	0.000574542	0.006617216
Cyclodomorphus_melanops	1.73618E+12	0.026321664	0.026403287	0.024837125	0.028195945
Cyclodomorphus_michaeli	19255795613	0.259178756	0.259361046	0.22311673	0.28818863
Cyclodomorphus_praealtus	4212199704	0	0.008553397	0	0.032948578
Cyclodomorphus_venustus	4.48971E+11	0.054183302	0.054199628	0.049735125	0.058950078
Cyclophiops_hamptoni	0
Cyclophiops_herminae	0
Cyclophiops_major	0
Cyclophiops_multicinctus	0
Cyclophiops_semicarinatus	0
Cyclura_collei	81718501.42	0	0.07	0	1
Cyclura_lewisi	0
Cylindrophis_engkariensis	0
Cylindrophis_lineatus	0
Cylindrophis_ruffus	3.00177E+12	0.195395073	0.19522712	0.191970009	0.198348623
Cynisca_bifrontalis	943972701.7	0	0	0	0
Cynisca_feae	1.39064E+11	0.123380899	0.122739544	0.104823593	0.1369628
Cynisca_kigomensis	0
Cynisca_kraussi	85230899.59	0	0.1	0	1
Cynisca_leonina	4800598608	0.01755981	0.028247368	0	0.070197395
Cynisca_liberiensis	1.26194E+11	0.254485961	0.255331248	0.240053347	0.272607355
Cynisca_nigeriensis	169350799.4	0	0.06	0	0.500000001
Cynisca_oligopholis	3567760098	0.070829006	0.075704065	0.023610639	0.16262913
Cynisca_rouxae	424432895.2	0	0.024004075	0	0.200170459
Cynisca_schaeferi	85658500.9	0	0.13	0	1
Cynisca_williamsi	85087399.74	0	0.05	0	1
Cyrtodactylus_adleri	707252608.5	0.050020318	0.071664509	0	0.236743261
Cyrtodactylus_adorus	83814498.9	0	0	0	0
Cyrtodactylus_aequalis	0
Cyrtodactylus_agusanensis	2613562607	0.097734869	0.099997591	0.032592144	0.212701516
Cyrtodactylus_albofasciatus	11265520487	0.272288534	0.270231972	0.208655277	0.343086221
Cyrtodactylus_angularis	912773195.5	0.363260224	0.397573882	0.180811399	0.683837716
Cyrtodactylus_annandalei	0
Cyrtodactylus_annulatus	84885043842	0.166305415	0.166327506	0.148547741	0.184077315
Cyrtodactylus_astrum	1839808693	0.134982078	0.149976018	0.046333677	0.281746
Cyrtodactylus_australotitiwangsaensis	0
Cyrtodactylus_ayeyarwadyensis	24513688062	0.330557696	0.331247916	0.280673087	0.370643046
Cyrtodactylus_baluensis	88898161422	0.037273493	0.036717519	0.026381685	0.046994477
Cyrtodactylus_bansocensis	327856001.2	0	0.152500567	0	0.500113461
Cyrtodactylus_bichnganae	0
Cyrtodactylus_bidoupimontis	0
Cyrtodactylus_bintangrendah	2040652094	0.083793926	0.078577563	0	0.167599309
Cyrtodactylus_bintangtinggi	855630204.5	0	0.031000754	0	0.15250526
Cyrtodactylus_biordinis	0
Cyrtodactylus_bobrovi	0
Cyrtodactylus_brevidactylus	0
Cyrtodactylus_brevipalmatus	43345010205	0.272984164	0.273733895	0.245310797	0.302965272
Cyrtodactylus_bugiamapensis	0
Cyrtodactylus_caovansungi	0
Cyrtodactylus_cattienensis	48984398.51	1	0.84	0	1
Cyrtodactylus_cavernicolus	0
Cyrtodactylus_chanhomeae	0
Cyrtodactylus_collegalensis	37567425526	0.250551604	0.25268553	0.220834766	0.293474889
Cyrtodactylus_condorensis	0
Cyrtodactylus_consobrinoides	414639098	0.400046934	0.436005017	0	0.800093864
Cyrtodactylus_cucphuongensis	402585998.5	0.200150527	0.289998897	0	0.705038662
Cyrtodactylus_darevskii	81832698.82	0	0.02	0	0
Cyrtodactylus_deccanensis	35526157356	0.266772949	0.267428404	0.235212952	0.303173228
Cyrtodactylus_deveti	2123919390	0.029421408	0.031248834	0	0.110349152
Cyrtodactylus_durio	85640899.33	0	0.32	0	1
Cyrtodactylus_elok	1370478206	0.125005053	0.106884383	0	0.25002568
Cyrtodactylus_erythrops	0
Cyrtodactylus_feae	26365443019	0.326899301	0.330682598	0.292631859	0.379986799
Cyrtodactylus_gansi	400103595.8	0.200067935	0.232002944	0	0.600036798
Cyrtodactylus_gialaiensis	0
Cyrtodactylus_gordongekkoi	0
Cyrtodactylus_gubernatoris	5691287192	0.206904415	0.201958652	0.123632928	0.277657152
Cyrtodactylus_hidupselamanya	0
Cyrtodactylus_hoskini	920804986.8	0	0	0	0
Cyrtodactylus_huongsonensis	0
Cyrtodactylus_huynhi	0
Cyrtodactylus_ingeri	5046011804	0.016952398	0.025248546	0	0.076688205
Cyrtodactylus_interdigitalis	81296903791	0.247289639	0.247076992	0.224901821	0.269304371
Cyrtodactylus_intermedius	23327489973	0.222157752	0.222950114	0.187860644	0.263420393
Cyrtodactylus_irianjayaensis	942297109.8	0.091100987	0.081757953	0	0.272182114
Cyrtodactylus_jarujini	735351298.6	0.55561648	0.604448274	0.22222962	0.888923703
Cyrtodactylus_jeyporensis	0
Cyrtodactylus_khammouanensis	0
Cyrtodactylus_khelangensis	0
Cyrtodactylus_lekaguli	19034216206	0.246953066	0.246806398	0.199828286	0.284714202
Cyrtodactylus_loriae	678052200.2	0	0	0	0
Cyrtodactylus_louisiadensis	422807892.9	0	0	0	0
Cyrtodactylus_macrotuberculatus	5675933182	0.202506902	0.206445552	0.134585469	0.288433204
Cyrtodactylus_malayanus	6.49541E+11	0.045030542	0.045028663	0.042082113	0.048223042
Cyrtodactylus_malcolmsmithi	0
Cyrtodactylus_mandalayensis	1113380195	0.214322027	0.230735135	0.071418526	0.428666164
Cyrtodactylus_marmoratus	1.03006E+11	0.208313206	0.208547864	0.191316917	0.222385673
Cyrtodactylus_matsuii	0
Cyrtodactylus_mcdonaldi	17691801096	0	0.002640987	0	0.009306614
Cyrtodactylus_mimikanus	256858101	0	0	0	0
Cyrtodactylus_multiporus	81832702.64	0	0.05	0	1
Cyrtodactylus_nebulosus	3.12751E+11	0.258035858	0.258040962	0.245331969	0.2708744
Cyrtodactylus_pageli	0
Cyrtodactylus_papilionoides	9076091898	0.291124641	0.287804357	0.213373416	0.363830637
Cyrtodactylus_papuensis	23650539702	0.090229937	0.091143069	0.071958247	0.111881517
Cyrtodactylus_peguensis	27369562832	0.266545399	0.265936557	0.21964407	0.307854744
Cyrtodactylus_phetchaburiensis	2091992303	0.240056524	0.258805845	0.120066703	0.400076939
Cyrtodactylus_philippinicus	90798338139	0.192439664	0.192862597	0.176821429	0.211344083
Cyrtodactylus_phongnhakebangensis	1391796300	0.058823622	0.060593906	0	0.207364344
Cyrtodactylus_phuketensis	83129601.05	0	0.09	0	1
Cyrtodactylus_phuocbinhensis	0
Cyrtodactylus_phuquocensis	0
Cyrtodactylus_pronarus	0
Cyrtodactylus_pseudoquadrivirgatus	3596086788	0.197882374	0.203912602	0.10363038	0.343420457
Cyrtodactylus_pubisulcus	1.00539E+11	0.043754162	0.044221371	0.034617336	0.053971481
Cyrtodactylus_puhuensis	321703002.7	0.249932085	0.210004075	0	0.500135836
Cyrtodactylus_pulchellus	196321905.6	0.700965102	0.718907196	0.700965102	1
Cyrtodactylus_quadrivirgatus	1.2458E+11	0.092323678	0.092362587	0.082210555	0.102617417
Cyrtodactylus_redimiculus	0
Cyrtodactylus_roesleri	3193767199	0.102537656	0.103850297	0.025628247	0.20508727
Cyrtodactylus_russelli	0
Cyrtodactylus_saiyok	0
Cyrtodactylus_samroiyot	82885597.71	0	0.07	0	1
Cyrtodactylus_sanook	0
Cyrtodactylus_semenanjungensis	2502567889	0.168323584	0.176698002	0.153716508	0.237632762
Cyrtodactylus_slowinskii	0
Cyrtodactylus_sumonthai	418242398.5	0.600000147	0.580048426	0.200067238	1
Cyrtodactylus_sworderi	257337899.3	0	0.090011269	0	0.508332188
Cyrtodactylus_tamaiensis	0
Cyrtodactylus_taynguyenensis	0
Cyrtodactylus_tigroides	6056659212	0.219329445	0.215169021	0.13700616	0.301683643
Cyrtodactylus_triedrus	9803191360	0.147822493	0.158309337	0.104297415	0.226044893
Cyrtodactylus_trilatofasciatus	0
Cyrtodactylus_tuberculatus	19316238149	0.002651955	0.003276588	0	0.012853777
Cyrtodactylus_variegatus	574907698.9	0.714222298	0.655695888	0.4284446	0.857206298
Cyrtodactylus_wakeorum	2604996772	0.062491306	0.067813495	0	0.141565039
Cyrtodactylus_wayakonei	0
Cyrtodactylus_wetariensis	0
Cyrtodactylus_yangbayensis	0
Cyrtodactylus_yoshii	23307116356	0.033012533	0.032983181	0.014674666	0.055016585
Cyrtodactylus_ziegleri	419368098.7	0.19998731	0.158003969	0	0.504998092
Cyrtopodion_agamuroides	28944054481	0.004683667	0.005277273	0	0.012244541
Cyrtopodion_brevipes	10516095671	0	0.002703586	0	0.007269749
Cyrtopodion_fortmunroi	8379284892	0.149093493	0.146072393	0.087612191	0.192943675
Cyrtopodion_gastrophole	521294094.1	0.142823987	0.106011814	0	0.286358513
Cyrtopodion_kirmanense	32810641082	0.025156267	0.024855205	0.016033059	0.034325694
Cyrtopodion_kohsulaimanai	4550426094	0.088691002	0.089690507	0.032080215	0.160973189
Cyrtopodion_potoharense	62326032912	0.166879523	0.167077467	0.144386502	0.18632549
Cyrtopodion_scabrum	2.28601E+12	0.078541341	0.078496797	0.076464352	0.080416158
Cyrtopodion_sistanense	376436303.3	0	0	0	0
Daboia_deserti	1.5295E+11	0.173623069	0.173761584	0.162585517	0.183787859
Daboia_mauritanica	5.36188E+11	0.366058151	0.366720698	0.35909962	0.375797958
Daboia_palaestinae	24595851800	0.129543819	0.129401962	0.098719201	0.161944969
Dalmatolacerta_oxycephala	19265874158	0.445476672	0.44547802	0.407470511	0.484950657
Darevskia_alpina	0
Darevskia_armeniaca	4028032895	0.145000132	0.146384778	0.096806841	0.22504161
Darevskia_bendimahiensis	66610300.7	0	0.08	0	1
Darevskia_brauneri	21232141515	0.128174968	0.127393817	0.107903929	0.15150558
Darevskia_caucasica	8709650896	0.233872537	0.236766814	0.200565397	0.277632906
Darevskia_chlorogaster	16904240397	0.476894555	0.477638795	0.433178447	0.526438748
Darevskia_clarkorum	0
Darevskia_daghestanica	509204402.2	0.251104074	0.255685877	0	0.50094135
Darevskia_dahli	128945197.8	0	0.060063965	0	0.501599135
Darevskia_defilippii	45833762290	0.449717416	0.449706528	0.418156919	0.476919163
Darevskia_derjugini	16924042301	0.252117064	0.25178546	0.222020179	0.282397837
Darevskia_dryada	0
Darevskia_kopetdaghica	678605696.9	0.200090277	0.229051973	0.047441083	0.400239426
Darevskia_mixta	191968699.1	0	0.006665222	0	0
Darevskia_parvula	4895339809	0.197877347	0.193356372	0.132162767	0.257750679
Darevskia_portschinskii	4835218510	0.346352725	0.34807021	0.266643576	0.453107643
Darevskia_praticola	1.65115E+11	0.205509361	0.205646855	0.196514174	0.214453069
Darevskia_raddei	1.13E+11	0.279289507	0.28030752	0.264543571	0.295872777
Darevskia_rostombekovi	0
Darevskia_rudis	99590817555	0.172993082	0.172188696	0.156692888	0.186172692
Darevskia_sapphirina	0
Darevskia_saxicola	3284739495	0.301765606	0.301210933	0.245104139	0.377260621
Darevskia_unisexualis	3010477102	0.065345357	0.075838874	0.021647433	0.15197798
Darevskia_uzzelli	591131702.1	0	0.038890702	0	0.222267559
Darevskia_valentini	1.34317E+11	0.294587964	0.295472708	0.28386041	0.311334197
Dasia_griffini	0
Dasia_olivacea	1.69426E+12	0.096185745	0.096130417	0.093198022	0.09983503
Dasia_semicincta	52427242425	0.160520204	0.161944096	0.138345	0.185789498
Dasia_subcaerulea	0
Dasia_vittata	6.24925E+11	0.043580077	0.043480315	0.038550365	0.047357485
Dasypeltis_fasciata	3.426E+12	0.123741551	0.123793058	0.121305864	0.126360297
Dasypeltis_inornata	76798685297	0.234720261	0.234157634	0.213008364	0.256113688
Dasypeltis_latericia	3.72754E+11	0.088841055	0.088891132	0.08303738	0.096033163
Dasypeltis_parascabra	3.68531E+11	0.202860328	0.202975389	0.194423692	0.211331141
Dasypeltis_scabra	1.00245E+13	0.141963294	0.141661388	0.138222517	0.145038579
Delma_australis	1.34094E+12	0.123123387	0.123104752	0.119468199	0.126077475
Delma_borea	2.23293E+12	0.006720225	0.006753412	0.00579959	0.007774716
Delma_butleri	2.81317E+12	0.027589441	0.027608701	0.026469585	0.028690274
Delma_concinna	10596913625	0.190169819	0.191666791	0.144673309	0.246952806
Delma_desmosa	1.13642E+12	0.012368094	0.012411905	0.011090454	0.013858435
Delma_elegans	0
Delma_fraseri	5.90136E+11	0.175548866	0.175728604	0.170104655	0.181665424
Delma_grayii	1.14776E+11	0.249420288	0.249146291	0.233921545	0.264017665
Delma_hebesa	76443928899	0.163293159	0.163667206	0.1489118	0.176976524
Delma_impar	37432436083	0.047136889	0.047935503	0.034147397	0.063333718
Delma_inornata	4.92893E+11	0.158301204	0.158347488	0.150506033	0.16481571
Delma_labialis	34172933028	0.021163454	0.020614114	0.009404835	0.034011115
Delma_mitella	8785661531	0.064244849	0.061850223	0.027767316	0.097156586
Delma_molleri	51232192776	0.115163437	0.114467941	0.095408383	0.133281492
Delma_nasuta	3.21603E+12	0.014061582	0.01406421	0.013180535	0.014984822
Delma_pax	2.75709E+11	0.004469876	0.004440036	0.002242593	0.006934817
Delma_petersoni	3.46135E+11	0.073667345	0.073749781	0.069131145	0.078295912
Delma_plebeia	1.29932E+11	0.087556226	0.087583185	0.075882877	0.100026844
Delma_tealei	927574407.5	0	0.000706275	0	0
Delma_tincta	4.40572E+12	0.041965925	0.041981698	0.040735187	0.043438292
Delma_torquata	1.89249E+11	0.12808448	0.127681605	0.118355939	0.136356652
Demansia_angusticeps	3.79746E+11	0.002258581	0.002256579	0.00109758	0.003352821
Demansia_calodera	53258660429	0.050300069	0.051268271	0.040466844	0.063202658
Demansia_flagellatio	34353910363	0.002355406	0.00336654	0	0.00943828
Demansia_olivacea	3.21902E+11	0.004523909	0.004542598	0.002779887	0.006121967
Demansia_papuensis	1.09879E+12	0.006192546	0.006169102	0.005193852	0.007524133
Demansia_psammophis	2.52995E+12	0.094995374	0.095100707	0.092899783	0.097538302
Demansia_quaesitor	4.42031E+11	0.003431104	0.003448065	0.001815843	0.005005424
Demansia_reticulata	2.88251E+12	0.056622378	0.05665477	0.055148135	0.058588872
Demansia_rimicola	9.74934E+11	0.017426884	0.017476524	0.015344997	0.019652859
Demansia_rufescens	2.74785E+11	0.004574498	0.004587067	0.002803112	0.006707558
Demansia_shinei	9.83908E+11	0.004469538	0.004519647	0.003589446	0.005635483
Demansia_simplex	1.67539E+11	0.003388332	0.00334304	0.001384024	0.005971865
Demansia_torquata	5.23711E+11	0.024921335	0.025016117	0.022102101	0.028501807
Demansia_vestigiata	85005486660	0.009420562	0.009341636	0.003835889	0.013388873
Dendrelaphis_ashoki	77945057328	0.342263986	0.342163853	0.31419654	0.368193662
Dendrelaphis_bifrenalis	4.14696E+11	0.26299838	0.26268625	0.251737552	0.271152379
Dendrelaphis_calligaster	6.37797E+11	0.052957509	0.052793448	0.048849866	0.056010414
Dendrelaphis_chairecacos	3729663322	0.61361689	0.612751009	0.499993858	0.739223573
Dendrelaphis_cyanochloris	1.4495E+11	0.306931974	0.306098464	0.288927088	0.324554881
Dendrelaphis_formosus	0
Dendrelaphis_gastrostictus	1.64251E+11	0.059935087	0.06010064	0.054516572	0.066685411
Dendrelaphis_girii	7136252926	0.288457588	0.28682837	0.190461389	0.370198473
Dendrelaphis_gorei	7408869585	0.406685401	0.410083787	0.323134385	0.510711183
Dendrelaphis_grandoculis	5292399299	0.301385802	0.299902198	0.213746178	0.396702312
Dendrelaphis_haasi	1.43902E+12	0.073404112	0.073491808	0.069324544	0.076336415
Dendrelaphis_kopsteini	1.36947E+12	0.070599079	0.070482046	0.067137544	0.073668568
Dendrelaphis_lorentzi	0
Dendrelaphis_ngansonensis	1.37911E+11	0.219258001	0.218629571	0.201262082	0.236429341
Dendrelaphis_nigroserratus	0
Dendrelaphis_papuensis	72071636983	0.02932527	0.029477253	0.019492244	0.038341304
Dendrelaphis_punctulatus	1.08339E+12	0.017365447	0.017315079	0.015505991	0.019000001
Dendrelaphis_striatus	3.94819E+11	0.099041534	0.099344158	0.093437783	0.106311746
Dendrelaphis_subocularis	4.9976E+11	0.403388327	0.403636515	0.393193748	0.413599683
Dendrelaphis_underwoodi	1959926300	0.13046802	0.153492762	0.086965772	0.260884842
Dendrelaphis_walli	1.08256E+11	0.387134699	0.388033876	0.36992745	0.406576935
Dendroaspis_polylepis	2.58227E+12	0.092776631	0.092730723	0.090346982	0.094798281
Dendroaspis_viridis	4.26089E+11	0.267649424	0.267559292	0.257310484	0.278451429
Dendrophidion_clarkii	30517132945	0.111365563	0.112108632	0.092495545	0.136212837
Dendrophidion_graciliverpa	22659258624	0.120297363	0.119114815	0.090901257	0.147598655
Dendrophidion_nuchale	1520101086	0.166640691	0.1594325	0.111093792	0.251417738
Dendrophidion_paucicarinatum	507747803.7	0.499759925	0.508085672	0.333159107	0.666528062
Dendrophidion_percarinatum	51343647612	0.058060546	0.058132625	0.045562977	0.070512664
Dendrophidion_vinitor	41640324438	0.098541683	0.100068681	0.074767995	0.131607953
Denisonia_devisi	8.26489E+11	0.05281788	0.052999059	0.049939319	0.056393875
Denisonia_maculata	1.78059E+11	0.038521966	0.038747836	0.031607842	0.047385913
Dermochelys_coriacea	0
Diadophis_punctatus	5.28701E+12	0.14769897	0.147768263	0.14563628	0.150129838
Diaphorolepis_laevis	67659500.44	0	0.08	0	1
Diaphorolepis_wagneri	85863297.84	0	0	0	0
Dibamus_alfredi	683046200.2	0.125046155	0.187478826	0	0.44062557
Dibamus_bourreti	2.05313E+11	0.267812657	0.268109663	0.251782137	0.283524074
Dibamus_dalaiensis	0
Dibamus_greeri	165656498.8	0	0.130045606	0	0.50228032
Dibamus_kondaoensis	0
Dibamus_leucurus	1.93219E+11	0.075361399	0.074724418	0.065188469	0.082497163
Dibamus_montanus	4625174287	0.118221512	0.119129235	0.036388393	0.200083673
Dibamus_novaeguineae	4.54817E+11	0.077933842	0.07782722	0.073658627	0.081434869
Dibamus_smithi	0
Dibamus_somsaki	502059597	0.166722435	0.22668284	0	0.666722438
Dicrodon_guttulatum	18374869985	0.207199907	0.208136023	0.172036298	0.247077487
Dicrodon_heterolepis	14049281788	0.072433689	0.073592127	0.048229505	0.099526282
Dierogekko_inexpectatus	0
Dierogekko_kaalaensis	0
Dierogekko_koniambo	0
Dierogekko_nehoueensis	80447599.91	0	0.37	0	1
Dierogekko_poumensis	0
Dierogekko_thomaswhitei	0
Dierogekko_validiclavis	0
Dinarolacerta_mosorensis	7883770694	0.363278139	0.365846279	0.315502579	0.426552503
Diplodactylus_ameyi	3.59606E+11	0.058292107	0.058265799	0.053265385	0.062269939
Diplodactylus_barraganae	2.29815E+11	0.004830893	0.004903639	0.002499803	0.00748459
Diplodactylus_bilybara	2.92594E+11	0.01076495	0.010863318	0.008106271	0.014059842
Diplodactylus_calcicolus	2.33528E+11	0.14206272	0.142960256	0.13706657	0.150495723
Diplodactylus_capensis	1324663403	0	0.000989116	0	0
Diplodactylus_conspicillatus	1.92982E+12	0.068839199	0.068868608	0.066526303	0.071091575
Diplodactylus_custos	1.33854E+11	0.002466969	0.002578266	0.000613434	0.005048246
Diplodactylus_fulleri	0
Diplodactylus_furcosus	2.41209E+11	0.146372931	0.146784465	0.138003468	0.155811097
Diplodactylus_galaxias	62088751682	0.001292137	0.001916185	0	0.004772615
Diplodactylus_galeatus	1.24943E+11	0.048719864	0.048237514	0.037051763	0.057515606
Diplodactylus_granariensis	5.77394E+11	0.127844446	0.127784565	0.123628112	0.132342181
Diplodactylus_hillii	1.1295E+11	0.004403077	0.00452949	0.000980843	0.00738271
Diplodactylus_kenneallyi	3954759838	0	0.008432707	0	0.039261675
Diplodactylus_klugei	46294845082	0.01815368	0.017873556	0.007356333	0.027181637
Diplodactylus_laevis	2.17525E+12	0.015204622	0.01521369	0.013957009	0.016523844
Diplodactylus_lateroides	15931641996	0.094850616	0.095396572	0.064857992	0.128394323
Diplodactylus_mitchelli	0
Diplodactylus_nebulosus	0
Diplodactylus_ornatus	20516422552	0.078006312	0.07921879	0.05360805	0.100355365
Diplodactylus_platyurus	4.85477E+11	0.013318642	0.013340628	0.010150989	0.016226786
Diplodactylus_polyophthalmus	18703409812	0.212709559	0.21258401	0.172181827	0.253090819
Diplodactylus_pulcher	1.32548E+12	0.086368093	0.086488607	0.083154385	0.089330498
Diplodactylus_savagei	1.15442E+11	0.004101592	0.004300502	0.001368189	0.007898586
Diplodactylus_tessellatus	2.26772E+12	0.05471417	0.05471505	0.05302627	0.056383133
Diplodactylus_vittatus	1.46532E+12	0.14006723	0.140448127	0.137180952	0.145028162
Diplodactylus_wiru	2.95186E+11	0.087644651	0.087390276	0.08168239	0.092770811
Diploglossus_bilobatus	11922045591	0.028385456	0.032259976	0.006628488	0.060012827
Diploglossus_delasagra	25441662502	0.026405621	0.02655175	0.009976904	0.043800951
Diploglossus_garridoi	0
Diploglossus_lessonae	5.89781E+11	0.366187956	0.366244308	0.356557102	0.375742917
Diploglossus_monotropis	1.38504E+11	0.19269371	0.192856742	0.180047492	0.206896119
Diploglossus_montisilvestris	255160396.6	0.333266051	0.366606101	0.333266051	0.666666546
Diploglossus_montisserrati	0
Diploglossus_nigropunctatus	965980408.6	0	0.010000453	0	0.083370842
Diploglossus_pleii	1385918294	0.235379023	0.241817565	0.086766044	0.38387731
Diplolaemus_bibronii	677042304.5	0.164521186	0.138124391	0.083755182	0.255005542
Diplolaemus_darwinii	3347370397	0.201630346	0.210009379	0.138033398	0.287342265
Diplolaemus_leopardinus	26778364895	0.062529647	0.063707962	0.048013226	0.083183048
Diplolaemus_sexcinctus	38238650377	0.115141935	0.115843662	0.10251917	0.133808132
Diplometopon_zarudnyi	5.68769E+11	0.02630733	0.026296765	0.024216998	0.028659374
Diporiphora_adductus	39501509348	0.013929221	0.015025078	0.005940836	0.028426839
Diporiphora_albilabris	5.28585E+11	0.002584003	0.002617411	0.001484593	0.004146856
Diporiphora_ameliae	30396636799	0.018063788	0.016793808	0.006392029	0.029788352
Diporiphora_amphiboluroides	8.99147E+11	0.054929516	0.054892242	0.051979133	0.05750633
Diporiphora_arnhemica	3.8969E+11	0.002346825	0.002393231	0.001168746	0.003687621
Diporiphora_australis	7.83555E+11	0.059565781	0.059755574	0.055679771	0.06325239
Diporiphora_bennettii	30255235907	0.005472791	0.005013286	0	0.010850636
Diporiphora_bilineata	9.74573E+11	0.005145396	0.005178178	0.004305101	0.006358977
Diporiphora_convergens	2285015092	0	0.002681439	0	0.03031902
Diporiphora_lalliae	8.58231E+11	0.002272197	0.002348404	0.001652021	0.003453979
Diporiphora_linga	73504624261	0.079830472	0.079751241	0.070343376	0.08891769
Diporiphora_magna	6.77812E+11	0.003497899	0.003531562	0.002671899	0.004827151
Diporiphora_nobbi	1.85884E+12	0.119863426	0.120001392	0.117086073	0.122456924
Diporiphora_paraconvergens	8.53644E+11	0.012998004	0.012951812	0.011022151	0.014681252
Diporiphora_phaeospinosa	19257874730	0.028355871	0.026834892	0.008101316	0.048781198
Diporiphora_pindan	4.93392E+11	0.003088189	0.003062571	0.001713213	0.004358821
Diporiphora_reginae	3.52919E+11	0.066727909	0.067021812	0.062403748	0.072227089
Diporiphora_superba	33488273608	0.004814409	0.004852818	0	0.012785595
Diporiphora_valens	1.29692E+11	0.009700673	0.009637818	0.005732423	0.013343095
Diporiphora_vescus	15412058084	0.00504043	0.004939118	0	0.015147692
Diporiphora_winneckei	6.40977E+11	0.039003356	0.03911207	0.03628277	0.042613059
Dipsadoboa_brevirostris	2.80607E+11	0.30899875	0.308815659	0.296583201	0.325263537
Dipsas_andiana	53528063717	0.067354407	0.06861854	0.054332243	0.087401318
Dipsas_baliomelas	0
Dipsas_bicolor	91945191059	0.047583841	0.047538774	0.038628831	0.055762172
Dipsas_brevifacies	1.15994E+11	0.021047052	0.021175032	0.014733367	0.029404702
Dipsas_catesbyi	5.04438E+12	0.060382147	0.06031647	0.058819528	0.061664344
Dipsas_chaparensis	2305640699	0	0.004641219	0	0.035775436
Dipsas_copei	4.24369E+11	0.037320913	0.037553997	0.033690636	0.042250538
Dipsas_elegans	515174491.1	0.333336376	0.328335771	0	0.500003597
Dipsas_gaigae	0
Dipsas_nicholsi	231296898	0	0.045593727	0	0.334693625
Dipsas_oreas	3595896516	0.380913411	0.375705403	0.30946504	0.452426056
Dipsas_pavonina	4.87578E+12	0.042880164	0.042987213	0.042061043	0.044272161
Dipsas_peruana	1.7734E+11	0.117016442	0.117413414	0.108766866	0.126932221
Dipsas_pratti	1364904914	0.499114997	0.501598773	0.373895724	0.624182686
Dipsas_sanctijoannis	257136598.6	0.333613728	0.366939598	0	0.667206067
Dipsas_schunkii	0
Dipsas_temporalis	64428193316	0.017162149	0.017695136	0.009170107	0.026545906
Dipsas_tenuissima	921022796.3	0	0.04650815	0	0.180774022
Dipsas_trinitatis	253173600.6	0	0.033333333	0	0.333333335
Dipsas_vermiculata	10383173205	0.074391758	0.075132151	0.045249049	0.111761148
Dipsas_viguieri	765391998.3	0.111124102	0.100026016	0	0.222304224
Dipsosaurus_dorsalis	3.9143E+11	0.093456838	0.093425747	0.086585403	0.099389679
Ditypophis_vivax	1842351997	0.227495343	0.226970172	0.136494274	0.342385653
Dixonius_hangseesom	5709814016	0.232895257	0.234780959	0.158231322	0.336132564
Dixonius_kaweesaki	0
Dixonius_melanostictus	0
Dixonius_minhlei	0
Dixonius_siamensis	6.23283E+11	0.354364566	0.35378395	0.345197965	0.362305514
Dixonius_vietnamensis	1.04168E+11	0.248931161	0.248330873	0.230324385	0.268733807
Dolichophis_caspius	1.21463E+12	0.100824816	0.10081848	0.097160262	0.104683834
Dolichophis_jugularis	2.58963E+11	0.060171428	0.059791502	0.052074446	0.065654143
Dolichophis_schmidti	5.20784E+11	0.074996095	0.074924099	0.069206647	0.080760487
Draco_bimaculatus	10492958800	0.121046178	0.118623147	0.080789494	0.145563978
Draco_blanfordii	8.05608E+11	0.271401902	0.271528759	0.264520771	0.279041525
Draco_cornutus	6.06826E+11	0.044810299	0.044563892	0.040853782	0.048303058
Draco_cyanopterus	76600499520	0.157689617	0.157440793	0.141373057	0.175114204
Draco_dussumieri	98140559798	0.278116538	0.278386011	0.255493356	0.303682642
Draco_formosus	86726489446	0.074338922	0.07474135	0.060999581	0.086237308
Draco_guentheri	12160817110	0.174791076	0.17595865	0.132832961	0.213416176
Draco_haematopogon	1.27794E+12	0.115374482	0.115680725	0.111438446	0.120157382
Draco_indochinensis	0
Draco_jareckii	0
Draco_lineatus	14902094807	0.088237704	0.090448819	0.062706774	0.121562597
Draco_maculatus	2.4236E+12	0.317497596	0.317359543	0.312115409	0.322572825
Draco_maximus	9.63229E+11	0.069950426	0.069750952	0.06559945	0.073334498
Draco_mindanensis	1779046615	0.095140903	0.099580698	0.047717862	0.191031847
Draco_obscurus	6.26978E+11	0.043889919	0.043755483	0.039331108	0.048096398
Draco_ornatus	2033415719	0.125326414	0.133174498	0.04174862	0.250340672
Draco_quadrasi	2889447296	0.115893912	0.123552263	0.057969257	0.227499073
Draco_reticulatus	21415904554	0.125120865	0.125838345	0.092920165	0.159183586
Draco_spilopterus	91474623521	0.227120349	0.226863414	0.206025791	0.245590002
Draco_taeniopterus	3.00046E+11	0.276526185	0.276330877	0.264532869	0.288680086
Draco_volans	1.03006E+11	0.158739588	0.159189294	0.142044231	0.176864693
Dromicodryas_bernieri	4.05546E+11	0.070932885	0.07125369	0.065956782	0.077461512
Dromicodryas_quadrilineatus	3.89749E+11	0.024605464	0.024557784	0.020531449	0.029074087
Dryadosaura_nordestina	77840495637	0.494363307	0.493872535	0.467149605	0.523382552
Drymarchon_caudomaculatus	16350524496	0.134111432	0.137621549	0.103142122	0.183221001
Drymarchon_couperi	16829837980	0.123316487	0.122035707	0.093000782	0.15539652
Drymarchon_margaritae	84273798.53	0	0.16	0	1
Drymarchon_melanurus	4.78245E+11	0.103988159	0.103981703	0.097802728	0.110620856
Drymobius_chloroticus	1.41181E+11	0.109158518	0.10902098	0.097989176	0.119240652
Drymobius_margaritiferus	3200069806	0.158343546	0.1773662	0.104341591	0.290410425
Drymobius_melanotropis	24320224600	0.051682194	0.050207286	0.028947006	0.072364805
Drymobius_rhombifer	4.75666E+12	0.05218123	0.052247327	0.051232433	0.053307385
Drymoluber_apurimacensis	0
Dryocalamus_davisonii	0
Dryocalamus_gracilis	0
Dryocalamus_philippinus	0
Dryocalamus_subannulatus	0
Dryocalamus_tristrigatus	0
Dryophiops_philippina	1245399195	0.259000167	0.242491864	0.094006629	0.39968917
Dryophiops_rubescens	1.24402E+12	0.085682602	0.085647542	0.081674127	0.089239064
Drysdalia_coronoides	7195854790	0.009709257	0.013133163	0	0.038450984
Drysdalia_mastersii	1.30069E+11	0.174682959	0.175374023	0.16103099	0.189118224
Drysdalia_rhodogaster	25412671127	0.069555695	0.06941736	0.058362865	0.082271186
Duberria_lutrix	8.15783E+11	0.391032372	0.391150729	0.38442105	0.398631276
Duberria_variegata	27096790346	0.185129298	0.185061442	0.153872813	0.214727589
Ebenavia_inunguis	77591338620	0.053587195	0.053156292	0.0409951	0.064306061
Ebenavia_maintimainty	235192402.7	0	0.120067175	0	0.50843251
Echinanthera_undulata	2.66623E+11	0.27838215	0.278025353	0.266412861	0.290833572
Echinosaura_brachycephala	0
Echinosaura_horrida	9871700204	0.052176149	0.055827605	0.026082643	0.095657952
Echinosaura_orcesi	18785183077	0.054755585	0.056075224	0.041054633	0.073015517
[truncated: 3,884 more rows]
