# Supplementary material for: Relative effects of land conversion and land-use intensity on terrestrial vertebrate diversity
Source: Nat Commun. 2022 Feb 1;13:615. doi: 10.1038/s41467-022-28245-4 (PMC8807604; doi:10.1038/s41467-022-28245-4)
Supplement: Supplementary file 14 — Supplementary Software [file 41467_2022_28245_MOESM14_ESM.zip]

Archive with 2 entries (2 files):
- code_cSAR_model_NComms.r
- code_random_draw_NComms.r
