# Supplementary material for: Relative effects of land conversion and land-use intensity on terrestrial vertebrate diversity
Source: Nat Commun. 2022 Feb 1;13:615. doi: 10.1038/s41467-022-28245-4 (PMC8807604; doi:10.1038/s41467-022-28245-4)
Supplement: Supplementary file 14 — Supplementary Software [file 41467_2022_28245_MOESM14_ESM.zip › code_cSAR_model_NComms.r]

############################################################
# This code applies the cSAR numerical model to the data described in the manuscript. Data needs to be loaded as dataframes prior to running this script. 

# # The LU-intensity relationship (object LUI.relationship) as shown in Supplementary Figure 5 is the following dataframe. These data are taken directly from Newbold et al. 2015 (see Methods). 
# LU.group LU.int.range estimate intercept       slope
# 1      crop        00_17      est 1.0000000  0.00000000
# 2      crop        17_50      est 1.0789288 -0.46428719
# 3      crop        50_83      est 0.8094764  0.07461758
# 4      crop        83_99      est 0.8714090  0.00000000
# 13     past        00_17      est 1.0000000  0.00000000
# 14     past        17_50      est 1.0500659 -0.29450515
# 15     past        50_83      est 1.0520034 -0.29838022
# 16     past        83_99      est 0.8043478  0.00000000
# 25    plant        00_17      est 1.0000000  0.00000000
# 26    plant        17_50      est 1.0490924 -0.28877888
# 27    plant        50_83      est 1.1391014 -0.46879688
# 28    plant        83_99      est 0.7500000  0.00000000
# 37  builtup        00_17      est 1.0000000  0.00000000
# 38  builtup        17_50      est 1.1647412 -0.96906566
# 39  builtup        50_83      est 0.9248422 -0.48926768
# 40  builtup        83_99      est 0.5187500  0.00000000
 

# The main dataset used here (object cSAR.data) has the following columns. Make sure to change the column names or indices accordingly if your dataframe is structured differently! Depending on the LU-intensity indicator, the intensity data changes. 

# [1] "cell.ID"                                 "x"                                       "y"                                      
# [4] "Biome"                                   "Acell"                                   "z_lower"                                
# [7] "z_mean"                                  "z_upper"                                 "Birds_prim"                             
# [10] "Birds_crop"                              "Birds_past"                              "Birds_plant"                            
# [13] "Birds_forest"                            "Birds_builtup"                           "Reptiles_prim"                          
# [16] "Reptiles_crop"                           "Reptiles_past"                           "Reptiles_plant"                         
# [19] "Reptiles_forest"                         "Reptiles_builtup"                        "Mammals_prim"                           
# [22] "Mammals_crop"                            "Mammals_past"                            "Mammals_plant"                          
# [25] "Mammals_forest"                          "Mammals_builtup"                         "Amphibians_prim"                        
# [28] "Amphibians_crop"                         "Amphibians_past"                         "Amphibians_plant"                       
# [31] "Amphibians_forest"                       "Amphibians_builtup"                      "X2010_area_FODDER"                      
# [34] "X2010_area_incl_fallow_ACOF"             "X2010_area_incl_fallow_BANA"             "X2010_area_incl_fallow_BARL"            
# [37] "X2010_area_incl_fallow_BEAN"             "X2010_area_incl_fallow_CASS"             "X2010_area_incl_fallow_CHIC"            
# [40] "X2010_area_incl_fallow_CNUT"             "X2010_area_incl_fallow_COCO"             "X2010_area_incl_fallow_COTT"            
# [43] "X2010_area_incl_fallow_COWP"             "X2010_area_incl_fallow_GROU"             "X2010_area_incl_fallow_LENT"            
# [46] "X2010_area_incl_fallow_MAIZ"             "X2010_area_incl_fallow_OCER"             "X2010_area_incl_fallow_OFIB"            
# [49] "X2010_area_incl_fallow_OILP"             "X2010_area_incl_fallow_OOIL"             "X2010_area_incl_fallow_OPUL"            
# [52] "X2010_area_incl_fallow_ORTS"             "X2010_area_incl_fallow_PIGE"             "X2010_area_incl_fallow_PLNT"            
# [55] "X2010_area_incl_fallow_PMIL"             "X2010_area_incl_fallow_POTA"             "X2010_area_incl_fallow_RAPE"            
# [58] "X2010_area_incl_fallow_REST"             "X2010_area_incl_fallow_RICE"             "X2010_area_incl_fallow_SESA"            
# [61] "X2010_area_incl_fallow_SORG"             "X2010_area_incl_fallow_SOYB"             "X2010_area_incl_fallow_SUGB"            
# [64] "X2010_area_incl_fallow_SUGC"             "X2010_area_incl_fallow_SUNF"             "X2010_area_incl_fallow_SWPO"            
# [67] "X2010_area_incl_fallow_TEAS"             "X2010_area_incl_fallow_TEMF"             "X2010_area_incl_fallow_TOBA"            
# [70] "X2010_area_incl_fallow_TROF"             "X2010_area_incl_fallow_VEGE"             "X2010_area_incl_fallow_WHEA"            
# [73] "X2010_area_incl_fallow_YAMS"             "X2010_builtup_area_km2"                  "X2010_natural_forest_km2"               
# [76] "X2010_plantation_forest_km2"             "X2010_natural_grazing_km2"               "X2010_converted_grazing_km2"            
# [79] "X2010_wilderness_km2"                    "X2010_nonproductivesnow_area_km2"        "X2010_HANPPharv_pc_ACOF"                
# [82] "X2010_HANPPharv_pc_BANA"                 "X2010_HANPPharv_pc_BARL"                 "X2010_HANPPharv_pc_BEAN"                
# [85] "X2010_HANPPharv_pc_CASS"                 "X2010_HANPPharv_pc_CHIC"                 "X2010_HANPPharv_pc_CNUT"                
# [88] "X2010_HANPPharv_pc_COCO"                 "X2010_HANPPharv_pc_COTT"                 "X2010_HANPPharv_pc_COWP"                
# [91] "X2010_HANPPharv_pc_FODDER"               "X2010_HANPPharv_pc_GROU"                 "X2010_HANPPharv_pc_LENT"                
# [94] "X2010_HANPPharv_pc_MAIZ"                 "X2010_HANPPharv_pc_OCER"                 "X2010_HANPPharv_pc_OFIB"                
# [97] "X2010_HANPPharv_pc_OILP"                 "X2010_HANPPharv_pc_OOIL"                 "X2010_HANPPharv_pc_OPUL"                
# [100] "X2010_HANPPharv_pc_ORTS"                 "X2010_HANPPharv_pc_PIGE"                 "X2010_HANPPharv_pc_PLNT"                
# [103] "X2010_HANPPharv_pc_PMIL"                 "X2010_HANPPharv_pc_POTA"                 "X2010_HANPPharv_pc_RAPE"                
# [106] "X2010_HANPPharv_pc_REST"                 "X2010_HANPPharv_pc_RICE"                 "X2010_HANPPharv_pc_SESA"                
# [109] "X2010_HANPPharv_pc_SORG"                 "X2010_HANPPharv_pc_SOYB"                 "X2010_HANPPharv_pc_SUGB"                
# [112] "X2010_HANPPharv_pc_SUGC"                 "X2010_HANPPharv_pc_SUNF"                 "X2010_HANPPharv_pc_SWPO"                
# [115] "X2010_HANPPharv_pc_TEAS"                 "X2010_HANPPharv_pc_TEMF"                 "X2010_HANPPharv_pc_TOBA"                
# [118] "X2010_HANPPharv_pc_TROF"                 "X2010_HANPPharv_pc_VEGE"                 "X2010_HANPPharv_pc_WHEA"                
# [121] "X2010_HANPPharv_pc_YAMS"                 "X2010_HANPPharv_builtup_pc"              "X2010_HANPPharv_natural_forest_pc_v1"   
# [124] "X2010_HANPPharv_plantation_forest_pc_v1" "X2010_HANPPharv_natural_grazing_pc"      "X2010_HANPPharv_converted_grazing_pc" 
# 


#############################################################
#############################################################
## functions to calculate the different parts for the cSAR model


#######################################################
# Affinity values to broad land use types (based on IUCN info)
hbroad.fun <- function(SR.LUtype , SR.prim , z.value)
{
  (SR.LUtype / SR.prim) ^ (1/z.value)
}


#################################################
# fractional relative richness fRR based on PREDICTS model estimates/ LUI.relationships (see Figure ED6 in manuscript)
fRR.fun <- function(LUI , slope , intercept) 
{
  LUI * slope + intercept
}


#######################################
# taxon affinities to broad land use types modified by intensity indicators (more intensity = less affinity)
h.fRR.fun <- function(hbroad , fRR , z.value)
{
  hbroad * (fRR ^ (1 / z.value))
}


#########################################
# cSAR model
cSAR.fun <- function(Sorg , 
                     Aprim , Acell , # Aprim = primary vegetation left in cell
                     h.fRR.A.sum , # product of intensity scaled affinity with crop type area (i.e. h.fRR * Acrop) summed up over all crop types in cell
                     z.value)
{
  Sorg * (1 - (
    (Aprim + h.fRR.A.sum) / 
      Acell
  ) ^ z.value)
}


#################################################
##################################################
## vectors with levels for loops later on
# taxgroup levels 
tax.groups <- c("Amphibians" , "Reptiles" , "Mammals" , "Birds")

# broad LU types levels
lu.types <- c("crop" , "past_natural" , "past_converted" , "forest_plant" , "forest_natural" , "builtup")


############################################################
############################################################
## calculate hbroad for each LU type and tax group combination.  

# make dataframes of SR for each LUtype
SR.prim <- cSAR.data[c("Amphibians_prim" , "Reptiles_prim" , "Mammals_prim" , "Birds_prim")]
SR.crop <- cSAR.data[c("Amphibians_crop" , "Reptiles_crop" , "Mammals_crop" , "Birds_crop")]
SR.past_converted <- cSAR.data[c("Amphibians_past" , "Reptiles_past" , "Mammals_past" , "Birds_past")]
SR.past_natural <- cSAR.data[c("Amphibians_prim" , "Reptiles_prim" , "Mammals_prim" , "Birds_prim")]
SR.forest_plant <- cSAR.data[c("Amphibians_plant" , "Reptiles_plant" , "Mammals_plant" , "Birds_plant")]
SR.forest_natural <- cSAR.data[c("Amphibians_prim" , "Reptiles_prim" , "Mammals_prim" , "Birds_prim")]
SR.builtup <- cSAR.data[c("Amphibians_builtup" , "Reptiles_builtup" , "Mammals_builtup" , "Birds_builtup")]

# hbroad function on all LU type and tax group combinations
for (t in 1:length(lu.types)) {
  for (g in 1:length(tax.groups)) {
    assign(
      paste("hbroad" , lu.types[t] , tax.groups[g] , sep = ".") , 
      unlist(
        hbroad.fun(
          SR.LUtype = get(paste("SR" , lu.types[t] , sep = "."))[g] , 
          SR.prim = SR.prim[g] , 
          z.value = cSAR.data$z_mean # change z-value according to the CI
        ) , 
        use.names = F
      ) 
    )
  }
}


# remove data to save memory
rm(SR.prim , SR.crop , SR.past_natural , SR.past_converted , SR.forest_plant , SR.forest_natural , SR.builtup)
gc()


##########################################
##########################################
# in case of calculating the conversion effect alone, set all LU-intensity to 0 by adding the following line:
# cSAR.data[c(81:126)] <- lapply(cSAR.data[c(81:126)] , function(x) ifelse(x > 0 , 0 , x))

# For the artificial intensification scenario, set all LU-intensity to max (i.e. 1) by adding the following line: 
# cSAR.data[c(81:126)] <- lapply(cSAR.data[c(81:126)] , function(x) ifelse(x < Inf , 1 , x))


############################################################
############################################################
## calculate fRR for each LU type

# make list out of cSAR.data such that each element is a LU type. 
LUI.data.N <- gather(cSAR.data[c(81:126)] , key = "crop_type" , value = "LUI")
LUI.list <- split(LUI.data.N , f = LUI.data.N$crop_type)

# remove LUI.data to save memory
rm(LUI.data.N)
gc()

# add columns to be filled in to list elements
for (i in 1:length(LUI.list)) {
  LUI.list[[i]] <- LUI.list[[i]][-1]
  LUI.list[[i]]$slope <- vector("numeric" , length = nrow(LUI.list[[i]]))
  LUI.list[[i]]$intercept <- vector("numeric" , length = nrow(LUI.list[[i]]))
  LUI.list[[i]]$fRR <- vector("numeric" , length = nrow(LUI.list[[i]]))
}
gc()


# make different lists for the LU type aggregates (compare with Supplementary Data 2)
LUI.list.crop <- LUI.list[c("X2010_HANPPharv_pc_BARL" , "X2010_HANPPharv_pc_BEAN" , "X2010_HANPPharv_pc_CASS" , "X2010_HANPPharv_pc_CHIC" , "X2010_HANPPharv_pc_COWP" , "X2010_HANPPharv_pc_GROU" , "X2010_HANPPharv_pc_LENT" , "X2010_HANPPharv_pc_MAIZ" , "X2010_HANPPharv_pc_OCER" , "X2010_HANPPharv_pc_OFIB" , "X2010_HANPPharv_pc_OOIL" , "X2010_HANPPharv_pc_OPUL" , "X2010_HANPPharv_pc_ORTS" , "X2010_HANPPharv_pc_PIGE" , "X2010_HANPPharv_pc_PLNT" , "X2010_HANPPharv_pc_PMIL" , "X2010_HANPPharv_pc_POTA" , "X2010_HANPPharv_pc_RAPE" , "X2010_HANPPharv_pc_REST" , "X2010_HANPPharv_pc_RICE" , "X2010_HANPPharv_pc_SESA" , "X2010_HANPPharv_pc_SORG" , "X2010_HANPPharv_pc_SOYB" , "X2010_HANPPharv_pc_SUGB" , "X2010_HANPPharv_pc_SUNF" , "X2010_HANPPharv_pc_SWPO" , "X2010_HANPPharv_pc_VEGE" , "X2010_HANPPharv_pc_WHEA" , "X2010_HANPPharv_pc_YAMS" , "X2010_HANPPharv_pc_FODDER")]
LUI.list.forest_plant <- LUI.list[c("X2010_HANPPharv_pc_ACOF" , "X2010_HANPPharv_pc_CNUT" , "X2010_HANPPharv_pc_COCO" , "X2010_HANPPharv_pc_OILP" , "X2010_HANPPharv_pc_TEMF" , "X2010_HANPPharv_pc_TROF" , "X2010_HANPPharv_pc_BANA" , "X2010_HANPPharv_pc_COTT" , "X2010_HANPPharv_pc_SUGC" , "X2010_HANPPharv_pc_TEAS" , "X2010_HANPPharv_pc_TOBA" , "X2010_HANPPharv_plantation_forest_pc_v1")]
LUI.list.forest_natural <- LUI.list[c("X2010_HANPPharv_natural_forest_pc_v1")]
LUI.list.past_natural <- LUI.list["X2010_HANPPharv_natural_grazing_pc"]
LUI.list.past_converted <- LUI.list["X2010_HANPPharv_converted_grazing_pc"]
LUI.list.builtup <- LUI.list["X2010_HANPPharv_builtup_pc"]

rm(LUI.list)
gc()


# assign slope and intercepts to each croptype. Change accordingly when using lower and upper CIs (compare with Supplementary Figure 5). 
for (i in 1:length(LUI.list.crop)) {
  try(LUI.list.crop[[i]][LUI.list.crop[[i]]$LUI < 0.17 & !is.na(LUI.list.crop[[i]]$LUI) , ]$slope <-
    subset(LUI.relationship , LU.group %in% "crop" & LU.int.range %in% "00_17" & estimate %in% "est")$slope , silent = T)
  
  try(LUI.list.crop[[i]][LUI.list.crop[[i]]$LUI > 0.17 & LUI.list.crop[[i]]$LUI < 0.5 & !is.na(LUI.list.crop[[i]]$LUI) , ]$slope <- 
    subset(LUI.relationship , LU.group %in% "crop" & LU.int.range %in% "17_50" & estimate %in% "est")$slope , silent = T)
  
  try(LUI.list.crop[[i]][LUI.list.crop[[i]]$LUI > 0.5 & LUI.list.crop[[i]]$LUI < 0.83 & !is.na(LUI.list.crop[[i]]$LUI) , ]$slope <- 
    subset(LUI.relationship , LU.group %in% "crop" & LU.int.range %in% "50_83" & estimate %in% "est")$slope , silent = T)
  
  try(LUI.list.crop[[i]][LUI.list.crop[[i]]$LUI > 0.83 & !is.na(LUI.list.crop[[i]]$LUI) , ]$slope <-
    subset(LUI.relationship , LU.group %in% "crop" & LU.int.range %in% "83_99" & estimate %in% "est")$slope , silent = T)
  
  try(LUI.list.crop[[i]][is.na(LUI.list.crop[[i]]$LUI) , ]$slope <- 
    NA , silent = T)
  
  try(LUI.list.crop[[i]][LUI.list.crop[[i]]$LUI < 0.17 & !is.na(LUI.list.crop[[i]]$LUI) , ]$intercept <- 
    subset(LUI.relationship , LU.group %in% "crop" & LU.int.range %in% "00_17" & estimate %in% "est")$intercept , silent = T)
  
  try(LUI.list.crop[[i]][LUI.list.crop[[i]]$LUI > 0.17 & LUI.list.crop[[i]]$LUI < 0.5 & !is.na(LUI.list.crop[[i]]$LUI) , ]$intercept <- 
    subset(LUI.relationship , LU.group %in% "crop" & LU.int.range %in% "17_50" & estimate %in% "est")$intercept , silent = T)
  
  try(LUI.list.crop[[i]][LUI.list.crop[[i]]$LUI > 0.5 & LUI.list.crop[[i]]$LUI < 0.83 & !is.na(LUI.list.crop[[i]]$LUI) , ]$intercept <- 
    subset(LUI.relationship , LU.group %in% "crop" & LU.int.range %in% "50_83" & estimate %in% "est")$intercept , silent = T)
  
  try(LUI.list.crop[[i]][LUI.list.crop[[i]]$LUI > 0.83 & !is.na(LUI.list.crop[[i]]$LUI) , ]$intercept <- 
    subset(LUI.relationship , LU.group %in% "crop" & LU.int.range %in% "83_99" & estimate %in% "est")$intercept , silent = T)
  
  try(LUI.list.crop[[i]][is.na(LUI.list.crop[[i]]$LUI) , ]$intercept <- 
    NA , silent = T)
}

gc()

for (i in 1:length(LUI.list.past_converted)) {
  try(LUI.list.past_converted[[i]][LUI.list.past_converted[[i]]$LUI < 0.17 & !is.na(LUI.list.past_converted[[i]]$LUI) , ]$slope <-
    subset(LUI.relationship , LU.group %in% "past" & LU.int.range %in% "00_17" & estimate %in% "est")$slope , silent = T)
  
  try(LUI.list.past_converted[[i]][LUI.list.past_converted[[i]]$LUI > 0.17 & LUI.list.past_converted[[i]]$LUI < 0.5 & !is.na(LUI.list.past_converted[[i]]$LUI) , ]$slope <- 
    subset(LUI.relationship , LU.group %in% "past" & LU.int.range %in% "17_50" & estimate %in% "est")$slope , silent = T)
  
  try(LUI.list.past_converted[[i]][LUI.list.past_converted[[i]]$LUI > 0.5 & LUI.list.past_converted[[i]]$LUI < 0.83 & !is.na(LUI.list.past_converted[[i]]$LUI) , ]$slope <- 
        subset(LUI.relationship , LU.group %in% "past" & LU.int.range %in% "50_83" & estimate %in% "est")$slope , silent = T)
  
  try(LUI.list.past_converted[[i]][LUI.list.past_converted[[i]]$LUI > 0.83 & !is.na(LUI.list.past_converted[[i]]$LUI) , ]$slope <-
    subset(LUI.relationship , LU.group %in% "past" & LU.int.range %in% "83_99" & estimate %in% "est")$slope , silent = T)
  
  try(LUI.list.past_converted[[i]][is.na(LUI.list.past_converted[[i]]$LUI) , ]$slope <- 
    NA , silent = T)
  
  try(LUI.list.past_converted[[i]][LUI.list.past_converted[[i]]$LUI < 0.17 & !is.na(LUI.list.past_converted[[i]]$LUI) , ]$intercept <- 
    subset(LUI.relationship , LU.group %in% "past" & LU.int.range %in% "00_17" & estimate %in% "est")$intercept , silent = T)
  
  try(LUI.list.past_converted[[i]][LUI.list.past_converted[[i]]$LUI > 0.17 & LUI.list.past_converted[[i]]$LUI < 0.5 & !is.na(LUI.list.past_converted[[i]]$LUI) , ]$intercept <- 
    subset(LUI.relationship , LU.group %in% "past" & LU.int.range %in% "17_50" & estimate %in% "est")$intercept , silent = T)
  
  try(LUI.list.past_converted[[i]][LUI.list.past_converted[[i]]$LUI > 0.5 & LUI.list.past_converted[[i]]$LUI < 0.83 & !is.na(LUI.list.past_converted[[i]]$LUI) , ]$intercept <- 
        subset(LUI.relationship , LU.group %in% "past" & LU.int.range %in% "50_83" & estimate %in% "est")$intercept , silent = T)
  
  try(LUI.list.past_converted[[i]][LUI.list.past_converted[[i]]$LUI > 0.83 & !is.na(LUI.list.past_converted[[i]]$LUI) , ]$intercept <- 
    subset(LUI.relationship , LU.group %in% "past" & LU.int.range %in% "83_99" & estimate %in% "est")$intercept , silent = T)
  
  try(LUI.list.past_converted[[i]][is.na(LUI.list.past_converted[[i]]$LUI) , ]$intercept <- 
    NA , silent = T)
}

gc()


for (i in 1:length(LUI.list.past_natural)) {
  try(LUI.list.past_natural[[i]][LUI.list.past_natural[[i]]$LUI < 0.17 & !is.na(LUI.list.past_natural[[i]]$LUI) , ]$slope <-
        subset(LUI.relationship , LU.group %in% "past" & LU.int.range %in% "00_17" & estimate %in% "est")$slope , silent = T)
  
  try(LUI.list.past_natural[[i]][LUI.list.past_natural[[i]]$LUI > 0.17 & LUI.list.past_natural[[i]]$LUI < 0.5 & !is.na(LUI.list.past_natural[[i]]$LUI) , ]$slope <- 
        subset(LUI.relationship , LU.group %in% "past" & LU.int.range %in% "17_50" & estimate %in% "est")$slope , silent = T)
  
  try(LUI.list.past_natural[[i]][LUI.list.past_natural[[i]]$LUI > 0.5 & LUI.list.past_natural[[i]]$LUI < 0.83 & !is.na(LUI.list.past_natural[[i]]$LUI) , ]$slope <- 
        subset(LUI.relationship , LU.group %in% "past" & LU.int.range %in% "50_83" & estimate %in% "est")$slope , silent = T)
  
  try(LUI.list.past_natural[[i]][LUI.list.past_natural[[i]]$LUI > 0.83 & !is.na(LUI.list.past_natural[[i]]$LUI) , ]$slope <-
        subset(LUI.relationship , LU.group %in% "past" & LU.int.range %in% "83_99" & estimate %in% "est")$slope , silent = T)
  
  try(LUI.list.past_natural[[i]][is.na(LUI.list.past_natural[[i]]$LUI) , ]$slope <- 
        NA , silent = T)
  
  try(LUI.list.past_natural[[i]][LUI.list.past_natural[[i]]$LUI < 0.17 & !is.na(LUI.list.past_natural[[i]]$LUI) , ]$intercept <- 
        subset(LUI.relationship , LU.group %in% "past" & LU.int.range %in% "00_17" & estimate %in% "est")$intercept , silent = T)
  
  try(LUI.list.past_natural[[i]][LUI.list.past_natural[[i]]$LUI > 0.17 & LUI.list.past_natural[[i]]$LUI < 0.5 & !is.na(LUI.list.past_natural[[i]]$LUI) , ]$intercept <- 
        subset(LUI.relationship , LU.group %in% "past" & LU.int.range %in% "17_50" & estimate %in% "est")$intercept , silent = T)
  
  try(LUI.list.past_natural[[i]][LUI.list.past_natural[[i]]$LUI > 0.5 & LUI.list.past_natural[[i]]$LUI < 0.83 & !is.na(LUI.list.past_natural[[i]]$LUI) , ]$intercept <- 
        subset(LUI.relationship , LU.group %in% "past" & LU.int.range %in% "50_83" & estimate %in% "est")$intercept , silent = T)
  
  try(LUI.list.past_natural[[i]][LUI.list.past_natural[[i]]$LUI > 0.83 & !is.na(LUI.list.past_natural[[i]]$LUI) , ]$intercept <- 
        subset(LUI.relationship , LU.group %in% "past" & LU.int.range %in% "83_99" & estimate %in% "est")$intercept , silent = T)
  
  try(LUI.list.past_natural[[i]][is.na(LUI.list.past_natural[[i]]$LUI) , ]$intercept <- 
        NA , silent = T)
}

gc()


for (i in 1:length(LUI.list.forest_plant)) {
  try(LUI.list.forest_plant[[i]][LUI.list.forest_plant[[i]]$LUI < 0.17 & !is.na(LUI.list.forest_plant[[i]]$LUI) , ]$slope <-
    subset(LUI.relationship , LU.group %in% "plant" & LU.int.range %in% "00_17" & estimate %in% "est")$slope , silent = T)
  
  try(LUI.list.forest_plant[[i]][LUI.list.forest_plant[[i]]$LUI > 0.17 & LUI.list.forest_plant[[i]]$LUI < 0.5 & !is.na(LUI.list.forest_plant[[i]]$LUI) , ]$slope <- 
    subset(LUI.relationship , LU.group %in% "plant" & LU.int.range %in% "17_50" & estimate %in% "est")$slope , silent = T)
  
  try(LUI.list.forest_plant[[i]][LUI.list.forest_plant[[i]]$LUI > 0.5 & LUI.list.forest_plant[[i]]$LUI < 0.83 & !is.na(LUI.list.forest_plant[[i]]$LUI) , ]$slope <- 
        subset(LUI.relationship , LU.group %in% "plant" & LU.int.range %in% "50_83" & estimate %in% "est")$slope , silent = T)
  
  try(LUI.list.forest_plant[[i]][LUI.list.forest_plant[[i]]$LUI > 0.83 & !is.na(LUI.list.forest_plant[[i]]$LUI) , ]$slope <-
    subset(LUI.relationship , LU.group %in% "plant" & LU.int.range %in% "83_99" & estimate %in% "est")$slope , silent = T)
  
  try(LUI.list.forest_plant[[i]][is.na(LUI.list.forest_plant[[i]]$LUI) , ]$slope <- 
    NA , silent = T)
  
  try(LUI.list.forest_plant[[i]][LUI.list.forest_plant[[i]]$LUI < 0.17 & !is.na(LUI.list.forest_plant[[i]]$LUI) , ]$intercept <- 
    subset(LUI.relationship , LU.group %in% "plant" & LU.int.range %in% "00_17" & estimate %in% "est")$intercept , silent = T)
  
  try(LUI.list.forest_plant[[i]][LUI.list.forest_plant[[i]]$LUI > 0.17 & LUI.list.forest_plant[[i]]$LUI < 0.5 & !is.na(LUI.list.forest_plant[[i]]$LUI) , ]$intercept <- 
    subset(LUI.relationship , LU.group %in% "plant" & LU.int.range %in% "17_50" & estimate %in% "est")$intercept , silent = T)
  
  try(LUI.list.forest_plant[[i]][LUI.list.forest_plant[[i]]$LUI > 0.5 & LUI.list.forest_plant[[i]]$LUI < 0.83 & !is.na(LUI.list.forest_plant[[i]]$LUI) , ]$intercept <- 
        subset(LUI.relationship , LU.group %in% "plant" & LU.int.range %in% "50_83" & estimate %in% "est")$intercept , silent = T)
  
  try(LUI.list.forest_plant[[i]][LUI.list.forest_plant[[i]]$LUI > 0.83 & !is.na(LUI.list.forest_plant[[i]]$LUI) , ]$intercept <- 
    subset(LUI.relationship , LU.group %in% "plant" & LU.int.range %in% "83_99" & estimate %in% "est")$intercept , silent = T)
  
  try(LUI.list.forest_plant[[i]][is.na(LUI.list.forest_plant[[i]]$LUI) , ]$intercept <- 
    NA , silent = T)
}

gc()


for (i in 1:length(LUI.list.forest_natural)) {
  try(LUI.list.forest_natural[[i]][LUI.list.forest_natural[[i]]$LUI < 0.17 & !is.na(LUI.list.forest_natural[[i]]$LUI) , ]$slope <-
        subset(LUI.relationship , LU.group %in% "plant" & LU.int.range %in% "00_17" & estimate %in% "est")$slope , silent = T)
  
  try(LUI.list.forest_natural[[i]][LUI.list.forest_natural[[i]]$LUI > 0.17 & LUI.list.forest_natural[[i]]$LUI < 0.5 & !is.na(LUI.list.forest_natural[[i]]$LUI) , ]$slope <- 
        subset(LUI.relationship , LU.group %in% "plant" & LU.int.range %in% "17_50" & estimate %in% "est")$slope , silent = T)
  
  try(LUI.list.forest_natural[[i]][LUI.list.forest_natural[[i]]$LUI > 0.5 & LUI.list.forest_natural[[i]]$LUI < 0.83 & !is.na(LUI.list.forest_natural[[i]]$LUI) , ]$slope <- 
        subset(LUI.relationship , LU.group %in% "plant" & LU.int.range %in% "50_83" & estimate %in% "est")$slope , silent = T)
  
  try(LUI.list.forest_natural[[i]][LUI.list.forest_natural[[i]]$LUI > 0.83 & !is.na(LUI.list.forest_natural[[i]]$LUI) , ]$slope <-
        subset(LUI.relationship , LU.group %in% "plant" & LU.int.range %in% "83_99" & estimate %in% "est")$slope , silent = T)
  
  try(LUI.list.forest_natural[[i]][is.na(LUI.list.forest_natural[[i]]$LUI) , ]$slope <- 
        NA , silent = T)
  
  try(LUI.list.forest_natural[[i]][LUI.list.forest_natural[[i]]$LUI < 0.17 & !is.na(LUI.list.forest_natural[[i]]$LUI) , ]$intercept <- 
        subset(LUI.relationship , LU.group %in% "plant" & LU.int.range %in% "00_17" & estimate %in% "est")$intercept , silent = T)
  
  try(LUI.list.forest_natural[[i]][LUI.list.forest_natural[[i]]$LUI > 0.17 & LUI.list.forest_natural[[i]]$LUI < 0.5 & !is.na(LUI.list.forest_natural[[i]]$LUI) , ]$intercept <- 
        subset(LUI.relationship , LU.group %in% "plant" & LU.int.range %in% "17_50" & estimate %in% "est")$intercept , silent = T)
  
  try(LUI.list.forest_natural[[i]][LUI.list.forest_natural[[i]]$LUI > 0.5 & LUI.list.forest_natural[[i]]$LUI < 0.83 & !is.na(LUI.list.forest_natural[[i]]$LUI) , ]$intercept <- 
        subset(LUI.relationship , LU.group %in% "plant" & LU.int.range %in% "50_83" & estimate %in% "est")$intercept , silent = T)
  
  try(LUI.list.forest_natural[[i]][LUI.list.forest_natural[[i]]$LUI > 0.83 & !is.na(LUI.list.forest_natural[[i]]$LUI) , ]$intercept <- 
        subset(LUI.relationship , LU.group %in% "plant" & LU.int.range %in% "83_99" & estimate %in% "est")$intercept , silent = T)
  
  try(LUI.list.forest_natural[[i]][is.na(LUI.list.forest_natural[[i]]$LUI) , ]$intercept <- 
        NA , silent = T)
}

gc()


for (i in 1:length(LUI.list.builtup)) {
  try(LUI.list.builtup[[i]][LUI.list.builtup[[i]]$LUI < 0.17 & !is.na(LUI.list.builtup[[i]]$LUI) , ]$slope <-
    subset(LUI.relationship , LU.group %in% "builtup" & LU.int.range %in% "00_17" & estimate %in% "est")$slope , silent = T)
  
  try(LUI.list.builtup[[i]][LUI.list.builtup[[i]]$LUI > 0.17 & LUI.list.builtup[[i]]$LUI < 0.5 & !is.na(LUI.list.builtup[[i]]$LUI) , ]$slope <- 
    subset(LUI.relationship , LU.group %in% "builtup" & LU.int.range %in% "17_50" & estimate %in% "est")$slope , silent = T)
  
  try(LUI.list.builtup[[i]][LUI.list.builtup[[i]]$LUI > 0.5 & LUI.list.builtup[[i]]$LUI < 0.83 & !is.na(LUI.list.builtup[[i]]$LUI) , ]$slope <- 
        subset(LUI.relationship , LU.group %in% "builtup" & LU.int.range %in% "50_83" & estimate %in% "est")$slope , silent = T)
  
  try(LUI.list.builtup[[i]][LUI.list.builtup[[i]]$LUI > 0.83 & !is.na(LUI.list.builtup[[i]]$LUI) , ]$slope <-
    subset(LUI.relationship , LU.group %in% "builtup" & LU.int.range %in% "83_99" & estimate %in% "est")$slope , silent = T)
  
  try(LUI.list.builtup[[i]][is.na(LUI.list.builtup[[i]]$LUI) , ]$slope <- 
  NA , silent = T)
  
  
  try(LUI.list.builtup[[i]][LUI.list.builtup[[i]]$LUI < 0.17 & !is.na(LUI.list.builtup[[i]]$LUI) , ]$intercept <- 
    subset(LUI.relationship , LU.group %in% "builtup" & LU.int.range %in% "00_17" & estimate %in% "est")$intercept , silent = T)
  
  try(LUI.list.builtup[[i]][LUI.list.builtup[[i]]$LUI > 0.17 & LUI.list.builtup[[i]]$LUI < 0.5 & !is.na(LUI.list.builtup[[i]]$LUI) , ]$intercept <- 
    subset(LUI.relationship , LU.group %in% "builtup" & LU.int.range %in% "17_50" & estimate %in% "est")$intercept , silent = T)
  
  try(LUI.list.builtup[[i]][LUI.list.builtup[[i]]$LUI > 0.5 & LUI.list.builtup[[i]]$LUI < 0.83 & !is.na(LUI.list.builtup[[i]]$LUI) , ]$intercept <- 
        subset(LUI.relationship , LU.group %in% "builtup" & LU.int.range %in% "50_83" & estimate %in% "est")$intercept , silent = T)
  
  try(LUI.list.builtup[[i]][LUI.list.builtup[[i]]$LUI > 0.83 & !is.na(LUI.list.builtup[[i]]$LUI) , ]$intercept <- 
    subset(LUI.relationship , LU.group %in% "builtup" & LU.int.range %in% "83_99" & estimate %in% "est")$intercept , silent = T)
  
  try(LUI.list.builtup[[i]][is.na(LUI.list.builtup[[i]]$LUI) , ]$intercept <- 
  NA , silent = T)
}

gc()


# apply frr function
for (i in 1:length(LUI.list.crop)) {
  LUI.list.crop[[i]]$fRR <- 
    fRR.fun(
      LUI = LUI.list.crop[[i]]$LUI , 
      slope = LUI.list.crop[[i]]$slope , 
      LUI.list.crop[[i]]$intercept
    )
}


for (i in 1:length(LUI.list.past_converted)) {
  LUI.list.past_converted[[i]]$fRR <- 
    fRR.fun(
      LUI = LUI.list.past_converted[[i]]$LUI , 
      slope = LUI.list.past_converted[[i]]$slope , 
      LUI.list.past_converted[[i]]$intercept
    )
}


for (i in 1:length(LUI.list.past_natural)) {
  LUI.list.past_natural[[i]]$fRR <- 
    fRR.fun(
      LUI = LUI.list.past_natural[[i]]$LUI , 
      slope = LUI.list.past_natural[[i]]$slope , 
      LUI.list.past_natural[[i]]$intercept
    )
}


for (i in 1:length(LUI.list.forest_natural)) {
  LUI.list.forest_natural[[i]]$fRR <- 
    fRR.fun(
      LUI = LUI.list.forest_natural[[i]]$LUI , 
      slope = LUI.list.forest_natural[[i]]$slope , 
      LUI.list.forest_natural[[i]]$intercept
    )
}


for (i in 1:length(LUI.list.forest_plant)) {
  LUI.list.forest_plant[[i]]$fRR <- 
    fRR.fun(
      LUI = LUI.list.forest_plant[[i]]$LUI , 
      slope = LUI.list.forest_plant[[i]]$slope , 
      LUI.list.forest_plant[[i]]$intercept
    )
}


for (i in 1:length(LUI.list.builtup)) {
  LUI.list.builtup[[i]]$fRR <- 
    fRR.fun(
      LUI = LUI.list.builtup[[i]]$LUI , 
      slope = LUI.list.builtup[[i]]$slope , 
      LUI.list.builtup[[i]]$intercept
    )
}

# remove slope and intercept again to save memory
for (i in 1:length(LUI.list.crop)) {
  LUI.list.crop[[i]][ , c("slope" , "intercept")] <- list(NULL)
}

for (i in 1:length(LUI.list.forest_plant)) {
  LUI.list.forest_plant[[i]][ , c("slope" , "intercept")] <- list(NULL)
}

for (i in 1:length(LUI.list.forest_natural)) {
  LUI.list.forest_natural[[i]][ , c("slope" , "intercept")] <- list(NULL)
}

for (i in 1:length(LUI.list.past_converted)) {
  LUI.list.past_converted[[i]][ , c("slope" , "intercept")] <- list(NULL)
}

for (i in 1:length(LUI.list.past_natural)) {
  LUI.list.past_natural[[i]][ , c("slope" , "intercept")] <- list(NULL)
}

for (i in 1:length(LUI.list.builtup)) {
  LUI.list.builtup[[i]][ , c("slope" , "intercept")] <- list(NULL)
}

gc()


#######################################################################
#######################################################################
# apply h.fRR function
# add necessary columns
for (i in 1:length(LUI.list.crop)) {
  LUI.list.crop[[i]]$h.fRR.Amphibians <- vector("numeric" , nrow(LUI.list.crop[[i]]))
  LUI.list.crop[[i]]$h.fRR.Mammals <- vector("numeric" , nrow(LUI.list.crop[[i]]))
  LUI.list.crop[[i]]$h.fRR.Reptiles <- vector("numeric" , nrow(LUI.list.crop[[i]]))
  LUI.list.crop[[i]]$h.fRR.Birds <- vector("numeric" , nrow(LUI.list.crop[[i]]))
}


# hfRR function
for (i in 1:length(LUI.list.crop)) {
  LUI.list.crop[[i]]$h.fRR.Amphibians <- 
    h.fRR.fun(
      # hbroad = LUI.list.crop[[i]]$h.Amphibians , 
      hbroad = hbroad.crop.Amphibians , 
      fRR = LUI.list.crop[[i]]$fRR , 
      z.value = cSAR.data$z_mean
    )
  LUI.list.crop[[i]]$h.fRR.Mammals <-
    h.fRR.fun(
      # hbroad = LUI.list.crop[[i]]$h.Mammals ,
      hbroad = hbroad.crop.Mammals ,
      fRR = LUI.list.crop[[i]]$fRR ,
      z.value = cSAR.data$z_mean
    )
  LUI.list.crop[[i]]$h.fRR.Reptiles <-
    h.fRR.fun(
      # hbroad = LUI.list.crop[[i]]$h.Reptiles ,
      hbroad = hbroad.crop.Reptiles ,
      fRR = LUI.list.crop[[i]]$fRR ,
      z.value = cSAR.data$z_mean
    )
  LUI.list.crop[[i]]$h.fRR.Birds <-
    h.fRR.fun(
      # hbroad = LUI.list.crop[[i]]$h.Birds ,
      hbroad = hbroad.crop.Birds ,
      fRR = LUI.list.crop[[i]]$fRR ,
      z.value = cSAR.data$z_mean
    )
}

gc()


for (i in 1:length(LUI.list.past_natural)) {
  LUI.list.past_natural[[i]]$h.fRR.Amphibians <- vector("numeric" , nrow(LUI.list.past_natural[[i]]))
  LUI.list.past_natural[[i]]$h.fRR.Mammals <- vector("numeric" , nrow(LUI.list.past_natural[[i]]))
  LUI.list.past_natural[[i]]$h.fRR.Reptiles <- vector("numeric" , nrow(LUI.list.past_natural[[i]]))
  LUI.list.past_natural[[i]]$h.fRR.Birds <- vector("numeric" , nrow(LUI.list.past_natural[[i]]))
}

# hfRR function
for (i in 1:length(LUI.list.past_natural)) {
  LUI.list.past_natural[[i]]$h.fRR.Amphibians <- 
    h.fRR.fun(
      # hbroad = LUI.list.past_natural[[i]]$h.Amphibians , 
      hbroad = hbroad.past_natural.Amphibians , 
      fRR = LUI.list.past_natural[[i]]$fRR , 
      z.value = cSAR.data$z_mean
    )
  LUI.list.past_natural[[i]]$h.fRR.Mammals <-
    h.fRR.fun(
      # hbroad = LUI.list.past_natural[[i]]$h.Mammals ,
      hbroad = hbroad.past_natural.Mammals ,
      fRR = LUI.list.past_natural[[i]]$fRR ,
      z.value = cSAR.data$z_mean
    )
  LUI.list.past_natural[[i]]$h.fRR.Reptiles <-
    h.fRR.fun(
      # hbroad = LUI.list.past_natural[[i]]$h.Reptiles ,
      hbroad = hbroad.past_natural.Reptiles ,
      fRR = LUI.list.past_natural[[i]]$fRR ,
      z.value = cSAR.data$z_mean
    )
  LUI.list.past_natural[[i]]$h.fRR.Birds <-
    h.fRR.fun(
      # hbroad = LUI.list.past_natural[[i]]$h.Birds ,
      hbroad = hbroad.past_natural.Birds ,
      fRR = LUI.list.past_natural[[i]]$fRR ,
      z.value = cSAR.data$z_mean
    )
}


for (i in 1:length(LUI.list.past_converted)) {
  LUI.list.past_converted[[i]]$h.fRR.Amphibians <- vector("numeric" , nrow(LUI.list.past_converted[[i]]))
  LUI.list.past_converted[[i]]$h.fRR.Mammals <- vector("numeric" , nrow(LUI.list.past_converted[[i]]))
  LUI.list.past_converted[[i]]$h.fRR.Reptiles <- vector("numeric" , nrow(LUI.list.past_converted[[i]]))
  LUI.list.past_converted[[i]]$h.fRR.Birds <- vector("numeric" , nrow(LUI.list.past_converted[[i]]))
}

# hfRR function
for (i in 1:length(LUI.list.past_converted)) {
  LUI.list.past_converted[[i]]$h.fRR.Amphibians <- 
    h.fRR.fun(
      # hbroad = LUI.list.past_converted[[i]]$h.Amphibians , 
      hbroad = hbroad.past_converted.Amphibians , 
      fRR = LUI.list.past_converted[[i]]$fRR , 
      z.value = cSAR.data$z_mean
    )
  LUI.list.past_converted[[i]]$h.fRR.Mammals <-
    h.fRR.fun(
      # hbroad = LUI.list.past_converted[[i]]$h.Mammals ,
      hbroad = hbroad.past_converted.Mammals ,
      fRR = LUI.list.past_converted[[i]]$fRR ,
      z.value = cSAR.data$z_mean
    )
  LUI.list.past_converted[[i]]$h.fRR.Reptiles <-
    h.fRR.fun(
      # hbroad = LUI.list.past_converted[[i]]$h.Reptiles ,
      hbroad = hbroad.past_converted.Reptiles ,
      fRR = LUI.list.past_converted[[i]]$fRR ,
      z.value = cSAR.data$z_mean
    )
  LUI.list.past_converted[[i]]$h.fRR.Birds <-
    h.fRR.fun(
      # hbroad = LUI.list.past_converted[[i]]$h.Birds ,
      hbroad = hbroad.past_converted.Birds ,
      fRR = LUI.list.past_converted[[i]]$fRR ,
      z.value = cSAR.data$z_mean
    )
}


for (i in 1:length(LUI.list.forest_plant)) {
  LUI.list.forest_plant[[i]]$h.fRR.Amphibians <- vector("numeric" , nrow(LUI.list.forest_plant[[i]]))
  LUI.list.forest_plant[[i]]$h.fRR.Mammals <- vector("numeric" , nrow(LUI.list.forest_plant[[i]]))
  LUI.list.forest_plant[[i]]$h.fRR.Reptiles <- vector("numeric" , nrow(LUI.list.forest_plant[[i]]))
  LUI.list.forest_plant[[i]]$h.fRR.Birds <- vector("numeric" , nrow(LUI.list.forest_plant[[i]]))
}


# hfRR function
for (i in 1:length(LUI.list.forest_plant)) {
  LUI.list.forest_plant[[i]]$h.fRR.Amphibians <- 
    h.fRR.fun(
      # hbroad = LUI.list.forest_plant[[i]]$h.Amphibians , 
      hbroad = hbroad.forest_plant.Amphibians , 
      fRR = LUI.list.forest_plant[[i]]$fRR , 
      z.value = cSAR.data$z_mean
    )
  LUI.list.forest_plant[[i]]$h.fRR.Mammals <-
    h.fRR.fun(
      # hbroad = LUI.list.forest_plant[[i]]$h.Mammals ,
      hbroad = hbroad.forest_plant.Mammals ,
      fRR = LUI.list.forest_plant[[i]]$fRR ,
      z.value = cSAR.data$z_mean
    )
  LUI.list.forest_plant[[i]]$h.fRR.Reptiles <-
    h.fRR.fun(
      # hbroad = LUI.list.forest_plant[[i]]$h.Reptiles ,
      hbroad = hbroad.forest_plant.Reptiles ,
      fRR = LUI.list.forest_plant[[i]]$fRR ,
      z.value = cSAR.data$z_mean
    )
  LUI.list.forest_plant[[i]]$h.fRR.Birds <-
    h.fRR.fun(
      # hbroad = LUI.list.forest_plant[[i]]$h.Birds ,
      hbroad = hbroad.forest_plant.Birds ,
      fRR = LUI.list.forest_plant[[i]]$fRR ,
      z.value = cSAR.data$z_mean
    )
}


for (i in 1:length(LUI.list.forest_natural)) {
  LUI.list.forest_natural[[i]]$h.fRR.Amphibians <- vector("numeric" , nrow(LUI.list.forest_natural[[i]]))
  LUI.list.forest_natural[[i]]$h.fRR.Mammals <- vector("numeric" , nrow(LUI.list.forest_natural[[i]]))
  LUI.list.forest_natural[[i]]$h.fRR.Reptiles <- vector("numeric" , nrow(LUI.list.forest_natural[[i]]))
  LUI.list.forest_natural[[i]]$h.fRR.Birds <- vector("numeric" , nrow(LUI.list.forest_natural[[i]]))
}

# hfRR function
for (i in 1:length(LUI.list.forest_natural)) {
  LUI.list.forest_natural[[i]]$h.fRR.Amphibians <- 
    h.fRR.fun(
      # hbroad = LUI.list.forest_natural[[i]]$h.Amphibians , 
      hbroad = hbroad.forest_natural.Amphibians , 
      fRR = LUI.list.forest_natural[[i]]$fRR , 
      z.value = cSAR.data$z_mean
    )
  LUI.list.forest_natural[[i]]$h.fRR.Mammals <-
    h.fRR.fun(
      # hbroad = LUI.list.forest_natural[[i]]$h.Mammals ,
      hbroad = hbroad.forest_natural.Mammals ,
      fRR = LUI.list.forest_natural[[i]]$fRR ,
      z.value = cSAR.data$z_mean
    )
  LUI.list.forest_natural[[i]]$h.fRR.Reptiles <-
    h.fRR.fun(
      # hbroad = LUI.list.forest_natural[[i]]$h.Reptiles ,
      hbroad = hbroad.forest_natural.Reptiles ,
      fRR = LUI.list.forest_natural[[i]]$fRR ,
      z.value = cSAR.data$z_mean
    )
  LUI.list.forest_natural[[i]]$h.fRR.Birds <-
    h.fRR.fun(
      # hbroad = LUI.list.forest_natural[[i]]$h.Birds ,
      hbroad = hbroad.forest_natural.Birds ,
      fRR = LUI.list.forest_natural[[i]]$fRR ,
      z.value = cSAR.data$z_mean
    )
}


for (i in 1:length(LUI.list.builtup)) {
  LUI.list.builtup[[i]]$h.fRR.Amphibians <- vector("numeric" , nrow(LUI.list.builtup[[i]]))
  LUI.list.builtup[[i]]$h.fRR.Mammals <- vector("numeric" , nrow(LUI.list.builtup[[i]]))
  LUI.list.builtup[[i]]$h.fRR.Reptiles <- vector("numeric" , nrow(LUI.list.builtup[[i]]))
  LUI.list.builtup[[i]]$h.fRR.Birds <- vector("numeric" , nrow(LUI.list.builtup[[i]]))
}

# hfRR function
for (i in 1:length(LUI.list.builtup)) {
  LUI.list.builtup[[i]]$h.fRR.Amphibians <- 
    h.fRR.fun(
      # hbroad = LUI.list.builtup[[i]]$h.Amphibians , 
      hbroad = hbroad.builtup.Amphibians , 
      fRR = LUI.list.builtup[[i]]$fRR , 
      z.value = cSAR.data$z_mean
    )
  LUI.list.builtup[[i]]$h.fRR.Mammals <-
    h.fRR.fun(
      # hbroad = LUI.list.builtup[[i]]$h.Mammals ,
      hbroad = hbroad.builtup.Mammals ,
      fRR = LUI.list.builtup[[i]]$fRR ,
      z.value = cSAR.data$z_mean
    )
  LUI.list.builtup[[i]]$h.fRR.Reptiles <-
    h.fRR.fun(
      # hbroad = LUI.list.builtup[[i]]$h.Reptiles ,
      hbroad = hbroad.builtup.Reptiles ,
      fRR = LUI.list.builtup[[i]]$fRR ,
      z.value = cSAR.data$z_mean
    )
  LUI.list.builtup[[i]]$h.fRR.Birds <-
    h.fRR.fun(
      # hbroad = LUI.list.builtup[[i]]$h.Birds ,
      hbroad = hbroad.builtup.Birds ,
      fRR = LUI.list.builtup[[i]]$fRR ,
      z.value = cSAR.data$z_mean
    )
}


# remove fRR to save memory
for (i in 1:length(LUI.list.crop)) {
  LUI.list.crop[[i]][ , c("fRR")] <- list(NULL)
}

for (i in 1:length(LUI.list.forest_plant)) {
  LUI.list.forest_plant[[i]][ , c("fRR")] <- list(NULL)
}

for (i in 1:length(LUI.list.forest_natural)) {
  LUI.list.forest_natural[[i]][ , c("fRR")] <- list(NULL)
}

for (i in 1:length(LUI.list.past_converted)) {
  LUI.list.past_converted[[i]][ , c("fRR")] <- list(NULL)
}

for (i in 1:length(LUI.list.past_natural)) {
  LUI.list.past_natural[[i]][ , c("fRR")] <- list(NULL)
}

for (i in 1:length(LUI.list.builtup)) {
  LUI.list.builtup[[i]][ , c("fRR")] <- list(NULL)
}

gc()


##############################################################################
# cSAR model step 1: land use area * affinity h per crop type and tax group
# combine LU types lists 
LUI.list <- LUI.list.crop
LUI.list <- append(LUI.list , LUI.list.forest_natural)
LUI.list <- append(LUI.list , LUI.list.forest_plant)
LUI.list <- append(LUI.list , LUI.list.past_converted)
LUI.list <- append(LUI.list , LUI.list.past_natural)
LUI.list <- append(LUI.list , LUI.list.builtup)

rm(LUI.list.crop , LUI.list.forest_natural , LUI.list.forest_plant , LUI.list.past_converted , LUI.list.past_natural , LUI.list.builtup)
gc()

# order following the original data set to fit the LU intensity with area data
LUI.list <- LUI.list[names(cSAR.data[c(81:126)])]


# Area occupied by LU types, i.e. without wilderness or nonproductive
A <- cSAR.data[c(33:78)]
A[A == 0] <- NA

gc()

# order to have the same order of LU types for area and LU intensity 
LUI.list <- LUI.list[c(names(LUI.list)[11] , names(LUI.list)[-11])]


# add needed columns
for (i in 1:length(LUI.list)) {
  LUI.list[[i]]$A <- A[[i]]
  LUI.list[[i]]$h.fRR.A.Amphibians <- vector("numeric" , nrow(LUI.list[[i]]))
  LUI.list[[i]]$h.fRR.A.Mammals <- vector("numeric" , nrow(LUI.list[[i]]))
  LUI.list[[i]]$h.fRR.A.Reptiles <- vector("numeric" , nrow(LUI.list[[i]]))
  LUI.list[[i]]$h.fRR.A.Birds <- vector("numeric" , nrow(LUI.list[[i]]))
}

# multiply A with h.fRR
for (i in 1:length(LUI.list)) {
  LUI.list[[i]]$h.fRR.A.Amphibians <- LUI.list[[i]]$h.fRR.Amphibians * LUI.list[[i]]$A
  LUI.list[[i]]$h.fRR.A.Mammals <- LUI.list[[i]]$h.fRR.Mammals * LUI.list[[i]]$A
  LUI.list[[i]]$h.fRR.A.Reptiles <- LUI.list[[i]]$h.fRR.Reptiles * LUI.list[[i]]$A
  LUI.list[[i]]$h.fRR.A.Birds <- LUI.list[[i]]$h.fRR.Birds * LUI.list[[i]]$A
}

# do not remove h.fRR to save memory, needed later!
gc()


#################################################################################
#################################################################################
## cSAR model step 2: make h.fRR.A sum across all LU types (for each tax group separately) 
# make matrices and then the row sums of those to get the sum across all LU types in each cell
# Amphibians
h.fRR.A.Amphibians <- matrix(nrow = nrow(cSAR.data) , ncol = length(LUI.list))

for (i in 1:length(LUI.list)) {
  h.fRR.A.Amphibians[ , i] <- LUI.list[[i]]$h.fRR.A.Amphibians
}

h.fRR.A.Amphibians.sum <- vector("numeric" , nrow(cSAR.data))
h.fRR.A.Amphibians.sum <- rowSums(h.fRR.A.Amphibians , na.rm = T)

rm(h.fRR.A.Amphibians)

gc()

# Mammals
h.fRR.A.Mammals <- matrix(nrow = nrow(cSAR.data) , ncol = length(LUI.list))

for (i in 1:length(LUI.list)) {
  h.fRR.A.Mammals[ , i] <- LUI.list[[i]]$h.fRR.A.Mammals
}

h.fRR.A.Mammals.sum <- vector("numeric" , nrow(cSAR.data))
h.fRR.A.Mammals.sum <- rowSums(h.fRR.A.Mammals , na.rm = T)

rm(h.fRR.A.Mammals)

gc()

# Reptiles
h.fRR.A.Reptiles <- matrix(nrow = nrow(cSAR.data) , ncol = length(LUI.list))

for (i in 1:length(LUI.list)) {
  h.fRR.A.Reptiles[ , i] <- LUI.list[[i]]$h.fRR.A.Reptiles
}

h.fRR.A.Reptiles.sum <- vector("numeric" , nrow(cSAR.data))
h.fRR.A.Reptiles.sum <- rowSums(h.fRR.A.Reptiles , na.rm = T)

rm(h.fRR.A.Reptiles)

gc()

# Birds
h.fRR.A.Birds <- matrix(nrow = nrow(cSAR.data) , ncol = length(LUI.list))

for (i in 1:length(LUI.list)) {
  h.fRR.A.Birds[ , i] <- LUI.list[[i]]$h.fRR.A.Birds
}

h.fRR.A.Birds.sum <- vector("numeric" , nrow(cSAR.data))
h.fRR.A.Birds.sum <- rowSums(h.fRR.A.Birds , na.rm = T)

rm(h.fRR.A.Birds)
gc()

# remove h.fRR.A to save memory
for (i in 1:length(LUI.list)) {
  LUI.list[[i]][ , c("h.fRR.A.Amphibians" , "h.fRR.A.Mammals" , "h.fRR.A.Reptiles" , "h.fRR.A.Birds")] <- list(NULL)
}
gc()


######################################################################################
######################################################################################
# cSAR model final step

# Maket he wall to wall areas for each grid cell
cSAR.data$Acell <- cSAR.data$X2010_wilderness_km2 + cSAR.data$X2010_nonproductivesnow_area_km2 + as.vector(rowSums(A , na.rm = T))
Aprim <- vector("numeric" , nrow(cSAR.data))
Aprim <- cSAR.data$X2010_wilderness_km2 + cSAR.data$X2010_nonproductivesnow_area_km2

# make own result table to avoid confusion
cSAR.results <- cSAR.data[c("x" , "y" , "cell.ID")]


cSAR.results$Amphibians_loss_total <- vector("numeric" , nrow(cSAR.data))
cSAR.results$Amphibians_loss_total <- 
  cSAR.fun(
    Sorg = cSAR.data$Amphibians_prim , 
    Aprim = Aprim , 
    Acell = cSAR.data$Acell , 
    h.fRR.A.sum = h.fRR.A.Amphibians.sum , 
    z.value = cSAR.data$z_mean
  )
  
cSAR.results$Mammals_loss_total <- vector("numeric" , nrow(cSAR.data))
cSAR.results$Mammals_loss_total <- 
  cSAR.fun(
    Sorg = cSAR.data$Mammals_prim , 
    Aprim = Aprim , 
    Acell = cSAR.data$Acell , 
    h.fRR.A.sum = h.fRR.A.Mammals.sum , 
    z.value = cSAR.data$z_mean
  )

cSAR.results$Reptiles_loss_total <- vector("numeric" , nrow(cSAR.data))
cSAR.results$Reptiles_loss_total <- 
  cSAR.fun(
    Sorg = cSAR.data$Reptiles_prim , 
    Aprim = Aprim , 
    Acell = cSAR.data$Acell , 
    h.fRR.A.sum = h.fRR.A.Reptiles.sum , 
    z.value = cSAR.data$z_mean
  )

cSAR.results$Birds_loss_total <- vector("numeric" , nrow(cSAR.data))
cSAR.results$Birds_loss_total <- 
  cSAR.fun(
    Sorg = cSAR.data$Birds_prim , 
    Aprim = Aprim , 
    Acell = cSAR.data$Acell , 
    h.fRR.A.sum = h.fRR.A.Birds.sum , 
    z.value = cSAR.data$z_mean
  )

gc()


#############################################################################
#############################################################################
# Calculate SR loss for each crop type individually

##################################################################################
# calculate allocation factor a in LUI.list (is unique for each LU type). 
################
# 1. multiply A with (1-h.fRR)
for (i in 1:length(LUI.list)) {
  LUI.list[[i]]$A.1_h.fRR.Amphibians <- vector("numeric" , nrow(LUI.list[[i]]))
  LUI.list[[i]]$A.1_h.fRR.Mammals <- vector("numeric" , nrow(LUI.list[[i]]))
  LUI.list[[i]]$A.1_h.fRR.Reptiles <- vector("numeric" , nrow(LUI.list[[i]]))
  LUI.list[[i]]$A.1_h.fRR.Birds <- vector("numeric" , nrow(LUI.list[[i]]))
}

for (i in 1:length(LUI.list)) {
  LUI.list[[i]]$A.1_h.fRR.Amphibians <- (1 - LUI.list[[i]]$h.fRR.Amphibians) * LUI.list[[i]]$A
  LUI.list[[i]]$A.1_h.fRR.Mammals <- (1 - LUI.list[[i]]$h.fRR.Mammals) * LUI.list[[i]]$A
  LUI.list[[i]]$A.1_h.fRR.Reptiles <- (1 - LUI.list[[i]]$h.fRR.Reptiles) * LUI.list[[i]]$A
  LUI.list[[i]]$A.1_h.fRR.Birds <- (1 - LUI.list[[i]]$h.fRR.Birds) * LUI.list[[i]]$A
}

# remove h.fRR
for (i in 1:length(LUI.list)) {
  LUI.list[[i]][ , c("h.fRR.Amphibians" , "h.fRR.Reptiles" , "h.fRR.Mammals" , "h.fRR.Birds")] <- list(NULL)
}


gc()


################
# 2. 
## make A.1_h.fRR.sums
# make matrices and then the row sums of those
# Amphibians
A.1_h.fRR.Amphibians <- matrix(nrow = nrow(cSAR.data) , ncol = length(LUI.list))

for (i in 1:length(LUI.list)) {
  A.1_h.fRR.Amphibians[ , i] <- LUI.list[[i]]$A.1_h.fRR.Amphibians
}

A.1_h.fRR.Amphibians.sum <- vector("numeric" , nrow(cSAR.data))
A.1_h.fRR.Amphibians.sum <- rowSums(A.1_h.fRR.Amphibians , na.rm = T)

rm(A.1_h.fRR.Amphibians)
gc()


# Mammals
A.1_h.fRR.Mammals <- matrix(nrow = nrow(cSAR.data) , ncol = length(LUI.list))

for (i in 1:length(LUI.list)) {
  A.1_h.fRR.Mammals[ , i] <- LUI.list[[i]]$A.1_h.fRR.Mammals
}

A.1_h.fRR.Mammals.sum <- vector("numeric" , nrow(cSAR.data))
A.1_h.fRR.Mammals.sum <- rowSums(A.1_h.fRR.Mammals , na.rm = T)

rm(A.1_h.fRR.Mammals)
gc()

# Reptiles
A.1_h.fRR.Reptiles <- matrix(nrow = nrow(cSAR.data) , ncol = length(LUI.list))

for (i in 1:length(LUI.list)) {
  A.1_h.fRR.Reptiles[ , i] <- LUI.list[[i]]$A.1_h.fRR.Reptiles
}

A.1_h.fRR.Reptiles.sum <- vector("numeric" , nrow(cSAR.data))
A.1_h.fRR.Reptiles.sum <- rowSums(A.1_h.fRR.Reptiles , na.rm = T)

rm(A.1_h.fRR.Reptiles)
gc()

# Birds
A.1_h.fRR.Birds <- matrix(nrow = nrow(cSAR.data) , ncol = length(LUI.list))

for (i in 1:length(LUI.list)) {
  A.1_h.fRR.Birds[ , i] <- LUI.list[[i]]$A.1_h.fRR.Birds
}

A.1_h.fRR.Birds.sum <- vector("numeric" , nrow(cSAR.data))
A.1_h.fRR.Birds.sum <- rowSums(A.1_h.fRR.Birds , na.rm = T)

rm(A.1_h.fRR.Birds)
gc()


################
# 3. calculate a
for (i in 1:length(LUI.list)) {
  LUI.list[[i]]$a.Amphibians <- vector("numeric" , nrow(LUI.list[[i]]))
  LUI.list[[i]]$a.Mammals <- vector("numeric" , nrow(LUI.list[[i]]))
  LUI.list[[i]]$a.Reptiles <- vector("numeric" , nrow(LUI.list[[i]]))
  LUI.list[[i]]$a.Birds <- vector("numeric" , nrow(LUI.list[[i]]))
}


for (i in 1:length(LUI.list)) {
  LUI.list[[i]]$a.Amphibians <- 
    LUI.list[[i]]$A.1_h.fRR.Amphibians / A.1_h.fRR.Amphibians.sum
  
  LUI.list[[i]]$a.Mammals <-
    LUI.list[[i]]$A.1_h.fRR.Mammals / A.1_h.fRR.Mammals.sum

  LUI.list[[i]]$a.Reptiles <-
    LUI.list[[i]]$A.1_h.fRR.Reptiles / A.1_h.fRR.Reptiles.sum
  
  LUI.list[[i]]$a.Birds <-
    LUI.list[[i]]$A.1_h.fRR.Birds / A.1_h.fRR.Birds.sum
}


# remove A.1_h.fRR to save memory
for (i in 1:length(LUI.list)) {
  LUI.list[[i]][ , c("A.1_h.fRR.Amphibians" , "A.1_h.fRR.Reptiles" , "A.1_h.fRR.Mammals" , "A.1_h.fRR.Birds")] <- list(NULL)
}
gc()


# Sloss per crop type
for (i in 1:length(LUI.list)) {
  LUI.list[[i]]$Amphibians_loss_croptype <- vector("numeric" , nrow(LUI.list[[i]]))
  LUI.list[[i]]$Mammals_loss_croptype <- vector("numeric" , nrow(LUI.list[[i]]))
  LUI.list[[i]]$Reptiles_loss_croptype <- vector("numeric" , nrow(LUI.list[[i]]))
  LUI.list[[i]]$Birds_loss_croptype <- vector("numeric" , nrow(LUI.list[[i]]))
}

for (i in 1:length(LUI.list)) {
  LUI.list[[i]]$Amphibians_loss_croptype <- 
    (cSAR.results$Amphibians_loss_total * LUI.list[[i]]$a.Amphibians)
  
  LUI.list[[i]]$Mammals_loss_croptype <-
    (cSAR.results$Mammals_loss_total * LUI.list[[i]]$a.Mammals)

  LUI.list[[i]]$Reptiles_loss_croptype <-
    (cSAR.results$Reptiles_loss_total * LUI.list[[i]]$a.Reptiles)
  
  LUI.list[[i]]$Birds_loss_croptype <-
    (cSAR.results$Birds_loss_total * LUI.list[[i]]$a.Birds)
}

# remove a to save memory
for (i in 1:length(LUI.list)) {
  LUI.list[[i]][ , c("a.Amphibians" , "a.Reptiles" , "a.Mammals" , "a.Birds")] <- list(NULL)
}

gc()


## save individual files
fwrite(cSAR.results)
list.save(LUI.list)

gc()
