# Supplementary material for: Relative effects of land conversion and land-use intensity on terrestrial vertebrate diversity
Source: Nat Commun. 2022 Feb 1;13:615. doi: 10.1038/s41467-022-28245-4 (PMC8807604; doi:10.1038/s41467-022-28245-4)
Supplement: Supplementary file 14 — Supplementary Software [file 41467_2022_28245_MOESM14_ESM.zip › code_random_draw_NComms.r]

##################################################
# this script runs the random draw routine on a Linux server. The datsets needed to run this script are described at the appropriate place within the script. 

library(parallel)
library(data.table)
library(rlist)
# fast matching of vectors function, i.e. a faster %in%
`%fin%` <- function(x, table) {
  stopifnot(require(fastmatch))
  fmatch(x, table, nomatch = 0L) > 0L
}
cleanMem <- function(n=2) { for (i in 1:n) gc() }

## special arguments for running in batch on linux server
args = commandArgs(trailingOnly=TRUE)
run <- as.integer(args[1])


# define species affiliations (compare with Supplementary Data 2)
crop.affiliates <- c("X2010_HANPPharv_pc_FODDER" , "X2010_HANPPharv_pc_BARL" , "X2010_HANPPharv_pc_BEAN" , "X2010_HANPPharv_pc_CASS" , "X2010_HANPPharv_pc_CHIC" , "X2010_HANPPharv_pc_COWP" , "X2010_HANPPharv_pc_GROU" , "X2010_HANPPharv_pc_LENT" , "X2010_HANPPharv_pc_MAIZ" , "X2010_HANPPharv_pc_OCER" , "X2010_HANPPharv_pc_OFIB" , "X2010_HANPPharv_pc_OOIL" , "X2010_HANPPharv_pc_OPUL" , "X2010_HANPPharv_pc_ORTS" , "X2010_HANPPharv_pc_PIGE" , "X2010_HANPPharv_pc_PLNT" , "X2010_HANPPharv_pc_PMIL" , "X2010_HANPPharv_pc_POTA" , "X2010_HANPPharv_pc_RAPE" , "X2010_HANPPharv_pc_REST" , "X2010_HANPPharv_pc_RICE" , "X2010_HANPPharv_pc_SESA" , "X2010_HANPPharv_pc_SORG" , "X2010_HANPPharv_pc_SOYB" , "X2010_HANPPharv_pc_SUGB" , "X2010_HANPPharv_pc_SUNF" , "X2010_HANPPharv_pc_SWPO" , "X2010_HANPPharv_pc_VEGE" , "X2010_HANPPharv_pc_WHEA" , "X2010_HANPPharv_pc_YAMS")
forest.plant.affiliates <- c("X2010_HANPPharv_pc_ACOF" , "X2010_HANPPharv_pc_CNUT" , "X2010_HANPPharv_pc_COCO" , "X2010_HANPPharv_pc_OILP" , "X2010_HANPPharv_pc_TEMF" , "X2010_HANPPharv_pc_TROF" , "X2010_HANPPharv_pc_BANA" , "X2010_HANPPharv_pc_COTT" , "X2010_HANPPharv_pc_SUGC" , "X2010_HANPPharv_pc_TEAS" , "X2010_HANPPharv_pc_TOBA" , "X2010_HANPPharv_plantation_forest_pc_v1")
forest.natural.affiliates <- c("X2010_HANPPharv_natural_forest_pc_v1")
past.natural.affiliates <- "X2010_HANPPharv_natural_grazing_pc"
past.converted.affiliates <- "X2010_HANPPharv_converted_grazing_pc"
builtup.affiliates <- "X2010_HANPPharv_builtup_pc"


######################################################
########################################################
for (s.list in 1:8) {
  
  standard.cores <- 2 
  nfork <- 2
  
  # LU type results occupation (for drawing LU type affiliated specs). This is the result of the cSAR model ensemble for each LU type as produced in the code_cSAR_model_NComms.r script, based on the mean across the two intensity indicators. 
  print("load LU_type_occupation")
  LU_type_occupation <- list.load("/home/biodiversity/data/data/LUI.list_affiliation_Olson_elevation_ensemble_Nov_2020.rds")
  LU_type_occupation <- lapply(LU_type_occupation , function(x) setDF(x))
  
  # keep animal losses and cell.ID only to save data
  if (s.list == 1) {
    LU_type_occupation <- mclapply(LU_type_occupation, function(x) x[(names(x) %fin% c("Mammals_loss_croptype" , "cell.ID"))] , mc.cores = standard.cores)
  } else if (s.list == 2) {
    LU_type_occupation <- mclapply(LU_type_occupation, function(x) x[(names(x) %fin% c("Amphibians_loss_croptype" , "cell.ID"))] , mc.cores = standard.cores)
  } else if (s.list == 3) {
    LU_type_occupation <- mclapply(LU_type_occupation, function(x) x[(names(x) %fin% c("Reptiles_loss_croptype" , "cell.ID"))] , mc.cores = standard.cores)
  } else if (s.list == 4 || s.list == 5 || s.list == 6 || s.list == 7 || s.list == 8) {
    LU_type_occupation <- mclapply(LU_type_occupation, function(x) x[(names(x) %fin% c("Birds_loss_croptype" , "cell.ID"))] , mc.cores = standard.cores)
  }
  gc()
  
  
  
  # LU type results conversion (for drawing non-affiliated specs). This is the result of the cSAR model where LU intensity is set to 0, i.e. the conversion model. This is the result of the cSAR model ensemble for each LU type as produced in the code_cSAR_model_NComms.r script, based on the setting to only calculate the conversion effect. This is identical across LU-intensity-indicators. 
  print("load LU_type_conversion")
  LU_type_conversion <- list.load("/home/biodiversity/data/data/LUI.list_LUI_0_affiliation_Olson_elevation_ensemble_Nov_2020.rds")
  LU_type_conversion <- lapply(LU_type_conversion , function(x) setDF(x))
  
  
  # keep animal losses only to save data
  if (s.list == 1) {
    LU_type_conversion <- mclapply(LU_type_conversion, function(x) x[(names(x) %fin% c("Mammals_loss_croptype" , "cell.ID"))] , mc.cores = standard.cores)
  } else if (s.list == 2) {
    LU_type_conversion <- mclapply(LU_type_conversion, function(x) x[(names(x) %fin% c("Amphibians_loss_croptype" , "cell.ID"))] , mc.cores = standard.cores)
  } else if (s.list == 3) {
    LU_type_conversion <- mclapply(LU_type_conversion, function(x) x[(names(x) %fin% c("Reptiles_loss_croptype" , "cell.ID"))] , mc.cores = standard.cores)
  } else if (s.list == 4 || s.list == 5 || s.list == 6 || s.list == 7 || s.list == 8) {
    LU_type_conversion <- mclapply(LU_type_conversion, function(x) x[(names(x) %fin% c("Birds_loss_croptype" , "cell.ID"))] , mc.cores = standard.cores)
  }
  gc()
  
  
  
  
  # species list. These species lists contain the species names of each species in each cell (cell.ID), based on the area-of-habitat of each species present in the IUCN database. Each column of the dataframes needed here ahs the name of a cell.ID, while the rows contain the species names present in the respective cell. 
  
  # Mammals too large and are in three batches, need to be combined. 
  print(paste("load spec.list" , Sys.time()))
  if (s.list == 1) {
    spec.list.1 <- as.matrix(fread("/home/biodiversity/data/data/Species_list_Mammals_affiliation_Olson_elevation_1.csv" , sep = "," , header = T , data.table = F , na.strings = ""))
    spec.list.2 <- as.matrix(fread("/home/biodiversity/data/data/Species_list_Mammals_affiliation_Olson_elevation_2.csv" , sep = "," , header = T , data.table = F , na.strings = ""))
    spec.list.3 <- as.matrix(fread("/home/biodiversity/data/data/Species_list_Mammals_affiliation_Olson_elevation_3.csv" , sep = "," , header = T , data.table = F , na.strings = ""))
    gc()
    
    rows.add <- max(c(nrow(spec.list.1) , nrow(spec.list.2) , nrow(spec.list.3)))
    
    spec.list.1 <- rbind(spec.list.1 , matrix(nrow = rows.add - nrow(spec.list.1) , ncol = ncol(spec.list.1)))
    spec.list.2 <- rbind(spec.list.2 , matrix(nrow = rows.add - nrow(spec.list.2) , ncol = ncol(spec.list.2)))
    spec.list.3 <- rbind(spec.list.3 , matrix(nrow = rows.add - nrow(spec.list.3) , ncol = ncol(spec.list.3)))
    
    spec.list <- cbind(spec.list.1 , spec.list.2 , spec.list.3)
    rm(spec.list.1 , spec.list.2 , spec.list.3)
  } else if (s.list == 2){
    spec.list <- as.matrix(fread("/home/biodiversity/data/data/Species_list_Amphibians_affiliation_Olson_elevation.csv" , sep = "," , header = T , data.table = F , na.strings = ""))
    
  } else if (s.list == 3){
    spec.list <- as.matrix(fread("/home/biodiversity/data/data/Species_list_Reptiles_affiliation_Olson_elevation.csv" , sep = "," , header = T , data.table = F , na.strings = ""))
  } else if (s.list == 4){
    # split Birds into different runs as to save memory
    spec.list.1 <- as.matrix(fread("/home/biodiversity/data/data/Species_list_Birds_affiliation_Olson_elevation_1.csv" , sep = "," , header = T , data.table = F , na.strings = ""))
    spec.list.2 <- as.matrix(fread("/home/biodiversity/data/data/Species_list_Birds_affiliation_Olson_elevation_2.csv" , sep = "," , header = T , data.table = F , na.strings = ""))
    
    gc()
    
    rows.add <- max(c(nrow(spec.list.1) , nrow(spec.list.2)))
    
    spec.list.1 <- rbind(spec.list.1 , matrix(nrow = rows.add - nrow(spec.list.1) , ncol = ncol(spec.list.1)))
    spec.list.2 <- rbind(spec.list.2 , matrix(nrow = rows.add - nrow(spec.list.2) , ncol = ncol(spec.list.2)))
    
    spec.list <- cbind(spec.list.1 , spec.list.2)
    rm(spec.list.1 , spec.list.2)
  } else if (s.list == 5){
    spec.list.3 <- as.matrix(fread("/home/biodiversity/data/data/Species_list_Birds_affiliation_Olson_elevation_3.csv" , sep = "," , header = T , data.table = F , na.strings = ""))
    spec.list.4 <- as.matrix(fread("/home/biodiversity/data/data/Species_list_Birds_affiliation_Olson_elevation_4.csv" , sep = "," , header = T , data.table = F , na.strings = ""))
    gc()
    
    rows.add <- max(c(nrow(spec.list.3) , nrow(spec.list.4)))
    
    spec.list.3 <- rbind(spec.list.3 , matrix(nrow = rows.add - nrow(spec.list.3) , ncol = ncol(spec.list.3)))
    spec.list.4 <- rbind(spec.list.4 , matrix(nrow = rows.add - nrow(spec.list.4) , ncol = ncol(spec.list.4)))
    
    spec.list <- cbind(spec.list.3 , spec.list.4)
    rm(spec.list.3 , spec.list.4)
  } else if (s.list == 6){
    spec.list.5 <- as.matrix(fread("/home/biodiversity/data/data/Species_list_Birds_affiliation_Olson_elevation_5.csv" , sep = "," , header = T , data.table = F , na.strings = ""))
    gc()
    
    rows.add <- max(c(nrow(spec.list.5)))
    
    spec.list.5 <- rbind(spec.list.5 , matrix(nrow = rows.add - nrow(spec.list.5) , ncol = ncol(spec.list.5)))
    
    spec.list <- cbind(spec.list.5)
    rm(spec.list.5)
  } else if (s.list == 7){
    spec.list.6 <- as.matrix(fread("/home/biodiversity/data/data/Species_list_Birds_affiliation_Olson_elevation_6.csv" , sep = "," , header = T , data.table = F , na.strings = ""))
    gc()
    
    rows.add <- max(c(nrow(spec.list.6)))
    
    spec.list.6 <- rbind(spec.list.6 , matrix(nrow = rows.add - nrow(spec.list.6) , ncol = ncol(spec.list.6)))
    
    spec.list <- cbind(spec.list.6)
    rm(spec.list.6)
  } else if (s.list == 8){
    spec.list.7 <- as.matrix(fread("/home/biodiversity/data/data/Species_list_Birds_affiliation_Olson_elevation_7.csv" , sep = "," , header = T , data.table = F , na.strings = ""))
    spec.list.8 <- as.matrix(fread("/home/biodiversity/data/data/Species_list_Birds_affiliation_Olson_elevation_8.csv" , sep = "," , header = T , data.table = F , na.strings = ""))
    spec.list.9 <- as.matrix(fread("/home/biodiversity/data/data/Species_list_Birds_affiliation_Olson_elevation_9.csv" , sep = "," , header = T , data.table = F , na.strings = ""))
    gc()
    
    rows.add <- max(c(nrow(spec.list.7) , nrow(spec.list.8) , nrow(spec.list.9)))
    
    spec.list.7 <- rbind(spec.list.7 , matrix(nrow = rows.add - nrow(spec.list.7) , ncol = ncol(spec.list.7)))
    spec.list.8 <- rbind(spec.list.8 , matrix(nrow = rows.add - nrow(spec.list.8) , ncol = ncol(spec.list.8)))
    spec.list.9 <- rbind(spec.list.9 , matrix(nrow = rows.add - nrow(spec.list.9) , ncol = ncol(spec.list.9)))
    
    spec.list <- cbind(spec.list.7 , spec.list.8 , spec.list.9)
    rm(spec.list.7 , spec.list.8 , spec.list.9)
  }
  gc()
  
  
  
  # order the columns in the same order with spec.list cell IDs
  LU_type_occupation <- mclapply(LU_type_occupation , function(x) x[match(colnames(spec.list) , x$cell.ID) , ] , mc.cores = standard.cores)
  gc()
  LU_type_conversion <- mclapply(LU_type_conversion , function(x) x[match(colnames(spec.list) , x$cell.ID) , ] , mc.cores = standard.cores)
  gc()
  
  
  
  # remove spec.list columns which only have NAs
  l <- nrow(spec.list)
  print(paste("remove empty cells from spec.list" , Sys.time()))
  col.rem <- apply(spec.list , MARGIN = 2 , function(x) sum(is.na(x)) != l)
  gc()
  spec.list <- spec.list[ , col.rem]
  gc()
  rm(col.rem)
  gc()
  
  
  # remove cells which are not in all relevant datasets and order them in the same order
  print(paste("remove unused cells from LU_type_occupation and LU_type_conversion" , Sys.time()))
  LU_type_occupation <- mclapply(LU_type_occupation , function(x) subset(x , cell.ID %fin% colnames(spec.list)) , mc.cores = standard.cores)
  gc()
  LU_type_conversion <- mclapply(LU_type_conversion , function(x) subset(x , cell.ID %fin% colnames(spec.list)) , mc.cores = standard.cores)
  gc()
  
  
  
  #################################
  # remove cell IDs
  draws_conversion <- lapply(LU_type_conversion, function(x) x[!(names(x) %fin% c("cell.ID"))][[1]])
  draws_occupation <- lapply(LU_type_occupation, function(x) x[!(names(x) %fin% c("cell.ID"))][[1]])
  
  rm(LU_type_conversion , LU_type_occupation)
  gc()
  
  
  
  ## combine individual croptypes in croplands and plantations
  print(paste("combine croplands and plantations" , Sys.time()))
  crop.sums.conversion <- rowSums(matrix(unlist(draws_conversion[c(crop.affiliates)]), ncol=length(crop.affiliates) , byrow=TRUE) , na.rm = T)
  gc()
  
  forest.plant.sums.conversion <- rowSums(matrix(unlist(draws_conversion[c(forest.plant.affiliates)]), ncol=length(forest.plant.affiliates) , byrow=TRUE) , na.rm = T)
  gc()
  
  crop.sums.occupation <- rowSums(matrix(unlist(draws_occupation[c(crop.affiliates)]), ncol=length(crop.affiliates) , byrow=TRUE) , na.rm = T)
  gc()
  
  forest.plant.sums.occupation <- rowSums(matrix(unlist(draws_occupation[c(forest.plant.affiliates)]), ncol=length(forest.plant.affiliates) , byrow=TRUE) , na.rm = T)
  gc()
  
  
  # remove unnecessary LU types
  draws_conversion[c(forest.plant.affiliates , crop.affiliates)] <- NULL
  
  draws_occupation[c(forest.plant.affiliates , crop.affiliates)] <- NULL
  gc()
  
  
  # add spec loss sums from above
  draws_conversion[["X2010_HANPPharv_pc_cropland"]] <- crop.sums.conversion
  draws_occupation[["X2010_HANPPharv_pc_cropland"]] <- crop.sums.occupation
  draws_conversion[["X2010_HANPPharv_pc_forest_plantation"]] <- forest.plant.sums.conversion
  draws_occupation[["X2010_HANPPharv_pc_forest_plantation"]] <- forest.plant.sums.occupation
  gc()
  
  rm(crop.sums.conversion , crop.sums.occupation , forest.plant.sums.conversion , forest.plant.sums.occupation)
  gc()
  
  
  
  

  # habitat affiliations for sample probabilities, taken from the habitat affiliation data from IUCN. 
  print(paste("read and format habitat_affiliation" , Sys.time()))
  if (s.list == 4 || s.list == 5 || s.list == 6 || s.list == 7 || s.list == 8) {
    habitat_affiliation <- fread("/home/biodiversity/data/data/habitat_affiliation_Birds.csv" , sep = "," , header = T , data.table = F , na.strings = "" , stringsAsFactors = T)
    
    habitat_affiliation$habitat <- paste(habitat_affiliation$`Habitats Classification Scheme Level 1` , habitat_affiliation$`Habitats Classification Scheme Level 2` , sep = " - ")
    habitat_affiliation$species <- habitat_affiliation$`Scientific name`
    
  } else {
    habitat_affiliation <- fread("/home/biodiversity/data/data/habitat_affiliation.csv" , sep = "," , header = T , data.table = F , na.strings = "" , stringsAsFactors = T)
      }
  
  
  # add underscore between genus and species names to fit with species lists below. 
  habitat_affiliation$species <- as.factor(gsub('[[:blank:]]' , '_' , habitat_affiliation$species))
  gc()
  
  # species list globally including occurrence frequency
  print(paste("create spec.list.global" , Sys.time()))
  spec.list.global <- as.data.frame(table(c(spec.list)))
  
  # keep only habitat_affiliations which are in spec.list.global
  habitat_affiliation <- droplevels(subset(habitat_affiliation , species %fin% spec.list.global$Var1))
  
  
  print(paste("correct draws intensity" , Sys.time()))
  # sample n conversion species from species pool without LU type affiliation plus draw n occupation - conversion species from species pool with LU type affiliation
  
  # lists of species in different habitats (compare with SI Table 2)
  affiliation_crop <- levels(droplevels(subset(habitat_affiliation , habitat %fin% "Artificial/Terrestrial - Arable Land"))$species)
  affiliation_crop <- affiliation_crop[affiliation_crop %fin% spec.list.global$Var1]
  affiliation_past <- levels(droplevels(subset(habitat_affiliation , habitat %fin% "Artificial/Terrestrial - Pastureland"))$species)
  affiliation_past <- affiliation_past[affiliation_past %fin% spec.list.global$Var1]
  affiliation_plant <- levels(droplevels(subset(habitat_affiliation , habitat %fin% "Artificial/Terrestrial - Plantations"))$species)
  affiliation_plant <- affiliation_plant[affiliation_plant %fin% spec.list.global$Var1]
  affiliation_builtup <- levels(droplevels(subset(habitat_affiliation , habitat %fin% "Artificial/Terrestrial - Urban Areas"))$species)
  affiliation_builtup <- affiliation_builtup[affiliation_builtup %fin% spec.list.global$Var1]
  
  
  
  
  
  
  
  ############################
  ############################
  # draw species
  # loop through each cell
  print(paste("loop/apply through all cells" , Sys.time()))
  
  # To be able to discern which land use type (or conversion vs. intensity) was responsible for which species, we need to randomize the order of LU types, as the preceding ones may affect the species availability of the coming ones.
  
  conv.int <- sample(c("conversion" , "intensity") , 2)
  
  for (i in 1:length(conv.int)) {
    
    if (conv.int[i] == "conversion") {
      #######################
      # Conversion
      # round draws. New rounding each run.
      print(paste("rounding routine conversion" , Sys.time()))
      draws_conversion <- mclapply(draws_conversion , function(d) fifelse(test = sapply(d , function(x) sample(c(0,1) , size = 1 , prob = c(1 - c(x - floor(x)) , c(x - floor(x))))) == 1 , yes = ceiling(d) , no = floor(d)) , mc.cores = standard.cores)
      
      # make to integer to save memory and increase speed. Also make draws to lists for later compatibility.
      draws_conversion <- mclapply(draws_conversion, function(x) as.list(as.integer(x)) , mc.cores = standard.cores)
      
      ### 1. make unaffiliated spec list
      print(paste("make spec list unaffiliated" , Sys.time()))
      cell.pool.unaffiliated <- vector("list" , length(draws_conversion))
      names(cell.pool.unaffiliated) <- names(draws_conversion)
      
      # reduce pool to contain only species NOT affiliated with the corresponding land use type. Also remove NAs
      print(paste("...builtup" , Sys.time()))
      cell.pool.unaffiliated$X2010_HANPPharv_builtup_pc <- apply(spec.list , MARGIN = 2 , function(x) x[!x %fin% affiliation_builtup])
      print(paste("...natural forest" , Sys.time()))
      cell.pool.unaffiliated$X2010_HANPPharv_natural_forest_pc_v1 <- apply(spec.list , MARGIN = 2 , function(x) x[!x %fin% levels(spec.list.global$Var1)])
      print(paste("...natural grazing" , Sys.time()))
      cell.pool.unaffiliated$X2010_HANPPharv_natural_grazing_pc <- apply(spec.list , MARGIN = 2 , function(x) x[!x %fin% levels(spec.list.global$Var1)])
      print(paste("...converted grazing" , Sys.time()))
      cell.pool.unaffiliated$X2010_HANPPharv_converted_grazing_pc <- apply(spec.list , MARGIN = 2 , function(x) x[!x %fin% affiliation_past])
      print(paste("...cropland" , Sys.time()))
      cell.pool.unaffiliated$X2010_HANPPharv_pc_cropland <- apply(spec.list , MARGIN = 2 , function(x) x[!x %fin% affiliation_crop])
      print(paste("...forest plantation" , Sys.time()))
      cell.pool.unaffiliated$X2010_HANPPharv_pc_forest_plantation <- apply(spec.list , MARGIN = 2 , function(x) x[!x %fin% affiliation_plant])
      
      print(paste("...remove NAs" , Sys.time()))
      cell.pool.unaffiliated <- mclapply(cell.pool.unaffiliated, function(x) lapply(x, function(y) y[!is.na(y)]) , mc.cores = nfork)
      
      
      #####################################
      # remove already drawn species
      ### remove species already drawn from the unaffiliated pools from the affiliated pools to avoid double sampling of species through intensification.
      if (i > 1) {
        print(paste("...remove already drawn species" , Sys.time()))
        spec.rm <- Map(c, spec.sample.intensity[[1]] , spec.sample.intensity[[2]] , spec.sample.intensity[[3]] , spec.sample.intensity[[4]] , spec.sample.intensity[[5]] , spec.sample.intensity[[6]])
        spec.rm <- lapply(spec.rm, unique)
        
        for (j in 1:length(cell.pool.unaffiliated)) {
          cell.pool.unaffiliated[[j]] <- mcmapply(function(x , y) x[!x %fin% y] , x = cell.pool.unaffiliated[[j]] , y = spec.rm , SIMPLIFY = F , mc.cores = nfork)
          cell.pool.unaffiliated[[j]] <- mclapply(cell.pool.unaffiliated[[j]], function(x) x[!is.na(x)] , mc.cores = nfork)
          print(paste(j , Sys.time()))
        }
      }
      
      
      

      
      
      ### 3. draw unaffiliated species via conversion draws. Each species may not be sampled more than once in each cell and may not be sampled again when sampling the affiliated species, as the area and everything else is already considered in the cSAR model.
      print(paste("sample conversion species" , Sys.time()))
      LUtype <- sample(c(1:length(cell.pool.unaffiliated)) , length(cell.pool.unaffiliated))
      
      spec.sample.conversion <- vector("list" , length(draws_conversion))
      names(spec.sample.conversion) <- names(draws_conversion)
      for (j in 1:length(spec.sample.conversion)) {
        spec.sample.conversion[[j]] <- vector("list" , length(draws_conversion[[j]]))
        names(spec.sample.conversion[[j]]) <- names(draws_conversion[[j]])
        spec.sample.conversion[[j]] <- lapply(spec.sample.conversion[[j]] , function(x) character(0))
      }
      
      
      spec.sample.conversion[[LUtype[1]]] <- mcmapply(function(x , y) sample(x , size = y) , x = cell.pool.unaffiliated[[LUtype[1]]] , y = draws_conversion[[LUtype[1]]] , SIMPLIFY = F , mc.cores = nfork)
      
      for (j in 2:length(cell.pool.unaffiliated)) {
        spec.rm <- Map(c, spec.sample.conversion[[1]] , spec.sample.conversion[[2]] , spec.sample.conversion[[3]] , spec.sample.conversion[[4]] , spec.sample.conversion[[5]] , spec.sample.conversion[[6]])
        spec.rm <- lapply(spec.rm, unique)
        
        cell.pool.unaffiliated[[LUtype[j]]] <- mcmapply(function(x , y) x[!x %fin% y] , x = cell.pool.unaffiliated[[LUtype[j]]] , y = spec.rm , SIMPLIFY = F , mc.cores = nfork)
        
        cell.pool.unaffiliated[[LUtype[j]]] <- mclapply(cell.pool.unaffiliated[[LUtype[j]]], function(x) x[!is.na(x)] , mc.cores = nfork)
        
        draws_conversion[[LUtype[j]]] <- mcmapply(function(x , y) fifelse(x > length(y) , yes = length(y) , no = x) , x = draws_conversion[[LUtype[j]]] , y = cell.pool.unaffiliated[[LUtype[j]]] , SIMPLIFY = F , mc.cores = nfork)
        
        spec.sample.conversion[[LUtype[j]]] <- mcmapply(function(x , y) sample(x , size = y) , x = cell.pool.unaffiliated[[LUtype[j]]] , y = draws_conversion[[LUtype[j]]] , SIMPLIFY = F , mc.cores = nfork)
        
        print(paste(LUtype[j] , Sys.time()))
      }
      
      rm(cell.pool.unaffiliated , draws_conversion)
      gc()
      
      
      
      
    } else if (conv.int[i] == "intensity") {
      
      
      
      
      
      
      ##############################
      ##############################
      #Intensity
      ### 4. sample random species from each cell and LU type. Same as above but this time for affiliated species!
      print(paste("rounding routine 2 (intensity)" , Sys.time()))
      draws_intensity_corrected <- mclapply(draws_intensity_corrected , function(d) fifelse(test = sapply(d , function(x) sample(c(0,1) , size = 1 , prob = c(1 - c(x - floor(x)) , c(x - floor(x))))) == 1 , yes = ceiling(d) , no = floor(d)) , mc.cores = standard.cores)
      draws_intensity_corrected <- mclapply(draws_intensity_corrected, function(x) as.list(as.integer(x)) , mc.cores = standard.cores)
      
      
      print(paste("make spec.list affiliated" , Sys.time()))
      
      cell.pool.affiliated <- vector("list" , length(draws_intensity_corrected))
      names(cell.pool.affiliated) <- names(draws_intensity_corrected)
      
      # reduce pool to contain only species affiliated with the corresponding land use type.
      print(paste("...builtup" , Sys.time()))
      cell.pool.affiliated$X2010_HANPPharv_builtup_pc <- apply(spec.list , MARGIN = 2 , function(x) x[x %fin% affiliation_builtup])
      print(paste("...natural forest" , Sys.time()))
      cell.pool.affiliated$X2010_HANPPharv_natural_forest_pc_v1 <- apply(spec.list , MARGIN = 2 , function(x) x[x %fin% levels(spec.list.global$Var1)])
      print(paste("...natural grazing" , Sys.time()))
      cell.pool.affiliated$X2010_HANPPharv_natural_grazing_pc <- apply(spec.list , MARGIN = 2 , function(x) x[x %fin% levels(spec.list.global$Var1)])
      print(paste("...converted grazing" , Sys.time()))
      cell.pool.affiliated$X2010_HANPPharv_converted_grazing_pc <- apply(spec.list , MARGIN = 2 , function(x) x[x %fin% affiliation_past])
      print(paste("...cropland" , Sys.time()))
      cell.pool.affiliated$X2010_HANPPharv_pc_cropland <- apply(spec.list , MARGIN = 2 , function(x) x[x %fin% affiliation_crop])
      print(paste("...forest plantation" , Sys.time()))
      cell.pool.affiliated$X2010_HANPPharv_pc_forest_plantation <- apply(spec.list , MARGIN = 2 , function(x) x[x %fin% affiliation_plant])
      
      gc()
      
      
      #####################################
      # remove already drawn species
      ### remove species already drawn from the unaffiliated pools from the affiliated pools to avoid double sampling of species through intensification.
      if (i > 1) {
        print(paste("...remove already drawn species" , Sys.time()))
        spec.rm <- Map(c, spec.sample.conversion[[1]], spec.sample.conversion[[2]] , spec.sample.conversion[[3]] , spec.sample.conversion[[4]] , spec.sample.conversion[[5]] , spec.sample.conversion[[6]])
        spec.rm <- lapply(spec.rm, unique)
        
        for (j in 1:length(cell.pool.affiliated)) {
          cell.pool.affiliated[[j]] <- mcmapply(function(x , y) x[!x %fin% y] , x = cell.pool.affiliated[[j]] , y = spec.rm , SIMPLIFY = F , mc.cores = nfork)
          cell.pool.affiliated[[j]] <- mclapply(cell.pool.affiliated[[j]] , function(x) x[!is.na(x)] , mc.cores = nfork)
          print(paste(j , Sys.time()))
        }
      }
      
      
      print(paste("correct draws_intensity" , Sys.time()))
      draws_intensity_corrected <- mcmapply(function(x , y) mcmapply(function(x , y) fifelse(x > length(y) , yes = length(y) , no = x) , x = x , y = y , SIMPLIFY = F , mc.cores = 1) , x = draws_intensity_corrected , y = cell.pool.affiliated , SIMPLIFY = F , mc.cores = nfork)
      
      
      
      # sample species from pool.
      print(paste("sample intensity species" , Sys.time()))
      LUtype <- sample(c(1:length(cell.pool.affiliated)) , length(cell.pool.affiliated))
      
      spec.sample.intensity <- vector("list" , length(draws_intensity_corrected))
      names(spec.sample.intensity) <- names(draws_intensity_corrected)
      for (j in 1:length(spec.sample.intensity)) {
        spec.sample.intensity[[j]] <- vector("list" , length(draws_intensity_corrected[[j]]))
        names(spec.sample.intensity[[j]]) <- names(draws_intensity_corrected[[j]])
        spec.sample.intensity[[j]] <- lapply(spec.sample.intensity[[j]] , function(x) character(0))
      }
      
      
      spec.sample.intensity[[LUtype[1]]] <- mcmapply(function(x , y) sample(x , size = y) , x = cell.pool.affiliated[[LUtype[1]]] , y = draws_intensity_corrected[[LUtype[1]]] , SIMPLIFY = F , mc.cores = nfork)
      
      for (j in 2:length(cell.pool.affiliated)) {
        spec.rm <- Map(c, spec.sample.intensity[[1]], spec.sample.intensity[[2]] , spec.sample.intensity[[3]] , spec.sample.intensity[[4]] , spec.sample.intensity[[5]] , spec.sample.intensity[[6]])
        spec.rm <- lapply(spec.rm, unique)
        
        cell.pool.affiliated[[LUtype[j]]] <- mcmapply(function(x , y) x[!x %fin% y] , x = cell.pool.affiliated[[LUtype[j]]] , y = spec.rm , SIMPLIFY = F , mc.cores = nfork)
        
        cell.pool.affiliated[[LUtype[j]]] <- mclapply(cell.pool.affiliated[[LUtype[j]]], function(x) x[!is.na(x)] , mc.cores = nfork)
        
        draws_intensity_corrected[[LUtype[j]]] <- mcmapply(function(x , y) fifelse(x > length(y) , yes = length(y) , no = x) , x = draws_intensity_corrected[[LUtype[j]]] , y = cell.pool.affiliated[[LUtype[j]]] , SIMPLIFY = F , mc.cores = nfork)
        
        spec.sample.intensity[[LUtype[j]]] <- mcmapply(function(x , y) sample(x , size = y) , x = cell.pool.affiliated[[LUtype[j]]] , y = draws_intensity_corrected[[LUtype[j]]] , SIMPLIFY = F , mc.cores = nfork)
        
        print(paste(LUtype[j] , Sys.time()))
      }
      
      
      rm(cell.pool.affiliated , draws_intensity_corrected)
      gc()
    }
    
  }
  
  rm(spec.list)
  
  
  
  gc()
  
  
  ###################################################
  ###################################################
  # save the 100 runs for later stats
  print(paste("save lost species list" , Sys.time()))
  if (s.list == 1) {
    list.save(spec.sample.conversion , paste("/home/biodiversity/semenchukp/data/output/Random_draw_conversion_Mammals_" , run , ".rds" , sep = ""))
    list.save(spec.sample.intensity , paste("/home/biodiversity/semenchukp/data/output/Random_draw_intensity_Mammals_" , run , ".rds" , sep = ""))
  } else if (s.list == 2) {
    list.save(spec.sample.conversion , paste("/home/biodiversity/semenchukp/data/output/Random_draw_conversion_Amphibians_" , run , ".rds" , sep = ""))
    list.save(spec.sample.intensity , paste("/home/biodiversity/semenchukp/data/output/Random_draw_intensity_Amphibians_" , run , ".rds" , sep = ""))
  } else if (s.list == 3) {
    list.save(spec.sample.conversion , paste("/home/biodiversity/semenchukp/data/output/Random_draw_conversion_Reptiles_" , run , ".rds" , sep = ""))
    list.save(spec.sample.intensity , paste("/home/biodiversity/semenchukp/data/output/Random_draw_intensity_Reptiles_" , run , ".rds" , sep = ""))
  } else if (s.list == 4) {
    list.save(spec.sample.conversion , paste("/home/biodiversity/semenchukp/data/output/Random_draw_conversion_Birds_PART_A_" , run , ".rds" , sep = ""))
    list.save(spec.sample.intensity , paste("/home/biodiversity/semenchukp/data/output/Random_draw_intensity_Birds_PART_A_" , run , ".rds" , sep = ""))
  } else if (s.list == 5) {
    list.save(spec.sample.conversion , paste("/home/biodiversity/semenchukp/data/output/Random_draw_conversion_Birds_PART_B_" , run , ".rds" , sep = ""))
    list.save(spec.sample.intensity , paste("/home/biodiversity/semenchukp/data/output/Random_draw_intensity_Birds_PART_B_" , run , ".rds" , sep = ""))
  } else if (s.list == 6) {
    list.save(spec.sample.conversion , paste("/home/biodiversity/semenchukp/data/output/Random_draw_conversion_Birds_PART_C_" , run , ".rds" , sep = ""))
    list.save(spec.sample.intensity , paste("/home/biodiversity/semenchukp/data/output/Random_draw_intensity_Birds_PART_C_" , run , ".rds" , sep = ""))
  } else if (s.list == 7) {
    list.save(spec.sample.conversion , paste("/home/biodiversity/semenchukp/data/output/Random_draw_conversion_Birds_PART_D_" , run , ".rds" , sep = ""))
    list.save(spec.sample.intensity , paste("/home/biodiversity/semenchukp/data/output/Random_draw_intensity_Birds_PART_D_" , run , ".rds" , sep = ""))
  } else if (s.list == 8) {
    list.save(spec.sample.conversion , paste("/home/biodiversity/semenchukp/data/output/Random_draw_conversion_Birds_PART_E_" , run , ".rds" , sep = ""))
    list.save(spec.sample.intensity , paste("/home/biodiversity/semenchukp/data/output/Random_draw_intensity_Birds_PART_E_" , run , ".rds" , sep = ""))
  }
  
  rm(spec.sample.conversion , spec.sample.intensity)
  gc()
  
  print(paste("################## Taxonomic group done" , s.list , Sys.time() , "#################"))
  
}
gc()
